# Supplementary material for: Macrophage depletion blocks congenital SARM1-dependent neuropathy
Source: J Clin Invest. 2022 Dec 1;132(23):e159800. doi: 10.1172/JCI159800 (PMC9711884; doi:10.1172/JCI159800)
Supplement: Supplemental table 1 [file jci-132-159800-s113.xlsx]

## Sheet: DE genes
	sampleA	sampleB	logFC	logCPM	PValue	FDR	nmnat2_th_6mo_3	nmnat2_th_6mo_2	nmnat2_th_6mo_1	wt_6mo_3	wt_6mo_2	wt_6mo_1	nmnat2_th_2mo_3	nmnat2_th_2mo_2	nmnat2_th_2mo_1	wt_2mo_3	wt_2mo_2	wt_2mo_1
ENSMUSG00000002633_20423_Shh	th_2mon	wt_2mon	6.11669	4.7762	2.85955e-146	4.68965e-142	58.9303	40.9386	55.7964	4.02955	4.80363	2.64478	61.3387	42.8704	61.1501	0.925449	0.712903	0.635859
ENSMUSG00000082361_12223_Btc	th_2mon	wt_2mon	5.49176	3.39653	1.05188e-112	8.62544e-109	34.2636	29.7868	33.9362	0.551049	1.20866	0.282109	22.4108	18.9383	21.4887	0.462724	0.373426	0.476894
ENSMUSG00000019935_216227_Slc17a8	th_2mon	wt_2mon	5.39917	3.34492	1.90654e-106	1.04224e-102	15.2283	8.9166	11.2393	0.688812	0.588832	0.211582	21.9978	18.6654	19.8307	0.586118	0.441321	0.344424
ENSMUSG00000020524_14799_Gria1	th_2mon	wt_2mon	4.85354	4.87391	4.83763e-98	1.98343e-94	106.254	70.531	106.828	1.4465	0.991717	1.9395	69.2969	42.0245	62.1904	1.69666	2.30845	1.74861
ENSMUSG00000037946_30938_Fgd3	th_2mon	wt_2mon	4.18158	5.75703	1.63321e-94	5.35692e-91	181.999	118.71	205.072	3.06521	5.79535	4.44322	116.483	81.1291	116.318	6.60154	5.43165	4.53049
ENSMUSG00000042671_67792_Rgs8	th_2mon	wt_2mon	6.96823	2.90189	3.1359e-94	8.57147e-91	5.89567	4.7377	8.72956	0.206644	0.247929	0.352637	14.7153	13.8899	16.5148	0.0616966	0.237634	0.0529882
ENSMUSG00000028364_21923_Tnc	th_2mon	wt_2mon	3.96139	7.70648	2.23721e-91	5.24147e-88	584.94	415.824	611.651	41.0876	31.0222	22.6393	457.074	304.978	440.534	23.3213	28.2106	22.414
ENSMUSG00000039153_12393_Runx2	th_2mon	wt_2mon	3.58232	5.24778	1.94608e-89	3.98946e-86	125.66	105.833	134.253	9.1612	9.54528	9.09803	79.958	59.0253	75.6168	6.23136	5.80507	5.11337
ENSMUSG00000007888_12931_Crlf1	th_2mon	wt_2mon	3.65446	6.01491	5.25854e-78	9.58222e-75	132.031	89.4332	122.032	14.0862	18.8736	13.4355	140.133	87.4055	139.595	9.87145	9.13195	8.84904
ENSMUSG00000039323_16008_Igfbp2	th_2mon	wt_2mon	4.94254	2.83153	4.83319e-73	7.92643e-70	5.52554	3.69298	6.58354	0.551049	0.712797	0.317373	14.6777	12.6892	14.5967	0.401028	0.407373	0.476894
ENSMUSG00000040663_56708_Clcf1	th_2mon	wt_2mon	2.93711	5.37709	1.33035e-64	1.98343e-61	67.3904	52.5763	63.4712	9.5056	10.7539	8.14591	73.8016	74.4161	76.4945	7.40359	11.7799	8.98151
ENSMUSG00000046711_15361_Hmga1	th_2mon	wt_2mon	2.5327	4.83892	3.17452e-62	4.33851e-59	48.7252	35.5449	44.5935	8.71347	11.1258	10.0854	48.5003	51.3026	49.2517	7.52698	8.21536	8.87553
ENSMUSG00000029245_13839_Epha5	th_2mon	wt_2mon	2.78946	5.96072	3.05733e-61	3.85694e-58	157.623	122.913	165.316	17.8058	15.0927	15.2692	123.353	86.7779	123.145	15.5167	15.4802	15.0752
ENSMUSG00000078137_383787_Ankrd63	th_2mon	wt_2mon	4.00307	3.04731	9.42295e-60	1.10383e-56	12.1879	10.9818	13.7127	0.964337	2.60326	3.03268	16.4796	13.6716	17.295	1.04884	0.678956	1.05976
ENSMUSG00000040938_216867_Slc16a11	th_2mon	wt_2mon	3.15303	3.55924	5.7303e-58	6.26513e-55	11.527	5.10214	12.3305	1.99755	2.13839	1.72792	25.076	18.911	20.676	2.19023	2.24055	2.49045
ENSMUSG00000062380_22152_Tubb3	th_2mon	wt_2mon	3.00411	4.34549	2.17524e-57	2.22963e-54	94.8595	68.6359	84.2402	6.50927	9.32834	8.2517	39.7162	29.6355	41.2219	5.12082	4.24347	3.81515
ENSMUSG00000000627_20355_Sema4f	th_2mon	wt_2mon	4.29718	4.32327	1.50159e-56	1.4486e-53	102.632	82.679	108.647	2.34196	3.34705	1.79845	45.9852	25.9515	44.7329	2.56041	1.79923	1.32471
ENSMUSG00000027797_13175_Dclk1	th_2mon	wt_2mon	3.00055	5.67645	2.21313e-54	2.01641e-51	92.1892	66.0849	98.6804	12.8808	9.76222	9.76804	97.6013	74.7709	106.078	13.7583	10.6936	8.84904
ENSMUSG00000022144_14573_Gdnf	th_2mon	wt_2mon	5.22425	2.53981	4.06404e-54	3.50791e-51	10.3637	10.2286	14.2219	0.482168	0.836761	0.775801	13.8519	8.8961	11.7684	0.18509	0.30553	0.370918
ENSMUSG00000000120_18053_Ngfr	th_2mon	wt_2mon	2.76661	8.06595	4.87653e-53	3.99876e-50	631.524	505.865	646.678	67.4002	47.2305	38.4021	518.225	396.804	516.119	54.5398	79.5397	67.3216
ENSMUSG00000023905_27279_Tnfrsf12a	th_2mon	wt_2mon	2.53152	3.84696	7.09652e-52	5.54204e-49	27.0196	18.7078	20.4417	3.99511	6.38418	4.05532	26.7277	24.4506	23.6343	4.62724	3.73426	4.00061
ENSMUSG00000050335_16854_Lgals3	th_2mon	wt_2mon	2.42343	6.07406	2.8108e-51	2.09532e-48	169.732	128.72	154.986	32.4086	41.4042	41.3996	115.658	110.928	120.805	19.4344	25.5966	17.1682
ENSMUSG00000042631_228787_Xkr7	th_2mon	wt_2mon	2.34341	5.18493	3.45423e-51	2.46302e-48	43.2525	45.3848	40.7379	7.61137	4.36975	2.96215	64.8673	52.7489	68.3672	11.8149	11.8817	11.3395
ENSMUSG00000001131_21857_Timp1	th_2mon	wt_2mon	3.55486	3.05187	1.05028e-50	7.17694e-48	14.1708	10.6902	13.3126	1.13654	2.1074	1.48107	15.8414	12.9621	17.8151	1.29563	1.05238	1.40419
ENSMUSG00000026475_19734_Rgs16	th_2mon	wt_2mon	2.5045	3.73348	3.82245e-49	2.50753e-46	18.7445	18.3434	22.4786	4.82168	4.58669	3.4911	24.9634	20.2755	23.7969	3.73264	3.90399	3.97412
ENSMUSG00000022148_23880_Fyb	th_2mon	wt_2mon	2.52612	4.42593	5.74202e-48	3.62189e-45	51.6334	45.1418	55.4691	5.37273	8.08869	6.98221	35.9248	32.6372	43.4325	6.57069	6.99324	5.08687
ENSMUSG00000046160_50914_Olig1	th_2mon	wt_2mon	5.10057	2.56979	1.33667e-43	8.11906e-41	31.7256	32.1435	43.6478	0.447728	0.52685	0.705274	13.4765	7.64082	14.1091	0.18509	0.475269	0.317929
ENSMUSG00000021250_14281_Fos	th_2mon	wt_2mon	2.23773	4.75191	3.1463e-42	1.84283e-39	57.106	39.7238	59.5792	6.88812	89.5645	155.901	52.5921	37.5492	45.8057	9.25449	9.26774	9.0345
ENSMUSG00000052512_78286_Nav2	th_2mon	wt_2mon	2.21337	7.26828	1.48891e-41	8.42004e-39	339.622	230.665	345.072	45.0139	57.6746	43.6564	267.803	229.115	279.646	56.9151	60.0197	43.6093
ENSMUSG00000054871_72309_Tmem158	th_2mon	wt_2mon	3.04254	4.71871	2.97692e-41	1.62738e-38	34.0786	28.5477	33.7543	4.44284	6.57013	4.19638	52.4795	46.8546	44.0177	7.49614	5.80507	3.44424
ENSMUSG00000020218_24117_Wif1	th_2mon	wt_2mon	6.78309	2.56964	6.10612e-40	3.23034e-37	12.135	4.90777	13.5308	0	0.0619823	0	15.5036	5.5123	15.0518	0.123393	0.0678956	0.105976
ENSMUSG00000029337_14176_Fgf5	th_2mon	wt_2mon	5.46195	1.54075	7.32151e-39	3.75227e-36	19.7492	21.8906	26.1887	0	0.185947	0	6.6444	4.39347	6.17678	0.18509	0.0678956	0.105976
ENSMUSG00000049092_70713_Gpr137c	th_2mon	wt_2mon	2.25939	4.34664	2.03046e-38	1.00908e-35	30.3244	25.0977	31.681	5.64826	7.65482	7.22905	35.3242	28.5166	39.1088	7.77377	6.14455	6.59704
ENSMUSG00000070348_12443_Ccnd1	th_2mon	wt_2mon	2.12863	7.69357	3.09617e-38	1.49345e-35	356.199	265.141	356.639	72.0497	74.5957	69.2579	383.123	293.135	355.262	84.0925	76.4165	65.414
ENSMUSG00000050505_219257_Pcdh20	th_2mon	wt_2mon	4.94537	1.70433	1.1476e-36	5.37731e-34	15.8628	12.7796	15.5677	0.757693	1.98343	1.83371	7.24502	5.7579	6.04674	0.308483	0.271582	0.0264941
ENSMUSG00000002289_57875_Angptl4	th_2mon	wt_2mon	2.0887	6.18542	5.32179e-35	2.42437e-32	96.4193	72.499	93.0789	22.593	153.716	152.551	146.815	113.33	99.8362	29.6761	25.6645	25.7523
ENSMUSG00000061878_20698_Sphk1	th_2mon	wt_2mon	2.54733	3.3059	2.85e-34	1.26324e-31	23.662	11.2976	18.4412	1.79091	6.50814	4.93692	18.8446	15.036	17.5876	2.89974	3.42873	2.14602
ENSMUSG00000015243_11303_Abca1	th_2mon	wt_2mon	1.80123	7.826	8.40057e-34	3.62551e-31	876.234	678.123	926.497	163.489	111.909	91.3682	362.514	333.713	383.383	93.0693	110.296	93.3653
ENSMUSG00000044071_268354_Fam19a2	th_2mon	wt_2mon	4.18236	2.2228	2.87821e-32	1.21032e-29	35.9821	25.5593	36.8096	0.309965	0.557841	0.282109	9.38474	6.90402	10.5981	0.246786	0.814747	0.370918
ENSMUSG00000021508_57266_Cxcl14	th_2mon	wt_2mon	3.49178	4.64966	8.24432e-32	3.38017e-29	75.6126	48.5432	66.3083	1.99755	3.06813	2.15108	50.3773	41.9699	48.5365	3.02313	6.8235	2.27849
ENSMUSG00000066129_76484_Kndc1	th_2mon	wt_2mon	4.31277	1.58858	2.15695e-31	8.62779e-29	3.91282	4.49474	4.65576	0.619931	0.433876	0.493692	6.41916	4.36618	6.53438	0.339331	0.339478	0.158965
ENSMUSG00000059991_53324_Nptx2	th_2mon	wt_2mon	3.16207	2.15074	3.9503e-31	1.5425e-28	6.6095	3.76587	5.52872	0.137762	0.154956	0.176318	7.69549	8.95067	7.44464	0.956297	0.882642	0.741835
ENSMUSG00000032011_21838_Thy1	th_2mon	wt_2mon	2.51286	5.41164	6.56303e-31	2.50311e-28	81.5612	72.256	70.0547	15.6016	17.1071	13.9644	76.9924	52.8581	92.1965	13.2956	14.8012	9.19346
ENSMUSG00000027224_213696_Duoxa1	th_2mon	wt_2mon	4.27146	1.95762	1.56621e-30	5.8377e-28	15.9685	12.3423	14.6584	0.688812	0.681806	0.705274	7.9958	4.99382	9.46022	0.431876	0.475269	0.211953
ENSMUSG00000020926_11488_Adam11	th_2mon	wt_2mon	2.68984	6.91499	3.73668e-30	1.36181e-27	684.506	517.138	798.245	60.0644	88.6347	95.6704	245.768	128.338	267.064	33.2853	31.7072	29.8854
ENSMUSG00000024598_14119_Fbn2	th_2mon	wt_2mon	1.73292	5.74315	6.23273e-30	2.2221e-27	30.8531	23.0568	28.5166	17.3581	12.3965	10.826	90.4689	83.3122	77.8274	21.1928	27.973	23.4473
ENSMUSG00000005087_12505_Cd44	th_2mon	wt_2mon	1.91521	5.6452	1.34134e-29	4.68041e-27	88.0385	71.5272	80.6757	17.5991	27.1793	19.4303	85.7765	68.167	88.1979	23.2596	21.8963	16.3734
ENSMUSG00000006219_74202_Fblim1	th_2mon	wt_2mon	1.81178	3.76024	2.25641e-29	7.70941e-27	22.4458	17.6631	21.0237	5.95822	8.64654	7.8638	22.3357	19.8115	22.2039	6.41645	5.36375	5.72273
ENSMUSG00000056025_12722_Clca3a1	th_2mon	wt_2mon	2.12327	3.43833	2.40256e-29	8.04123e-27	20.463	12.1965	17.7137	4.7528	4.02885	4.69007	18.6944	15.5272	19.5706	4.56555	3.56452	3.65619
ENSMUSG00000029135_14284_Fosl2	th_2mon	wt_2mon	1.62482	7.13805	5.71945e-29	1.87598e-26	296.079	225.806	323.066	76.5959	252.764	200.298	231.428	191.048	228.736	69.7788	67.0129	65.2285
ENSMUSG00000089849_NA_Runx2os2	th_2mon	wt_2mon	3.49762	1.78195	2.18888e-28	7.03875e-26	9.88781	8.55216	10.2936	0.206644	1.11568	0.282109	7.05733	5.56688	6.46936	0.37018	0.746851	0.503388
ENSMUSG00000029436_23948_Mmp17	th_2mon	wt_2mon	1.8483	6.69502	2.78357e-28	8.77894e-26	202.277	145.824	223.84	40.881	73.604	72.8195	184.241	133.905	178.476	47.1053	41.0089	43.6888
ENSMUSG00000015852_80891_Fcrls	th_2mon	wt_2mon	1.81326	4.05987	8.09499e-28	2.50486e-25	24.6402	21.842	22.1876	3.34074	5.02057	4.30217	26.6902	25.1874	27.3404	7.52698	8.41905	5.72273
ENSMUSG00000076431_20677_Sox4	th_2mon	wt_2mon	1.83341	5.12325	1.81507e-27	5.51242e-25	92.1099	65.8176	94.4611	11.7098	14.5349	7.01747	59.9497	48.0007	58.5168	13.7892	18.1281	12.9026
ENSMUSG00000056758_15364_Hmga2	th_2mon	wt_2mon	2.95098	2.94447	2.01034e-27	5.99446e-25	6.23936	3.83875	7.20189	0.688812	1.0537	1.26949	11.2992	18.2561	11.6709	2.03599	1.39186	1.66913
ENSMUSG00000047261_14432_Gap43	th_2mon	wt_2mon	2.90159	3.01047	3.57244e-27	1.04621e-24	27.9714	16.0353	29.9351	2.72081	2.20037	2.3274	15.879	10.2332	17.295	2.40617	1.59555	1.53666
ENSMUSG00000052684_16476_Jun	th_2mon	wt_2mon	1.65457	6.66001	5.67454e-27	1.63267e-24	232.337	195.776	231.733	54.5195	90.8351	79.4138	168.137	138.463	163.164	45.347	53.3999	44.2187
ENSMUSG00000025475_52389_Adgra1	th_2mon	wt_2mon	5.44249	0.602695	9.33205e-27	2.63872e-24	4.46802	3.32854	5.89245	0.0688812	0.0619823	0.282109	2.51511	2.42869	3.8361	0	0.135791	0.0529882
ENSMUSG00000047747_330812_Rnf150	th_2mon	wt_2mon	1.58794	4.62875	7.87296e-26	2.18842e-23	49.5712	36.3467	45.2482	10.5733	10.599	9.52119	39.0405	31.8458	42.6848	12.5553	11.8817	11.6574
ENSMUSG00000042604_16492_Kcna4	th_2mon	wt_2mon	4.31747	1.6361	8.67399e-26	2.37089e-23	9.27973	6.26834	8.4022	0.137762	0.836761	0.458428	7.80811	4.17516	5.98172	0.493573	0.203687	0.158965
ENSMUSG00000031004_17345_Mki67	th_2mon	wt_2mon	2.23844	4.5942	1.07818e-25	2.87485e-23	33.2061	24.7332	32.1902	6.64703	7.25193	5.64219	39.1531	42.5157	39.9865	11.7532	6.72166	6.22612
ENSMUSG00000028373_56079_Astn2	th_2mon	wt_2mon	2.0111	3.55266	1.08683e-25	2.87485e-23	49.2804	38.5819	52.0136	6.06154	6.29121	5.81851	21.3221	14.7904	21.3261	4.50385	4.82058	4.29205
ENSMUSG00000022483_12824_Col2a1	th_2mon	wt_2mon	1.77885	6.21573	1.93424e-25	5.03515e-23	64.8524	63.2665	61.4343	38.8834	32.6647	33.3947	119.336	100.968	132.151	38.9922	32.9972	26.3617
ENSMUSG00000049699_171530_Ucn2	th_2mon	wt_2mon	4.31221	1.07641	2.7473e-25	7.03996e-23	5.92211	3.23136	4.21929	0.137762	0.309912	0.282109	4.9176	2.91988	4.25873	0.0925449	0.203687	0.264941
ENSMUSG00000022180_50934_Slc7a8	th_2mon	wt_2mon	1.68279	4.18612	3.915e-25	9.87784e-23	30.3508	19.9955	25.6431	9.3334	12.6134	11.7075	29.0927	23.5228	32.2493	8.51413	8.72458	8.02772
ENSMUSG00000047638_20186_Nr1h4	th_2mon	wt_2mon	3.74621	1.65814	4.89173e-25	1.21552e-22	12.4787	9.71836	12.8034	0.206644	0.247929	0.458428	6.11885	5.13026	6.46936	0.215938	0.746851	0.317929
ENSMUSG00000048482_12064_Bdnf	th_2mon	wt_2mon	5.17522	0.341751	1.13501e-24	2.77824e-22	2.16791	1.82219	3.49182	0.0688812	0.123965	0.141055	2.62773	1.80105	2.86082	0.0616966	0.0678956	0.0529882
ENSMUSG00000034220_14733_Gpc1	th_2mon	wt_2mon	1.57085	7.37774	3.11719e-24	7.51794e-22	381.209	308.169	386.138	73.6684	96.8474	74.0537	264.725	225.95	271.226	71.4755	89.7919	84.1718
ENSMUSG00000023885_21826_Thbs2	th_2mon	wt_2mon	1.98831	7.23425	5.6263e-24	1.33727e-21	371.797	227.045	347.291	37.7469	39.8236	36.3569	249.934	230.289	255.849	71.2596	67.0808	39.7942
ENSMUSG00000028328_21916_Tmod1	th_2mon	wt_2mon	1.78113	3.87146	6.75402e-24	1.58237e-21	31.0646	28.329	33.2087	7.54249	5.79535	5.95956	25.3388	19.7024	24.2195	5.67609	6.00876	7.49784
ENSMUSG00000053113_12702_Socs3	th_2mon	wt_2mon	1.62724	5.85084	1.79152e-23	4.13817e-21	70.9331	50.4626	71.0004	34.0617	65.4843	72.2905	93.397	74.0341	99.5762	23.8149	28.4822	30.2563
ENSMUSG00000031561_23965_Tenm3	th_2mon	wt_2mon	1.4892	8.17106	1.09267e-22	2.4806e-20	627.691	462.91	640.24	162.973	131.248	137.458	481.925	362.802	456.757	144.586	150.355	148.553
ENSMUSG00000022871_59083_Fetub	th_2mon	wt_2mon	3.60865	1.52705	1.10417e-22	2.4806e-20	14.488	10.593	18.5867	0.0688812	0.929735	0.705274	5.85608	3.8477	6.40434	0.308483	0.645008	0.317929
ENSMUSG00000004885_12904_Crabp2	th_2mon	wt_2mon	2.51829	2.95935	1.26394e-22	2.80117e-20	13.4569	10.4958	12.2578	1.37762	1.70451	1.69266	12.4629	11.0246	16.8724	1.69666	3.02135	2.04005
ENSMUSG00000039661_66959_Dusp26	th_2mon	wt_2mon	-1.5078	4.67275	1.58847e-22	3.47346e-20	12.6109	20.9431	13.349	57.8602	43.8835	52.7897	12.6506	15.4999	12.256	33.6863	38.4628	38.1515
ENSMUSG00000046805_17476_Mpeg1	th_2mon	wt_2mon	2.47342	5.26751	2.59106e-22	5.59123e-20	133.327	84.5498	104.173	16.3937	26.1256	14.4934	68.5462	51.3572	80.0706	14.1902	13.8507	6.54405
ENSMUSG00000020427_16009_Igfbp3	th_2mon	wt_2mon	1.64968	4.68982	2.67256e-22	5.6922e-20	29.0818	24.6118	26.4433	15.2916	15.2167	13.6823	41.7433	41.6152	36.0529	14.838	11.9157	9.77633
ENSMUSG00000020473_11568_Aebp1	th_2mon	wt_2mon	1.5401	7.92202	5.91109e-22	1.24285e-19	367.065	345.634	363.986	109.762	119.254	114.572	386.689	344.137	373.728	136.257	128.492	99.4059
ENSMUSG00000074480_72640_Mex3a	th_2mon	wt_2mon	2.325	2.62659	1.0436e-21	2.16646e-19	8.19577	8.96519	12.3305	2.06644	1.92145	1.34002	11.0365	9.25085	11.0207	1.88175	1.59555	2.43746
ENSMUSG00000029163_100952_Emilin1	th_2mon	wt_2mon	1.37575	5.48492	1.90329e-21	3.90175e-19	54.1186	49.9281	53.5413	23.2818	22.4686	19.5008	67.7578	59.5984	70.4153	22.0257	27.6335	23.3413
ENSMUSG00000024112_58226_Cacna1h	th_2mon	wt_2mon	1.79993	5.03632	2.68178e-21	5.42977e-19	70.748	50.6813	79.6936	13.4318	10.599	10.7202	57.2469	39.2956	59.5897	11.8149	14.971	16.0024
ENSMUSG00000021281_21928_Tnfaip2	th_2mon	wt_2mon	2.2144	3.13158	5.18035e-21	1.03607e-18	33.021	25.5107	31.7174	2.99633	4.24579	3.06794	12.8383	12.389	18.7579	2.65295	2.68187	3.65619
ENSMUSG00000097928_NA_Gm26578	th_2mon	wt_2mon	3.85129	0.990157	5.58832e-21	1.10114e-18	2.74955	2.28382	2.47338	0.241084	0.0619823	0.211582	3.45359	4.77551	2.73079	0.308483	0.135791	0.264941
ENSMUSG00000068794_213945_Col28a1	th_2mon	wt_2mon	1.50536	7.99973	5.64e-21	1.10114e-18	234.584	170.703	250.72	80.1777	84.203	77.4038	409.25	338.843	411.016	149.306	123.842	117.528
ENSMUSG00000100706_NA_Gm19744	th_2mon	wt_2mon	2.55736	2.25214	7.56529e-21	1.45966e-18	8.38084	6.72997	11.0211	1.89423	0.681806	1.48107	8.25857	6.74029	9.7203	1.07969	1.69739	1.24522
ENSMUSG00000030577_12483_Cd22	th_2mon	wt_2mon	4.36904	0.531256	8.03483e-21	1.53222e-18	6.76812	4.1303	7.38375	0.551049	0.712797	0.528955	2.77788	2.04665	3.34846	0.0616966	0.271582	0.0529882
ENSMUSG00000062991_211323_Nrg1	th_2mon	wt_2mon	2.63524	1.61777	9.32858e-21	1.75206e-18	4.41514	2.67255	4.43753	1.54983	1.64253	1.48107	5.14284	5.37586	5.36404	0.771207	0.814747	0.847812
ENSMUSG00000036192_225998_Rorb	th_2mon	wt_2mon	3.57764	0.565915	9.40129e-21	1.75206e-18	4.54733	3.98453	4.69214	0.172203	0.309912	0.105791	2.81542	2.42869	2.82831	0.246786	0.237634	0.158965
ENSMUSG00000030043_21336_Tacr1	th_2mon	wt_2mon	3.99615	1.72855	1.09206e-20	2.01233e-18	9.59699	5.63665	10.2209	0.895455	0.309912	0.528955	6.53178	3.19277	9.26517	0.37018	0.441321	0.317929
ENSMUSG00000036390_13197_Gadd45a	th_2mon	wt_2mon	1.56745	3.57274	1.42729e-20	2.60084e-18	18.6652	17.7117	21.7512	7.19808	7.62383	9.73278	18.2815	16.2094	19.7982	5.33675	5.77112	6.35859
ENSMUSG00000033730_13655_Egr3	th_2mon	wt_2mon	2.35933	3.0495	1.56603e-20	2.8223e-18	27.284	18.8293	26.8798	2.13532	28.7908	25.3193	14.6027	9.87849	17.8476	2.09768	2.95346	2.80838
ENSMUSG00000029816_93695_Gpnmb	th_2mon	wt_2mon	1.72236	6.05756	2.40752e-20	4.29167e-18	318.551	187.71	279.637	59.2378	84.7608	52.5076	111.266	79.5464	122.43	24.5244	36.4599	29.8589
ENSMUSG00000017400_217154_Stac2	th_2mon	wt_2mon	3.83853	1.92652	2.46983e-20	4.35541e-18	22.7367	17.1529	25.9341	0.998777	0.929735	0.705274	8.78412	3.57481	9.33019	0.555269	0.577112	0.317929
ENSMUSG00000023274_12504_Cd4	th_2mon	wt_2mon	3.47215	0.754919	3.14484e-20	5.48675e-18	13.1661	5.68524	11.2029	0.241084	0.681806	0.705274	3.22835	2.48327	3.51101	0.308483	0.203687	0.264941
ENSMUSG00000048612_226101_Myof	th_2mon	wt_2mon	1.32712	5.94423	5.55179e-20	9.58414e-18	106.545	86.0075	99.2987	44.9105	53.9246	46.6891	96.2499	79.9557	93.1718	34.9511	37.2407	30.6802
ENSMUSG00000097039_NA_Pvt1	th_2mon	wt_2mon	2.28306	2.46699	6.81218e-20	1.16375e-17	11.6063	8.35779	12.767	2.58304	2.35533	2.18635	8.78412	9.05983	9.94786	1.69666	2.37634	1.43068
ENSMUSG00000029334_19092_Prkg2	th_2mon	wt_2mon	3.85888	0.447718	7.07291e-20	1.19583e-17	2.16791	2.01656	2.69161	0.413287	0.0929735	0.211582	2.10218	2.23767	3.15341	0.123393	0.203687	0.158965
ENSMUSG00000032327_20897_Stra6	th_2mon	wt_2mon	1.49648	6.41387	7.86346e-20	1.31593e-17	151.569	140.819	135.781	32.3742	51.5073	34.8405	123.766	128.066	133.288	38.5604	54.7578	37.7276
ENSMUSG00000028238_242341_Atp6v0d2	th_2mon	wt_2mon	3.06901	1.73317	8.11213e-20	1.34383e-17	16.0743	9.79125	13.7491	0.723252	1.48758	0.423164	6.86963	4.25703	6.89198	0.431876	0.746851	0.847812
ENSMUSG00000028262_80797_Clca3a2	th_2mon	wt_2mon	3.07432	2.46791	9.43885e-20	1.54797e-17	19.4319	18.3434	20.8782	2.44528	1.45658	1.23423	11.2617	6.713	12.191	0.616966	1.29002	1.48367
ENSMUSG00000058145_233332_Adamts17	th_2mon	wt_2mon	1.91297	5.63779	1.80466e-19	2.93035e-17	151.357	118.88	161.133	17.4269	40.0096	41.0469	91.6702	56.8149	92.5867	25.419	19.6558	16.1614
ENSMUSG00000029765_243743_Plxna4	th_2mon	wt_2mon	1.62248	5.73485	2.55213e-19	4.10343e-17	168.119	130.979	186.594	24.1084	12.3345	11.6723	87.3907	70.1591	88.4905	20.6375	33.0312	22.9969
ENSMUSG00000021091_20716_Serpina3n	th_2mon	wt_2mon	1.46737	6.76458	3.05168e-19	4.85898e-17	130.974	109.04	116.467	59.6855	107.973	103.816	187.019	138.708	162.937	49.7275	63.041	56.4855
ENSMUSG00000027015_73649_Cybrd1	th_2mon	wt_2mon	1.83425	3.42617	3.12632e-19	4.92997e-17	10.6281	10.3744	10.33	4.61504	2.47929	3.38531	19.4076	14.8177	16.9699	3.45501	5.43165	4.84842
ENSMUSG00000032420_23959_Nt5e	th_2mon	wt_2mon	1.41944	4.82615	5.33662e-19	8.33529e-17	51.4483	40.9386	39.0648	14.9817	18.1918	15.6218	41.5181	36.6486	48.1464	16.3187	16.227	12.6907
ENSMUSG00000053175_12051_Bcl3	th_2mon	wt_2mon	1.40756	4.02861	7.16849e-19	1.10909e-16	30.1129	25.5107	33.3542	7.61137	17.0761	12.6244	24.1751	20.8212	27.4379	8.73007	8.453	8.87553
ENSMUSG00000069516_17105_Lyz2	th_2mon	wt_2mon	1.62423	6.71263	9.27369e-19	1.42139e-16	452.777	257.512	429.931	49.2156	75.1536	50.6386	154.811	138.954	191.545	56.5449	56.0138	38.284
ENSMUSG00000045672_373864_Col27a1	th_2mon	wt_2mon	1.84502	7.80809	9.53144e-19	1.44737e-16	655.953	488.858	747.141	113.447	92.6946	76.4164	400.503	244.479	430.294	79.5886	109.889	96.6771
ENSMUSG00000021359_21418_Tfap2a	th_2mon	wt_2mon	2.86128	1.12657	9.63745e-19	1.45004e-16	14.488	12.7796	15.0949	1.48095	0.52685	0.423164	3.90405	3.6021	3.96614	0.555269	0.373426	0.556377
ENSMUSG00000053199_244867_Arhgap20	th_2mon	wt_2mon	1.74031	4.53297	1.13095e-18	1.68614e-16	43.6491	39.0921	51.3225	7.1292	11.6217	7.54643	41.8184	28.3802	38.7837	7.95886	13.2057	10.0943
ENSMUSG00000027849_54524_Syt6	th_2mon	wt_2mon	4.15254	1.25834	1.43256e-18	2.11658e-16	5.4991	2.9398	3.9283	0.137762	0.185947	0.176318	5.44315	2.86531	5.39655	0.493573	0.0678956	0.158965
ENSMUSG00000022996_22410_Wnt10b	th_2mon	wt_2mon	2.63779	2.58894	1.85523e-18	2.71659e-16	18.771	16.254	22.4422	1.92867	1.48758	1.05791	11.3368	8.18659	12.0285	1.7275	2.24055	0.927294
ENSMUSG00000050105_72690_Grrp1	th_2mon	wt_2mon	1.4474	3.96516	2.06245e-18	2.9933e-16	20.7009	19.2181	21.3147	9.54004	6.01229	7.96959	24.7382	18.6927	26.4301	7.89716	8.48695	8.08071
ENSMUSG00000032501_211770_Trib1	th_2mon	wt_2mon	1.54688	4.10933	2.5271e-18	3.63548e-16	29.3197	25.8751	30.8808	8.0591	25.5367	18.4076	28.8299	21.3124	28.4457	9.43958	9.19985	7.12692
ENSMUSG00000019942_12534_Cdk1	th_2mon	wt_2mon	4.14455	0.966054	3.0196e-18	4.30622e-16	1.69203	2.08945	1.63679	0.344406	0.402885	0	2.2148	3.68397	5.03895	0.339331	0.203687	0.0529882
ENSMUSG00000024672_109225_Ms4a7	th_2mon	wt_2mon	2.39587	2.51237	3.79375e-18	5.36358e-16	16.18	12.5367	20.1871	2.10088	3.03713	2.3274	10.2481	7.42251	11.5083	1.94344	2.13871	1.24522
ENSMUSG00000021567_72293_Nkd2	th_2mon	wt_2mon	1.54658	4.60165	5.46436e-18	7.65944e-16	46.2929	35.059	49.8312	12.5019	8.27464	5.95956	43.8831	29.69	37.0282	9.93315	12.7983	13.4325
ENSMUSG00000022146_18414_Osmr	th_2mon	wt_2mon	1.18701	6.05538	7.39639e-18	1.02797e-15	88.8316	78.7673	81.9124	55.0361	74.8437	65.5552	103.195	85.3589	94.1146	38.8072	41.1787	38.8669
ENSMUSG00000024261_20983_Syt4	th_2mon	wt_2mon	1.71041	4.6301	8.88834e-18	1.22495e-15	23.239	15.8652	22.7696	6.26819	4.2148	3.77321	37.4264	32.5826	46.0658	7.86632	13.4433	12.5847
ENSMUSG00000023992_83433_Trem2	th_2mon	wt_2mon	2.35329	3.30493	9.48517e-18	1.29631e-15	33.8142	21.2103	30.9172	3.23742	5.36147	1.79845	18.0562	14.2447	18.1077	4.81233	2.68187	1.96057
ENSMUSG00000030022_101401_Adamts9	th_2mon	wt_2mon	1.22656	6.09209	1.30362e-17	1.76689e-15	67.9721	56.4637	61.8708	33.2007	64.6786	43.3391	100.83	96.3562	95.0249	45.8406	39.651	34.2039
ENSMUSG00000078249_111241_Hmga1b	th_2mon	wt_2mon	3.14163	0.615858	1.3256e-17	1.78195e-15	3.4105	1.57923	3.3827	0.482168	0.80577	0.141055	2.70281	2.53784	2.89333	0.154241	0.339478	0.370918
ENSMUSG00000020312_216148_Shc2	th_2mon	wt_2mon	1.40002	3.71674	1.80875e-17	2.41167e-15	53.6162	42.5178	56.1238	5.26941	6.29121	5.88903	20.3461	16.9462	20.9035	7.77377	6.9593	6.35859
ENSMUSG00000073821_NA_8030451A03Rik	th_2mon	wt_2mon	4.22396	1.15385	2.15438e-17	2.84934e-15	4.5209	3.42572	5.09224	0.792134	0.154956	0.0705274	3.67882	2.48327	6.56689	0.0616966	0.373426	0.211953
ENSMUSG00000040896_56543_Kcnd3	th_2mon	wt_2mon	1.7683	3.21194	2.41041e-17	3.16245e-15	18.2951	13.1927	16.6953	3.71958	5.91931	3.77321	14.7904	11.4066	17.5225	4.38046	4.14163	3.73567
ENSMUSG00000037095_76905_Lrg1	th_2mon	wt_2mon	2.08376	4.19097	2.43538e-17	3.16985e-15	34.8717	25.9966	28.953	5.64826	5.45445	3.80848	33.5598	24.014	32.7694	7.89716	8.72458	3.89464
ENSMUSG00000044708_16513_Kcnj10	th_2mon	wt_2mon	1.7079	3.96435	2.65549e-17	3.42914e-15	64.6144	47.4256	60.0521	6.88812	4.43174	4.16111	24.5129	17.4374	31.209	7.95886	7.06114	6.35859
ENSMUSG00000051596_21906_Otop1	th_2mon	wt_2mon	1.56969	3.57084	3.12322e-17	4.00163e-15	21.9435	18.8536	20.5145	10.9521	6.84905	7.82854	18.2064	15.0087	21.0661	4.87403	6.38218	6.19962
ENSMUSG00000020932_14580_Gfap	th_2mon	wt_2mon	2.54767	4.35547	3.18379e-17	4.04761e-15	48.6723	27.8674	46.885	6.06154	8.7705	9.38014	42.6818	21.9128	42.5222	8.85346	4.14163	4.47751
ENSMUSG00000020914_21973_Top2a	th_2mon	wt_2mon	2.72471	3.41395	3.28875e-17	4.14889e-15	15.3605	11.1275	14.0764	1.58427	2.13839	1.72792	19.1073	17.0554	20.2858	4.56555	2.30845	1.32471
ENSMUSG00000030849_14183_Fgfr2	th_2mon	wt_2mon	1.47804	3.98228	3.708e-17	4.64208e-15	25.8563	19.3395	25.0975	8.4035	5.64039	5.04271	26.4274	20.5756	24.0244	6.47814	8.55484	9.29944
ENSMUSG00000022548_11815_Apod	th_2mon	wt_2mon	1.23366	11.5861	3.93169e-17	4.88483e-15	4740.91	4351.37	4483.03	1974.82	2208.03	2109.47	4599.54	4134.58	4470.82	1834.15	1914.08	1632.22
ENSMUSG00000001403_68612_Ube2c	th_2mon	wt_2mon	2.90404	1.09872	5.02267e-17	6.19336e-15	1.74491	1.62783	2.87348	0.206644	0.402885	0.282109	3.52866	3.46566	4.29124	0.524421	0.271582	0.609365
ENSMUSG00000028766_11647_Alpl	th_2mon	wt_2mon	1.8741	2.84274	5.43367e-17	6.65016e-15	11.0511	10.2772	14.4765	3.99511	1.7665	2.82109	10.5485	10.397	13.3288	3.33162	3.22504	2.41097
ENSMUSG00000038147_12523_Cd84	th_2mon	wt_2mon	1.9055	2.79697	6.5513e-17	7.95862e-15	22.9217	14.2617	18.2957	2.89301	5.91931	4.30217	11.562	9.49644	12.321	3.30077	2.9874	2.252
ENSMUSG00000033952_12316_Aspm	th_2mon	wt_2mon	2.55842	2.14909	7.69867e-17	9.28369e-15	5.02322	5.58806	6.32893	0.58549	1.23965	1.30476	7.43272	6.84945	8.68	1.8509	1.12028	0.76833
ENSMUSG00000037716_382077_Ccdc33	th_2mon	wt_2mon	1.90247	2.86014	7.80778e-17	9.34654e-15	9.78205	8.40638	11.7485	2.13532	1.14667	0.599483	11.074	10.779	12.9712	2.71465	3.8361	2.41097
ENSMUSG00000034295_225288_Fhod3	th_2mon	wt_2mon	1.26795	4.69051	8.35588e-17	9.93018e-15	44.7331	33.0424	45.9757	12.1231	16.2084	10.7907	40.1667	31.4092	40.019	15.7635	13.7828	14.7042
ENSMUSG00000001435_12822_Col18a1	th_2mon	wt_2mon	1.32233	8.72832	8.46118e-17	9.98297e-15	684.427	538.495	705.167	196.277	301.265	268.85	656.932	545.991	652.333	275.136	223.614	211.238
ENSMUSG00000015745_67220_Plekho1	th_2mon	wt_2mon	1.28329	4.47886	1.0784e-16	1.26327e-14	48.6459	32.1192	46.0848	10.16	12.5824	10.7907	30.7444	31.0272	34.7525	12.7095	14.937	10.4387
ENSMUSG00000074637_20674_Sox2	th_2mon	wt_2mon	1.21796	5.0954	1.16922e-16	1.35994e-14	84.1785	65.3803	83.1854	24.7972	26.6834	23.944	50.7902	44.7534	50.6496	18.2313	21.4211	20.48
ENSMUSG00000035835_216152_Plppr3	th_2mon	wt_2mon	1.37019	4.11453	1.43388e-16	1.65603e-14	53.0875	40.0154	55.5054	11.7098	10.1651	10.7554	26.9905	20.8485	28.5107	9.22364	10.3201	8.71657
ENSMUSG00000021703_218442_Serinc5	th_2mon	wt_2mon	1.21456	8.53259	2.39161e-16	2.74071e-14	772.253	699.576	815.159	233.542	189.294	188.096	576.561	455.202	552.952	215.29	226.262	212.032
ENSMUSG00000032482_29873_Cspg5	th_2mon	wt_2mon	1.8073	3.22964	2.40647e-16	2.74071e-14	11.3155	7.82328	11.0211	2.30752	3.56398	2.46846	16.4045	10.9155	17.23	4.19537	4.51505	3.47073
ENSMUSG00000036334_242050_Igsf10	th_2mon	wt_2mon	1.25045	4.60045	2.7925e-16	3.15842e-14	34.4751	31.4632	34.3726	14.1551	12.3655	11.1786	36.638	33.1011	34.5574	14.6838	16.0234	11.3925
ENSMUSG00000020884_11889_Asgr1	th_2mon	wt_2mon	5.39809	-0.317063	3.28903e-16	3.69453e-14	1.24259	0.680285	0.400105	0	0.0619823	0.0705274	2.25234	1.36443	0.910262	0	0.101843	0
ENSMUSG00000026725_329278_Tnn	th_2mon	wt_2mon	4.37718	0.806257	3.77349e-16	4.20988e-14	9.54411	6.92433	11.3121	0.275525	0.402885	0.0705274	4.39206	1.71918	3.96614	0	0.237634	0.211953
ENSMUSG00000036533_260409_Cdc42ep3	th_2mon	wt_2mon	-1.28366	5.08861	4.1965e-16	4.65018e-14	15.3869	27.3086	16.2224	56.9647	40.5364	43.5506	17.0052	22.7587	20.676	43.6195	49.7335	47.7689
ENSMUSG00000013367_210094_Iglon5	th_2mon	wt_2mon	1.53418	4.09691	4.2328e-16	4.65892e-14	54.1186	46.3323	62.4527	9.81557	10.7229	8.60434	30.0312	18.8837	28.9008	9.25449	8.31721	8.08071
ENSMUSG00000041431_268697_Ccnb1	th_2mon	wt_2mon	3.07435	0.418281	6.17571e-16	6.75211e-14	1.85066	1.67642	1.38218	0.206644	0.123965	0.0705274	2.17726	2.37411	2.4382	0.37018	0.203687	0.211953
ENSMUSG00000031805_16453_Jak3	th_2mon	wt_2mon	1.23513	4.94944	6.33023e-16	6.87522e-14	43.4376	39.6266	43.1022	19.9755	17.634	13.0476	47.4868	37.4127	47.7562	17.491	19.8255	16.6383
ENSMUSG00000037280_207839_Galnt6	th_2mon	wt_2mon	1.70963	3.41724	6.65075e-16	7.17581e-14	33.8935	25.0005	31.5719	6.0271	5.14453	4.54901	18.3566	12.4436	19.1805	5.73778	4.6169	4.23906
ENSMUSG00000012428_117167_Steap4	th_2mon	wt_2mon	1.14066	6.07788	6.96431e-16	7.46501e-14	74.8988	71.6486	68.9271	33.7862	42.6438	38.8253	97.2635	88.3606	98.6984	44.8843	43.2155	35.4756
ENSMUSG00000095407_622645_Tmem200c	th_2mon	wt_2mon	3.79466	0.205542	7.73479e-16	8.23705e-14	3.99214	4.00882	5.45597	0.137762	0.0929735	0.0705274	2.74034	1.47359	2.14562	0.246786	0.135791	0.0529882
ENSMUSG00000048572_226040_Tmem252	th_2mon	wt_2mon	2.57525	2.23752	1.03028e-15	1.0901e-13	4.49446	2.16234	3.41908	1.03322	3.8739	3.06794	9.83521	7.64082	6.98951	1.8509	1.39186	0.715341
ENSMUSG00000022033_52033_Pbk	th_2mon	wt_2mon	3.05953	0.437629	1.88282e-15	1.97938e-13	1.50697	0.874653	1.74591	0.103322	0	0.105791	2.70281	2.1558	2.27566	0.308483	0.135791	0.344424
ENSMUSG00000052837_16477_Junb	th_2mon	wt_2mon	1.1225	5.10739	2.04269e-15	2.13376e-13	48.831	50.1225	51.6499	24.2462	117.178	145.427	48.9508	46.7181	48.699	20.0514	22.8808	20.5859
ENSMUSG00000039384_63953_Dusp10	th_2mon	wt_2mon	2.12382	2.74069	2.12654e-15	2.20729e-13	17.7663	13.7758	15.9314	2.10088	2.8202	2.50372	13.8519	9.66018	9.55775	1.66581	2.68187	2.88786
ENSMUSG00000094377_NA_Gm24407	th_2mon	wt_2mon	1.94137	3.5568	3.68632e-15	3.80224e-13	8.77741	9.98562	7.49287	3.61626	3.8739	3.31479	21.0594	15.4727	20.4809	6.57069	3.0553	4.504
ENSMUSG00000038642_13040_Ctss	th_2mon	wt_2mon	1.95352	4.36568	4.13398e-15	4.23733e-13	64.7466	47.9601	57.5787	7.81801	14.07	8.67487	34.7986	28.8441	36.508	10.4884	9.91275	4.47751
ENSMUSG00000027326_76464_Knl1	th_2mon	wt_2mon	2.51997	1.49739	5.58875e-15	5.69289e-13	2.6438	3.08558	3.16447	0.654371	0.867753	0.634746	4.4296	4.42076	5.59161	1.14139	0.712903	0.556377
ENSMUSG00000045294_231070_Insig1	th_2mon	wt_2mon	-1.25675	7.42228	6.87008e-15	6.9549e-13	41.8513	64.5542	41.3563	154.156	121.082	153.15	94.5982	122.744	91.7739	235.989	233.866	238.288
ENSMUSG00000018774_12514_Cd68	th_2mon	wt_2mon	1.39143	4.13553	7.59203e-15	7.63861e-13	44.2043	35.0833	38.0463	7.81801	12.8303	9.59172	23.124	25.5422	28.9983	8.69922	12.0515	7.70979
ENSMUSG00000049866_320982_Arl4c	th_2mon	wt_2mon	1.63897	2.89796	8.23307e-15	8.23307e-13	19.1675	14.8205	21.3874	3.78847	3.96687	2.89162	11.5995	10.1787	12.5486	3.94858	3.70031	2.91435
ENSMUSG00000027692_665113_Tnik	th_2mon	wt_2mon	1.15914	6.4088	1.00115e-14	9.95079e-13	201.563	167.545	205.108	48.0791	51.3524	48.5934	128.721	101.295	129.322	53.4909	51.1254	49.2791
ENSMUSG00000016763_64706_Scube1	th_2mon	wt_2mon	1.0895	8.31739	1.02194e-14	1.00828e-12	365.717	336.304	355.366	233.473	300.676	277.419	454.972	413.013	460.593	188.205	199.375	209.595
ENSMUSG00000028838_56219_Extl1	th_2mon	wt_2mon	-1.13558	5.43729	1.02673e-14	1.00828e-12	23.4241	41.3273	27.098	69.2945	61.6104	61.253	26.5401	31.2728	24.8697	56.2364	58.8655	59.1084
ENSMUSG00000054342_16534_Kcnn4	th_2mon	wt_2mon	1.4198	3.28461	1.2902e-14	1.25948e-12	15.0432	13.8487	15.7132	8.33462	5.82634	4.30217	14.3774	12.7165	16.1572	5.02827	4.75269	5.61675
ENSMUSG00000019894_103098_Slc6a15	th_2mon	wt_2mon	-1.30028	4.24263	1.618e-14	1.57013e-12	10.2051	18.805	11.3121	37.9191	32.9436	33.2184	10.7361	12.7984	9.7203	23.1054	26.5132	28.9316
ENSMUSG00000056501_12608_Cebpb	th_2mon	wt_2mon	1.20188	4.17098	1.76847e-14	1.70605e-12	38.5466	29.9083	37.2825	10.0222	32.5407	27.1883	25.9019	26.47	24.187	12.1851	9.57327	10.0943
ENSMUSG00000022346_17869_Myc	th_2mon	wt_2mon	1.50422	3.70878	2.1222e-14	2.03533e-12	20.0929	15.4765	20.1871	4.89056	13.5431	9.8033	21.9603	18.7746	18.1727	7.92801	7.29877	4.74245
ENSMUSG00000051378_70218_Kif18b	th_2mon	wt_2mon	3.11353	1.02735	2.48309e-14	2.3676e-12	2.6438	1.65212	3.85556	0.206644	0.433876	0.0705274	3.86651	3.57481	3.44599	0.709511	0.373426	0.132471
ENSMUSG00000025321_320910_Itgb8	th_2mon	wt_2mon	1.25463	8.94234	2.90071e-14	2.74981e-12	855.718	766.803	909.438	278.211	315.831	327.247	764.256	604.252	754.672	332.514	256.102	262.345
ENSMUSG00000030519_11784_Apba2	th_2mon	wt_2mon	2.08674	2.50438	3.32218e-14	3.13125e-12	14.5938	9.62118	14.3674	2.58304	0.991717	1.72792	9.19705	8.6505	10.0129	1.8509	3.0553	1.43068
ENSMUSG00000017417_72324_Plxdc1	th_2mon	wt_2mon	1.04477	5.62779	4.31228e-14	4.04122e-12	45.1296	57.5327	43.7205	30.6177	18.7806	23.133	70.9487	62.7911	69.9601	33.2236	31.3338	29.9384
ENSMUSG00000099398_383435_Ms4a14	th_2mon	wt_2mon	2.32707	1.56776	4.93793e-14	4.60125e-12	7.93139	6.85145	8.87505	1.23986	1.45658	1.51634	4.95514	5.10297	4.77888	1.29563	0.61106	0.9008
ENSMUSG00000097618_NA_Gm26507	th_2mon	wt_2mon	2.66769	0.835591	5.06241e-14	4.68496e-12	1.00464	0.777469	0.945702	0.206644	0	0.0705274	2.74034	3.24735	3.1209	0.277635	0.678956	0.423906
ENSMUSG00000037605_319387_Adgrl3	th_2mon	wt_2mon	1.16072	6.39444	5.08489e-14	4.68496e-12	169.785	131.854	173.1	70.0866	57.7365	52.6134	127.257	105.116	123.373	43.5578	55.233	53.4651
ENSMUSG00000028581_16792_Laptm5	th_2mon	wt_2mon	1.14021	5.12854	5.34232e-14	4.89464e-12	80.0807	59.695	77.0747	18.2535	23.8322	18.1255	46.3982	50.8933	49.7068	21.1311	24.5103	18.3869
ENSMUSG00000035513_171171_Ntng2	th_2mon	wt_2mon	1.09014	4.58397	5.60404e-14	5.1059e-12	59.274	40.1125	61.0705	12.743	12.4275	9.73278	35.9623	29.5263	34.2324	14.6838	16.4647	13.724
ENSMUSG00000073394_NA_Runx2os1	th_2mon	wt_2mon	4.05777	-0.662751	5.89413e-14	5.34054e-12	1.21615	1.72501	1.52767	0.206644	0.0619823	0	1.3514	0.873236	1.13783	0.0616966	0.0678956	0.0529882
ENSMUSG00000055675_74901_Kbtbd11	th_2mon	wt_2mon	1.06464	5.71066	6.11386e-14	5.48206e-12	82.3014	55.2003	77.3657	35.9215	43.9455	44.9612	75.9038	62.7366	78.2175	31.9897	34.457	32.7202
ENSMUSG00000045871_239250_Slitrk6	th_2mon	wt_2mon	3.64309	0.43377	6.11718e-14	5.48206e-12	2.27367	3.76587	3.30996	0.206644	0.123965	0.141055	2.44003	2.48327	2.40569	0.431876	0.135791	0
ENSMUSG00000019139_71780_Isyna1	th_2mon	wt_2mon	1.15756	5.46949	6.9038e-14	6.15339e-12	51.9506	40.8657	47.0305	22.5241	34.0593	32.3721	67.1948	53.5949	66.4166	22.982	29.8401	27.4744
ENSMUSG00000019122_20308_Ccl9	th_2mon	wt_2mon	1.9613	3.54698	7.27534e-14	6.44949e-12	11.0775	9.4997	14.4401	2.89301	5.17552	5.81851	19.5953	16.8098	20.3183	6.2622	5.29585	2.46395
ENSMUSG00000042246_209760_Tmc7	th_2mon	wt_2mon	1.14054	4.19743	7.4931e-14	6.60682e-12	39.5512	34.1115	39.8286	9.98777	10.599	11.1433	26.7277	23.9321	26.3976	12.6786	10.7614	10.0148
ENSMUSG00000096243_NA_Gm24265	th_2mon	wt_2mon	1.89328	3.48135	8.42219e-14	7.38631e-12	10.8396	9.86414	8.18396	3.6507	3.31605	3.77321	19.8206	13.808	20.1233	6.44729	3.08925	4.23906
ENSMUSG00000025352_14561_Gdf11	th_2mon	wt_2mon	1.11033	4.50359	9.26582e-14	8.08295e-12	43.6755	33.6012	46.7395	12.3642	10.413	10.826	33.1094	26.6883	35.0126	13.3882	14.5636	14.0154
ENSMUSG00000033774_226304_Npbwr1	th_2mon	wt_2mon	4.07258	-0.652745	9.72236e-14	8.43633e-12	2.19435	1.89508	2.80073	0	0	0	1.31386	0.900525	1.17034	0.123393	0	0.0529882
ENSMUSG00000073802_12579_Cdkn2b	th_2mon	wt_2mon	1.2185	4.09721	1.00591e-13	8.6826e-12	29.4784	22.1336	26.9889	10.9865	8.4296	6.80589	27.7038	20.7121	24.7071	8.94601	11.1009	10.0148
ENSMUSG00000047884_101533_Klk9	th_2mon	wt_2mon	2.72699	1.432	1.28842e-13	1.10629e-11	11.6063	8.98949	15.204	0.723252	0.774779	0.211582	5.51823	2.83802	5.85168	0.493573	0.678956	0.847812
ENSMUSG00000050917_14175_Fgf4	th_2mon	wt_2mon	-1.025	4.95325	1.45861e-13	1.2459e-11	13.5098	23.6156	17.6774	47.838	46.3318	42.9512	20.8341	21.4762	19.9933	39.8868	40.5337	41.0129
ENSMUSG00000025584_18584_Pde8a	th_2mon	wt_2mon	1.17342	5.18478	1.50661e-13	1.28023e-11	81.429	66.3278	80.8212	24.1084	24.638	24.1556	55.9331	43.116	55.1359	24.2159	21.8624	19.3407
ENSMUSG00000091387_218476_Gcnt4	th_2mon	wt_2mon	2.39428	0.852327	1.56351e-13	1.32173e-11	7.19113	6.90004	6.32893	1.1021	1.33262	2.15108	3.19081	2.8926	2.92584	0.678662	0.475269	0.476894
ENSMUSG00000000632_20370_Sez6	th_2mon	wt_2mon	3.0551	0.870704	1.64841e-13	1.38636e-11	19.4584	14.6504	16.8408	0.826574	0.650814	0.3879	4.76745	1.99207	3.08839	0.37018	0.407373	0.344424
ENSMUSG00000022602_11838_Arc	th_2mon	wt_2mon	1.72278	2.64752	1.67615e-13	1.40249e-11	5.84279	6.58419	6.11069	1.68759	4.77264	3.70269	11.5995	8.18659	9.46022	2.71465	3.25899	2.51694
ENSMUSG00000038267_73102_Slc22a23	th_2mon	wt_2mon	1.1621	7.16283	2.18865e-13	1.82202e-11	346.417	287.226	373.007	83.5529	55.0713	50.7092	219.565	170.827	216.09	74.8997	92.6435	91.6697
ENSMUSG00000062444_11775_Ap3b2	th_2mon	wt_2mon	1.93779	2.04263	2.25939e-13	1.87141e-11	6.55662	4.90777	4.69214	2.06644	0.836761	0.634746	7.3201	5.18484	7.31461	1.66581	1.52765	1.72212
ENSMUSG00000025648_270198_Pfkfb4	th_2mon	wt_2mon	1.18512	5.05999	2.44894e-13	2.01822e-11	79.6576	51.6531	72.4917	18.9079	14.8448	18.584	49.2136	40.5782	51.9825	17.2442	19.9952	22.2816
ENSMUSG00000027379_12235_Bub1	th_2mon	wt_2mon	3.34381	0.000862677	2.56361e-13	2.10216e-11	1.45409	1.38487	1.45493	0	0	0.141055	1.72679	1.4463	2.11311	0.308483	0.135791	0.0529882
ENSMUSG00000030111_232345_A2m	th_2mon	wt_2mon	1.14225	5.54196	4.0707e-13	3.32136e-11	55.3083	63.5095	46.8486	27.1047	31.8279	24.9667	65.2427	61.836	69.0174	31.4036	31.8091	22.0431
ENSMUSG00000032135_84004_Mcam	th_2mon	wt_2mon	1.05316	6.82369	4.10999e-13	3.33682e-11	250.05	180.81	259.268	69.9488	77.9428	59.4546	157.814	138.926	171.357	72.3701	73.2254	70.1829
ENSMUSG00000029516_12704_Cit	th_2mon	wt_2mon	1.45455	3.08258	4.41006e-13	3.56281e-11	12.6902	10.2286	13.4581	3.27186	2.01443	1.76318	14.1147	10.7244	12.9712	4.78149	4.58295	3.84165
ENSMUSG00000033268_99439_Duox1	th_2mon	wt_2mon	2.23553	2.08764	4.44962e-13	3.57715e-11	13.1132	9.74266	14.2947	1.96311	1.3946	1.79845	8.52135	4.52991	8.28989	1.29563	1.76528	1.27172
ENSMUSG00000000394_14526_Gcg	th_2mon	wt_2mon	4.22251	-0.345963	5.00769e-13	3.9884e-11	1.05752	1.2148	1.01845	0	0.0619823	0	2.28988	0.873236	1.20285	0.123393	0.0339478	0.0529882
ENSMUSG00000046295_234396_Ankle1	th_2mon	wt_2mon	2.80436	0.522781	5.00982e-13	3.9884e-11	2.88174	1.53064	2.00052	0.516609	0.619823	0.211582	2.81542	2.26496	2.34067	0.524421	0.339478	0.158965
ENSMUSG00000079499_NA_6530402F18Rik	th_2mon	wt_2mon	1.24475	4.32885	5.45198e-13	4.31945e-11	45.2883	30.9773	45.9029	10.7455	10.599	8.42802	29.2429	22.6223	34.6225	12.3702	11.033	11.419
ENSMUSG00000061991_319173_Hist1h2af	th_2mon	wt_2mon	2.35298	1.9028	5.79571e-13	4.56969e-11	6.79456	5.00496	4.14654	0.688812	1.33262	1.12844	6.53178	7.01318	5.26652	1.66581	1.25607	0.635859
ENSMUSG00000063531_20349_Sema3e	th_2mon	wt_2mon	1.24589	4.6147	6.77859e-13	5.31908e-11	61.9178	54.9573	65.3262	17.2203	22.4376	24.0498	39.3033	25.9515	40.2466	13.4807	14.971	14.0419
ENSMUSG00000027469_72119_Tpx2	th_2mon	wt_2mon	2.22973	2.09586	6.88638e-13	5.37794e-11	6.10717	4.54333	4.54665	1.34318	0.929735	1.72792	7.77057	5.89435	7.70472	1.8509	0.780799	1.66913
ENSMUSG00000038943_233406_Prc1	th_2mon	wt_2mon	1.3265	3.52433	7.03598e-13	5.46873e-11	15.4662	10.9332	12.6942	6.75036	7.74779	5.50113	17.0802	16.0184	17.0349	7.61953	5.09217	6.35859
ENSMUSG00000028654_16918_Mycl	th_2mon	wt_2mon	-1.19661	3.46566	8.0536e-13	6.23014e-11	4.81171	5.53947	3.56457	12.6053	15.2786	14.0349	6.41916	6.4947	7.50966	15.3625	15.8876	13.618
ENSMUSG00000029168_65254_Dpysl5	th_2mon	wt_2mon	-1.15156	4.61841	8.21215e-13	6.32297e-11	12.0822	19.8012	16.5134	42.4308	25.5057	26.2714	15.9916	14.4903	16.0921	27.4241	32.7257	38.6549
ENSMUSG00000021256_238328_Vash1	th_2mon	wt_2mon	1.25074	6.52192	8.95767e-13	6.86475e-11	224.353	164.41	262.178	40.0888	41.8381	38.7195	140.283	100.477	155.85	58.7352	51.2951	49.2261
ENSMUSG00000039529_54670_Atp8b1	th_2mon	wt_2mon	1.08598	5.74365	9.62152e-13	7.3392e-11	80.0807	77.5039	82.8581	36.4381	43.0467	36.8153	72.4502	73.2973	76.9822	38.2827	35.2378	27.1035
ENSMUSG00000097178_NA_2310002F09Rik	th_2mon	wt_2mon	2.8446	0.104812	9.81804e-13	7.45444e-11	3.80707	4.1303	5.20136	0.58549	0.27892	0.282109	1.80187	1.61003	2.0806	0.123393	0.271582	0.317929
ENSMUSG00000031147_54634_Magix	th_2mon	wt_2mon	-1.27176	3.93331	1.23504e-12	9.33398e-11	7.48195	9.81555	7.60199	13.5352	9.20438	10.1207	7.20748	11.2975	8.64749	19.1568	22.2358	21.6722
ENSMUSG00000043079_104027_Synpo	th_2mon	wt_2mon	1.20771	6.31107	1.42105e-12	1.06904e-10	155.482	157.729	178.047	48.0791	50.2987	36.6037	123.053	92.3175	123.958	40.0719	56.1496	44.5101
ENSMUSG00000097726_NA_9530036O11Rik	th_2mon	wt_2mon	3.30865	-0.106077	1.70072e-12	1.27143e-10	2.56448	1.87078	2.00052	0.551049	1.23965	0.493692	1.76433	1.41901	1.69049	0.0925449	0.339478	0.0529882
ENSMUSG00000085936_NA_2610307P16Rik	th_2mon	wt_2mon	1.37692	3.48427	1.70558e-12	1.27143e-10	26.6759	19.8012	24.5519	5.88934	4.52471	4.72533	16.367	14.1355	18.7904	5.05912	7.6043	5.53727
ENSMUSG00000028539_11876_Artn	th_2mon	wt_2mon	2.49132	0.605832	1.81351e-12	1.34577e-10	3.01393	1.43346	4.80126	0.275525	0.495859	0.176318	2.85296	2.26496	2.53573	0.555269	0.271582	0.4504
ENSMUSG00000015202_215748_Cnksr3	th_2mon	wt_2mon	1.11925	4.49462	1.95347e-12	1.4431e-10	55.8635	45.895	58.2334	14.775	18.3778	13.3649	34.0854	26.2244	34.1023	12.617	13.4433	15.3931
ENSMUSG00000022122_13618_Ednrb	th_2mon	wt_2mon	1.5184	4.64848	2.028e-12	1.49145e-10	74.1057	63.3151	65.6899	6.99144	6.97301	8.21644	42.2313	26.661	44.9604	15.2082	13.7489	9.11398
ENSMUSG00000025867_12890_Cplx2	th_2mon	wt_2mon	1.03772	5.29981	2.08162e-12	1.52404e-10	50.1793	43.271	47.3942	25.7271	11.6837	9.83857	55.2949	51.1935	55.461	21.748	28.4822	25.3284
ENSMUSG00000058624_14544_Gda	th_2mon	wt_2mon	2.08519	3.82959	2.57386e-12	1.87606e-10	30.8531	23.9315	26.0068	5.6827	12.6134	7.79327	26.4274	16.4278	27.5354	7.61953	5.60138	2.7024
ENSMUSG00000004105_26360_Angptl2	th_2mon	wt_2mon	1.2704	6.75112	2.71196e-12	1.96797e-10	214.518	221.02	233.225	60.2366	63.6559	62.2404	165.885	127.656	172.917	74.7763	60.5968	49.7295
ENSMUSG00000031722_15439_Hp	th_2mon	wt_2mon	2.5101	5.12628	2.75292e-12	1.9889e-10	69.9813	45.895	44.7754	15.1883	19.7414	6.38273	74.5899	28.7895	79.0303	11.4447	13.9186	5.37831
ENSMUSG00000026600_20652_Soat1	th_2mon	wt_2mon	0.979376	5.65426	2.77672e-12	1.99729e-10	77.1196	67.9314	75.2561	34.5095	35.051	34.2763	70.3105	60.7991	73.3736	33.748	32.4201	32.9852
ENSMUSG00000054520_24055_Sh3bp2	th_2mon	wt_2mon	1.01776	4.34014	3.07388e-12	2.20138e-10	43.2261	34.5488	44.5571	12.4331	15.2167	13.506	29.4681	25.3784	27.958	13.7583	12.7983	12.5582
ENSMUSG00000036523_268527_Greb1	th_2mon	wt_2mon	1.27688	3.98702	3.21125e-12	2.28976e-10	31.0646	22.9839	25.4612	9.09232	11.4977	13.2591	26.1271	17.9286	24.5446	10.6118	8.89432	7.57732
ENSMUSG00000023087_12457_Noct	th_2mon	wt_2mon	1.20739	3.40776	3.40943e-12	2.42055e-10	12.0822	10.5687	10.33	5.23497	6.44616	5.39534	15.5036	13.5897	16.0596	6.66323	5.60138	6.38508
ENSMUSG00000022218_21816_Tgm1	th_2mon	wt_2mon	1.8063	2.23146	3.60584e-12	2.54896e-10	8.46015	5.44228	5.9652	1.65315	3.59498	2.7153	8.33365	6.03079	7.80225	2.46786	1.83318	1.74861
ENSMUSG00000026605_108000_Cenpf	th_2mon	wt_2mon	2.72054	2.46443	3.76945e-12	2.65318e-10	7.5877	5.68524	8.14759	0.688812	1.02271	0.67001	8.78412	10.1514	10.0779	2.34447	1.42581	0.476894
ENSMUSG00000028341_18124_Nr4a3	th_2mon	wt_2mon	2.04247	1.75808	3.87123e-12	2.70854e-10	6.08074	5.90391	6.58354	1.23986	37.0344	28.3167	5.81854	5.59417	4.97393	1.20308	0.882642	1.66913
ENSMUSG00000020901_320207_Pik3r5	th_2mon	wt_2mon	1.91572	2.84425	3.88113e-12	2.70854e-10	23.0804	12.7068	19.5324	2.72081	5.73337	3.80848	12.4629	9.33271	12.7762	3.23907	3.87005	1.72212
ENSMUSG00000032783_78733_Troap	th_2mon	wt_2mon	2.6207	0.543904	4.16347e-12	2.89326e-10	1.63915	1.1662	1.74591	0.309965	0.52685	0.599483	2.55265	1.80105	3.08839	0.493573	0.271582	0.370918
ENSMUSG00000059213_13199_Ddn	th_2mon	wt_2mon	-1.18093	8.642	5.95084e-12	4.11788e-10	231.888	281.128	257.558	603.158	355.19	383.845	221.18	301.567	224.445	473.028	568.456	582.261
ENSMUSG00000026548_98365_Slamf9	th_2mon	wt_2mon	-1.09678	4.06675	6.21663e-12	4.28373e-10	8.72453	10.3744	7.67474	22.8341	14.132	17.2792	10.6986	12.2799	9.49273	21.2236	21.7945	23.5798
ENSMUSG00000039814_319581_Xkr5	th_2mon	wt_2mon	4.17659	-0.748662	6.55903e-12	4.50076e-10	0.423008	0.631694	0.654717	0	0.123965	0	0.600624	1.39172	1.0403	0.123393	0.0339478	0
ENSMUSG00000074354_NA_Arhgap20os	th_2mon	wt_2mon	2.3636	0.555561	6.67152e-12	4.55887e-10	3.11968	1.91938	2.00052	0.413287	0.371894	0.352637	2.13972	2.53784	2.53573	0.462724	0.543165	0.344424
ENSMUSG00000024300_17916_Myo1f	th_2mon	wt_2mon	1.30452	3.98566	6.77988e-12	4.61369e-10	38.6259	25.3163	33.2087	8.0591	9.14239	7.40537	23.2366	20.5756	25.0322	11.0745	9.36959	6.3056
ENSMUSG00000030134_70727_Rasgef1a	th_2mon	wt_2mon	-0.921784	5.53352	6.88657e-12	4.66693e-10	35.2418	51.483	38.1554	67.848	84.0171	81.9528	31.3826	34.0562	32.3143	62.8071	58.7976	55.8496
ENSMUSG00000001517_14235_Foxm1	th_2mon	wt_2mon	1.2545	3.16755	7.16508e-12	4.83569e-10	11.6592	9.86414	10.8756	4.78724	2.66524	3.35005	12.9509	12.2799	13.2963	5.73778	5.05822	4.66297
ENSMUSG00000030789_16411_Itgax	th_2mon	wt_2mon	3.25135	0.828527	7.59124e-12	5.10231e-10	14.3558	7.67751	12.476	0.654371	1.92145	0.952119	2.85296	1.77376	5.00644	0.339331	0.475269	0.158965
ENSMUSG00000055022_12805_Cntn1	th_2mon	wt_2mon	-1.13481	3.39656	7.85615e-12	5.25881e-10	1.29546	3.47431	2.18239	9.3334	10.63	11.2139	6.60686	6.84945	6.56689	13.5116	15.2426	13.4325
ENSMUSG00000023015_26934_Racgap1	th_2mon	wt_2mon	1.36554	2.95542	8.81369e-12	5.87579e-10	10.2051	9.23245	11.4575	6.0271	5.64039	6.80589	12.1251	10.4515	11.4108	4.71979	4.14163	3.76217
ENSMUSG00000040690_107581_Col16a1	th_2mon	wt_2mon	1.0329	8.16667	9.22673e-12	6.12625e-10	590.757	413.929	630.238	185.394	194.872	174.555	421.225	332.294	428.831	172.288	197.576	183.048
ENSMUSG00000027715_12428_Ccna2	th_2mon	wt_2mon	1.87583	2.02605	9.43983e-12	6.24247e-10	6.08074	4.05742	6.18344	1.41206	0.681806	1.41055	5.781	6.90402	6.5994	2.25193	1.45975	1.32471
ENSMUSG00000043067_244745_Dpy19l1	th_2mon	wt_2mon	0.941262	5.70989	9.5663e-12	6.30069e-10	65.4076	59.4278	64.1259	27.2425	29.9065	27.6115	73.5764	69.8862	66.8718	36.802	36.5278	31.687
ENSMUSG00000044217_11830_Aqp5	th_2mon	wt_2mon	3.34344	-0.634167	1.03738e-11	6.80519e-10	3.06681	2.9884	3.5282	0	0	0.176318	1.20125	0.955102	1.13783	0	0.101843	0.185459
ENSMUSG00000032193_16835_Ldlr	th_2mon	wt_2mon	-0.980924	8.22112	1.1427e-11	7.46626e-10	76.6966	114.482	72.71	250.452	213.839	242.403	193.251	225.759	194.569	377.244	380.996	401.518
ENSMUSG00000022272_17909_Myo10	th_2mon	wt_2mon	1.01645	7.51403	1.27877e-11	8.32213e-10	261.339	231.443	277.782	132.596	115.69	108.26	258.08	232.09	258.579	104.761	121.397	127.861
ENSMUSG00000038756_237930_Ttll6	th_2mon	wt_2mon	-1.159	3.93275	1.2852e-11	8.33096e-10	6.13361	8.35779	7.8566	19.8378	8.15068	9.87383	9.19705	10.5607	8.97258	16.4421	22.5753	22.52
ENSMUSG00000002985_11816_Apoe	th_2mon	wt_2mon	1.04655	9.80339	1.32066e-11	8.52712e-10	2746.72	1965.78	2434.82	691.464	797.465	709.435	1271.33	1049.49	1368.22	585.686	610.11	513.933
ENSMUSG00000021273_14137_Fdft1	th_2mon	wt_2mon	-1.11212	7.04049	1.60595e-11	1.03285e-09	26.438	44.1943	27.7527	100.394	76.6412	106.884	77.3303	103.342	73.5687	186.416	167.838	172.742
ENSMUSG00000042331_432572_Specc1	th_2mon	wt_2mon	1.00173	5.94046	1.67635e-11	1.07391e-09	92.2686	84.0638	97.3346	33.2696	32.7887	26.2009	82.2103	78.0182	90.4085	35.5681	46.9837	37.4097
ENSMUSG00000052397_22350_Ezr	th_2mon	wt_2mon	0.961543	6.61545	1.71588e-11	1.09496e-09	188.582	149.639	180.993	56.3448	53.8626	48.5228	137.092	120.043	139.4	64.5038	68.1332	62.2877
ENSMUSG00000024989_74107_Cep55	th_2mon	wt_2mon	2.83228	-0.0730797	1.78078e-11	1.13197e-09	1.42765	1.14191	1.05482	0.103322	0.371894	0.246846	1.46402	1.39172	1.95056	0.123393	0.30553	0.211953
ENSMUSG00000017929_56336_B4galt5	th_2mon	wt_2mon	0.997799	5.01437	1.88866e-11	1.19591e-09	62.7902	55.6862	60.7432	15.8082	16.7662	15.6571	47.637	40.7692	43.2049	23.6298	20.0292	19.4202
ENSMUSG00000028370_18491_Pappa	th_2mon	wt_2mon	1.9514	2.94663	1.91578e-11	1.20842e-09	28.5266	22.2308	25.3157	6.68147	18.7497	16.0802	13.514	8.29575	15.6045	4.31876	2.58003	2.33148
ENSMUSG00000029622_11867_Arpc1b	th_2mon	wt_2mon	1.02523	8.82807	2.02285e-11	1.27106e-09	830.787	673.434	867.936	256.72	269.933	276.15	680.169	534.53	651.455	319.372	284.55	273.472
ENSMUSG00000039546_230959_Ajap1	th_2mon	wt_2mon	1.86946	2.34628	2.09099e-11	1.30887e-09	6.76812	4.93207	7.82023	2.51416	3.78092	3.52637	8.6715	7.28607	8.25738	1.26478	2.51214	2.54344
ENSMUSG00000025355_58223_Mmp19	th_2mon	wt_2mon	0.987162	4.34127	2.41669e-11	1.50699e-09	27.2047	22.6195	23.7153	13.2941	15.8985	14.6697	28.3795	27.2341	26.5927	14.4062	13.647	11.7104
ENSMUSG00000032988_57274_Slc16a8	th_2mon	wt_2mon	1.68166	2.25623	2.43225e-11	1.51095e-09	5.12897	3.83875	5.16499	1.34318	2.29335	1.51634	7.43272	5.83977	8.84255	2.34447	2.10476	2.11953
ENSMUSG00000026622_18005_Nek2	th_2mon	wt_2mon	2.26192	0.908598	2.83919e-11	1.75708e-09	2.0886	1.53064	2.54612	0.757693	0.681806	0.211582	2.8905	3.52023	2.7633	0.493573	0.882642	0.476894
ENSMUSG00000040631_114255_Dok4	th_2mon	wt_2mon	0.979028	3.94895	2.85535e-11	1.76044e-09	28.3151	29.1794	31.4264	10.2633	8.49158	8.71013	21.4723	18.7746	22.3014	9.68636	10.9312	9.74984
ENSMUSG00000026305_16978_Lrrfip1	th_2mon	wt_2mon	0.969787	5.28116	2.9166e-11	1.79147e-09	59.0625	50.2196	60.0521	24.3495	23.5533	18.3724	53.6432	46.3361	57.5416	24.401	25.325	27.1035
ENSMUSG00000026675_15490_Hsd17b7	th_2mon	wt_2mon	-0.995465	6.56473	3.35033e-11	2.0502e-09	19.2204	29.7139	22.0785	78.5934	61.6414	71.1621	60.0999	72.1512	60.955	120.463	120.039	128.444
ENSMUSG00000045838_214239_Ccdc9b	th_2mon	wt_2mon	0.963171	5.1702	3.37068e-11	2.05499e-09	57.2911	56.1235	68.3452	26.4159	22.6236	25.4251	52.4419	42.8159	50.292	24.1542	24.7819	22.52
ENSMUSG00000053441_240322_Adamts19	th_2mon	wt_2mon	1.78216	2.18985	3.71786e-11	2.25826e-09	4.30939	3.42572	3.49182	1.82535	0.836761	1.1637	6.79455	6.63114	7.96479	2.59126	2.00292	1.37769
ENSMUSG00000028756_68943_Pink1	th_2mon	wt_2mon	-1.02419	8.28448	4.62019e-11	2.79599e-09	291.532	322.042	270.434	525.46	517.274	486.674	209.28	229.061	189.887	353.182	429.881	441.18
ENSMUSG00000023505_14793_Cdca3	th_2mon	wt_2mon	1.99263	1.17367	4.93603e-11	2.96773e-09	2.88174	2.30811	3.63732	0.447728	0.898744	0.423164	3.11573	3.68397	3.93363	0.771207	1.05238	0.76833
ENSMUSG00000019936_13516_Epyc	th_2mon	wt_2mon	1.49488	2.83642	4.94019e-11	2.96773e-09	7.40264	6.60849	4.72851	2.30752	1.51857	1.83371	10.2106	9.68747	12.1585	4.50385	3.53057	2.86137
ENSMUSG00000029695_30956_Aass	th_2mon	wt_2mon	-1.19916	3.26869	5.13297e-11	3.07229e-09	6.37155	10.7388	6.40168	22.3519	24.9479	27.6467	6.30655	5.56688	5.9167	14.2828	13.647	11.207
ENSMUSG00000026628_11910_Atf3	th_2mon	wt_2mon	1.42526	5.04683	5.16878e-11	3.07798e-09	69.6905	61.1285	67.3995	18.1158	27.1483	27.0472	55.5201	40.3053	51.5273	11.4447	21.455	19.6057
ENSMUSG00000020264_246049_Slc36a2	th_2mon	wt_2mon	-1.09241	8.39238	5.18002e-11	3.07798e-09	169.679	217.594	177.392	448.623	343.723	376.898	186.043	266.774	202.826	428.606	444.954	465.979
ENSMUSG00000024036_224674_Slc37a1	th_2mon	wt_2mon	2.1069	1.88148	5.44618e-11	3.22445e-09	7.93139	8.94089	11.9668	1.30874	0.929735	0.775801	5.21792	4.47534	8.41992	1.01799	1.29002	1.66913
ENSMUSG00000022037_12759_Clu	th_2mon	wt_2mon	0.890471	5.76059	5.46883e-11	3.22621e-09	67.5226	69.9722	58.779	44.1184	33.5324	40.1653	76.129	69.7225	69.44	36.6169	36.1883	38.3105
ENSMUSG00000033105_16987_Lss	th_2mon	wt_2mon	-1.14342	7.11717	5.56613e-11	3.27185e-09	31.3026	42.0319	30.6262	79.4889	62.974	74.4416	78.9445	109.318	75.8768	203.352	169.739	186.227
ENSMUSG00000045136_73710_Tubb2b	th_2mon	wt_2mon	0.928304	6.58745	5.71292e-11	3.34614e-09	115.032	103.501	113.521	67.3658	52.9639	65.0262	131.762	121.762	132.216	67.0025	61.751	65.1226
ENSMUSG00000022893_11504_Adamts1	th_2mon	wt_2mon	1.11894	5.60374	5.78687e-11	3.37739e-09	58.5337	58.4074	53.7595	25.1072	75.8044	57.0214	72.713	66.366	64.401	36.8329	30.3154	22.7585
ENSMUSG00000032064_330938_Dixdc1	th_2mon	wt_2mon	-1.07749	4.58847	5.93546e-11	3.45183e-09	18.0836	21.9149	15.8951	45.2549	41.931	45.3491	14.6027	16.8917	15.6695	25.3264	37.5462	32.6408
ENSMUSG00000059901_237360_Adamts14	th_2mon	wt_2mon	0.896456	5.70976	6.03191e-11	3.49552e-09	53.8277	50.7784	58.8882	29.7222	28.3569	29.5862	70.2354	66.3932	71.5856	37.4807	37.9197	31.7929
ENSMUSG00000096349_NA_Gm22513	th_2mon	wt_2mon	1.53402	3.6752	6.33026e-11	3.6555e-09	14.3029	12.3666	15.4586	7.1292	4.95859	7.29958	22.7862	13.808	21.4562	8.51413	5.12611	5.48428
ENSMUSG00000027624_13821_Epb41l1	th_2mon	wt_2mon	0.893767	6.14075	6.50582e-11	3.7437e-09	117.887	106.878	124.833	49.009	45.1851	35.7221	96.7004	87.7875	96.1302	43.5269	55.0294	46.1793
ENSMUSG00000039899_14190_Fgl2	th_2mon	wt_2mon	0.962532	7.08004	7.65415e-11	4.38909e-09	86.9545	85.7646	90.8965	48.8023	59.1621	50.815	189.046	175.329	182.703	102.941	84.2584	81.5754
ENSMUSG00000035621_59090_Midn	th_2mon	wt_2mon	0.891598	6.11212	7.69416e-11	4.39666e-09	117.411	103.185	113.812	51.6609	89.4405	71.7616	94.7108	81.9478	98.4383	44.2673	52.7209	45.0135
ENSMUSG00000097453_NA_Gm26894	th_2mon	wt_2mon	3.22698	-0.0103922	8.7538e-11	4.9848e-09	1.95641	2.33241	2.80073	0.964337	1.0537	0.423164	2.0271	1.17341	2.04809	0.123393	0.373426	0.0529882
ENSMUSG00000075408_NA_6030408B16Rik	th_2mon	wt_2mon	1.34244	3.0264	9.07964e-11	5.15246e-09	10.866	9.37822	9.56614	4.85612	9.17339	6.41799	12.1626	12.6073	10.6956	4.62724	5.26191	3.57671
ENSMUSG00000032224_76886_Fam81a	th_2mon	wt_2mon	-0.961975	4.9104	9.15958e-11	5.1799e-09	13.4834	23.5427	15.0949	51.4542	41.7761	43.1627	19.4076	22.7587	20.0583	34.4884	40.2621	41.4103
ENSMUSG00000023031_109901_Cela1	th_2mon	wt_2mon	1.76058	2.17819	9.35352e-11	5.2714e-09	10.4959	7.16729	10.8392	1.4465	1.14667	0.846328	9.08443	5.294	6.85947	2.06684	2.00292	1.90758
ENSMUSG00000070867_666048_Trabd2b	th_2mon	wt_2mon	0.93752	4.66353	9.54639e-11	5.36167e-09	30.1657	31.7548	30.6262	16.3248	9.1114	8.21644	34.1229	30.5633	37.0932	15.7326	19.4181	15.764
ENSMUSG00000022015_21943_Tnfsf11	th_2mon	wt_2mon	5.43523	-0.797753	1.02392e-10	5.73115e-09	1.45409	0.485918	1.45493	0	0.774779	0.176318	1.50156	0.272886	1.46292	0	0	0.0529882
ENSMUSG00000029602_19415_Rasal1	th_2mon	wt_2mon	3.05509	0.124573	1.17482e-10	6.55339e-09	2.3001	1.14191	1.8914	0.516609	0.0929735	0.246846	0.900935	2.1558	2.50322	0.215938	0.203687	0.211953
ENSMUSG00000074622_16658_Mafb	th_2mon	wt_2mon	1.16209	4.11339	1.18015e-10	6.56084e-09	42.4858	31.779	38.8465	9.09232	24.514	16.9266	21.5098	24.1232	27.3729	12.1851	11.2367	7.89525
ENSMUSG00000026288_16331_Inpp5d	th_2mon	wt_2mon	0.938834	4.81092	1.3477e-10	7.46696e-09	59.7234	40.2826	51.468	14.7406	24.731	23.4856	32.8841	38.9409	40.8643	19.7121	18.7731	17.8041
ENSMUSG00000024378_170459_Stard4	th_2mon	wt_2mon	-0.964699	5.83586	1.39563e-10	7.70651e-09	15.3605	24.4174	14.8766	47.2181	35.9498	43.7622	36.638	46.5544	34.8825	73.4498	74.9228	72.7264
ENSMUSG00000042918_74490_Mamstr	th_2mon	wt_2mon	1.0997	4.48655	1.41402e-10	7.78183e-09	51.5012	35.8608	47.6852	10.8832	15.0927	17.0676	33.8602	25.7332	33.8748	16.8123	12.8323	12.0548
ENSMUSG00000072812_100041194_Ahnak2	th_2mon	wt_2mon	1.02066	7.43342	1.42567e-10	7.81971e-09	384.778	304.671	390.648	130.427	138.778	111.61	248.958	204.501	255.654	95.6297	118.138	120.442
ENSMUSG00000020886_13385_Dlg4	th_2mon	wt_2mon	0.948697	5.20147	1.43477e-10	7.8434e-09	53.2197	44.7531	56.4875	25.8993	26.1875	28.5283	52.7423	44.2895	51.2022	26.6529	22.8129	23.9507
ENSMUSG00000034906_215387_Ncaph	th_2mon	wt_2mon	1.97854	1.43333	1.4509e-10	7.90525e-09	4.09789	2.21093	4.58302	0.792134	0.929735	0.987383	4.46714	3.46566	5.03895	1.35732	0.814747	0.953788
ENSMUSG00000034171_14073_Faah	th_2mon	wt_2mon	-0.965577	5.43865	1.45754e-10	7.91511e-09	26.1472	27.3329	23.4971	45.5993	41.3732	43.0217	27.6662	34.6293	27.3079	58.1799	53.6035	55.9821
ENSMUSG00000043298_654818_Smco3	th_2mon	wt_2mon	-0.984507	6.38172	1.4693e-10	7.95262e-09	40.6352	61.8817	45.3937	110.21	88.8207	94.8946	51.8038	66.3387	52.8277	101.583	113.148	109.659
ENSMUSG00000097233_102631780_Gm17552	th_2mon	wt_2mon	-0.931615	4.99632	1.47789e-10	7.97282e-09	24.9839	24.6118	22.0421	42.3619	34.0903	35.5811	20.7966	24.1232	22.0739	40.0719	38.7005	43.5563
ENSMUSG00000042817_14255_Flt3	th_2mon	wt_2mon	2.44443	0.578297	1.57464e-10	8.46694e-09	2.56448	1.82219	2.69161	0.447728	0.836761	1.58687	2.32742	1.77376	3.38097	0.339331	0.543165	0.423906
ENSMUSG00000026547_21346_Tagln2	th_2mon	wt_2mon	1.04504	5.92444	1.84895e-10	9.90939e-09	99.8034	92.373	95.7705	44.4628	50.4226	47.8881	92.4209	72.9971	84.8494	42.8791	42.8082	30.6537
ENSMUSG00000028068_404710_Iqgap3	th_2mon	wt_2mon	2.54877	2.69057	1.90043e-10	1.01521e-08	9.1211	8.21202	12.185	1.06766	1.85947	0.987383	10.9238	10.2332	12.3536	3.48586	1.12028	0.874306
ENSMUSG00000021190_19141_Lgmn	th_2mon	wt_2mon	0.876828	5.68715	1.92148e-10	1.02312e-08	89.4133	70.2152	71.6551	31.8575	38.491	32.5484	68.396	67.9487	67.5544	35.6298	39.2097	31.6605
ENSMUSG00000040212_13732_Emp3	th_2mon	wt_2mon	1.01701	4.90394	2.12972e-10	1.13034e-08	57.5291	49.0777	44.8481	17.3236	17.0451	17.5966	45.8351	33.4013	43.335	17.7995	21.9642	18.228
ENSMUSG00000070564_243967_Ntn5	th_2mon	wt_2mon	1.35788	3.51588	2.26061e-10	1.19593e-08	63.4247	51.1672	57.797	6.0271	6.16724	5.21902	19.5953	11.4066	19.3106	6.57069	6.28034	5.8817
ENSMUSG00000074892_93961_B3galt5	th_2mon	wt_2mon	2.11854	1.36142	2.30233e-10	1.21409e-08	3.88638	3.13417	3.67369	1.4465	0.80577	1.12844	4.39206	3.32921	4.84389	0.709511	1.39186	0.688847
ENSMUSG00000020865_76408_Abcc3	th_2mon	wt_2mon	1.37293	3.01395	2.32064e-10	1.21982e-08	23.4241	16.2054	21.2419	4.13287	5.36147	5.57166	10.6611	11.1611	13.6214	4.87403	4.99032	3.28527
ENSMUSG00000022912_19128_Pros1	th_2mon	wt_2mon	0.825312	6.02733	2.49037e-10	1.30486e-08	85.2889	80.1765	83.6583	49.2156	51.8482	48.8755	86.6775	84.3492	83.9067	44.1131	47.0516	46.5767
ENSMUSG00000069265_360198_Hist1h3a	th_2mon	wt_2mon	2.10297	1.68045	2.59309e-10	1.35435e-08	4.89103	3.5715	4.21929	0.654371	1.20866	0.952119	5.06776	5.294	5.26652	1.8509	0.746851	0.874306
ENSMUSG00000024659_16952_Anxa1	th_2mon	wt_2mon	0.8709	5.81036	2.67883e-10	1.39469e-08	91.4754	78.986	89.3689	53.7273	71.0937	73.56	79.6577	68.5763	73.6337	42.1696	37.8857	36.085
ENSMUSG00000052974_13107_Cyp2f2	th_2mon	wt_2mon	2.48755	2.26656	2.93436e-10	1.52289e-08	8.01071	9.30533	3.23721	2.47972	4.43174	0.775801	8.82166	6.46741	9.52524	1.60411	2.20661	0.476894
ENSMUSG00000063021_319169_Hist1h2ak	th_2mon	wt_2mon	1.62577	2.97052	3.02223e-10	1.56355e-08	15.0432	9.69407	9.96625	2.44528	3.28506	2.89162	13.439	11.4612	11.0857	4.87403	4.07373	2.27849
ENSMUSG00000042659_66412_Arrdc4	th_2mon	wt_2mon	1.04215	4.20995	3.34832e-10	1.72681e-08	38.7052	33.3826	38.8465	13.0874	17.9749	18.0197	30.2189	22.2129	23.6343	10.8894	11.8478	12.5582
ENSMUSG00000027490_13555_E2f1	th_2mon	wt_2mon	1.7254	2.8092	3.51954e-10	1.80942e-08	9.22686	6.29264	9.71163	1.79091	2.38632	3.27952	11.0365	11.6795	9.91535	4.25706	3.42873	1.82809
ENSMUSG00000042286_192187_Stab1	th_2mon	wt_2mon	1.02217	7.96904	3.58108e-10	1.83531e-08	446.828	313.903	384.355	124.641	186.319	182.313	320.808	344.301	362.674	191.29	161.014	132.55
ENSMUSG00000028919_213649_Arhgef19	th_2mon	wt_2mon	1.07637	5.12149	3.74778e-10	1.91475e-08	77.8863	73.3251	79.6936	17.2203	18.3468	16.3976	55.37	38.3678	50.7471	24.7403	21.3871	19.4202
ENSMUSG00000040711_268396_Sh3pxd2b	th_2mon	wt_2mon	0.986822	7.1935	3.84235e-10	1.95698e-08	227.843	169.1	230.86	87.3413	86.6823	74.759	210.143	172.628	212.936	83.1053	112.13	92.7029
ENSMUSG00000043670_208666_Diras1	th_2mon	wt_2mon	2.2439	0.99346	3.86262e-10	1.9612e-08	5.02322	4.44615	4.32841	0.826574	0.433876	0.423164	3.94159	2.59242	3.31595	0.401028	0.984486	0.609365
ENSMUSG00000047945_17357_Marcksl1	th_2mon	wt_2mon	0.906763	5.16659	4.00265e-10	2.02603e-08	45.9757	36.9055	42.0474	19.8722	17.1071	16.3976	52.3293	43.7437	47.1061	25.4498	24.4424	23.2089
ENSMUSG00000031709_71310_Tbc1d9	th_2mon	wt_2mon	0.888912	4.34659	4.12413e-10	2.0811e-08	31.8578	24.0044	30.5898	13.2596	13.4192	10.1912	27.4785	26.9066	26.2351	13.8509	13.5112	14.2803
ENSMUSG00000034926_74754_Dhcr24	th_2mon	wt_2mon	-1.10417	9.30165	4.2756e-10	2.15092e-08	108.898	185.232	107.737	461.573	382.431	449.4	360.9	514.254	348.728	853.14	814.17	855.151
ENSMUSG00000028864_15234_Hgf	th_2mon	wt_2mon	2.21277	0.431601	4.45657e-10	2.2351e-08	2.8553	1.72501	3.16447	0.482168	0.681806	0.599483	1.87695	1.99207	2.63326	0.462724	0.509217	0.370918
ENSMUSG00000068699_68794_Flnc	th_2mon	wt_2mon	1.0149	7.00902	4.49341e-10	2.24671e-08	187.948	180.616	198.634	76.217	91.331	86.4313	193.588	152.68	181.175	75.9485	77.8423	95.5113
ENSMUSG00000042793_329252_Lgr6	th_2mon	wt_2mon	1.00824	3.72464	4.68431e-10	2.33504e-08	11.8971	10.3986	12.5851	8.98899	4.71066	4.02006	18.4692	17.7922	17.5551	7.2802	8.86037	9.43191
ENSMUSG00000018470_16499_Kcnab3	th_2mon	wt_2mon	2.26614	1.14697	4.80474e-10	2.38781e-08	7.00607	5.29651	7.49287	0.516609	0.464867	0.352637	3.04066	3.43837	4.45378	0.401028	1.15422	0.635859
ENSMUSG00000052688_226421_Rab7b	th_2mon	wt_2mon	1.00885	4.51653	5.02949e-10	2.49195e-08	43.8871	33.0667	42.8112	12.743	13.915	12.6244	30.8946	28.6804	33.8422	15.7943	17.2794	11.4984
ENSMUSG00000044430_69511_Klk12	th_2mon	wt_2mon	2.85851	-0.0063615	5.0909e-10	2.5137e-08	3.72776	4.71341	5.20136	0.241084	0.371894	0.105791	1.87695	1.00968	2.24315	0.123393	0.271582	0.264941
ENSMUSG00000021939_13030_Ctsb	th_2mon	wt_2mon	0.927968	8.8096	5.10404e-10	2.5137e-08	660.659	600.571	610.851	319.333	345.335	318.078	604.302	561.737	634.843	334.827	312.625	259.298
ENSMUSG00000052920_19091_Prkg1	th_2mon	wt_2mon	1.01824	4.83288	5.23464e-10	2.5703e-08	57.3969	51.5559	62.8892	23.5229	21.8178	17.5966	43.0197	31.6821	42.0346	16.1954	18.8071	20.0296
ENSMUSG00000069792_100034251_Wfdc17	th_2mon	wt_2mon	2.90219	0.173737	6.01154e-10	2.94296e-08	2.43229	2.18663	2.21876	0.275525	0.123965	0.176318	2.0271	1.22799	2.60075	0.123393	0.475269	0.158965
ENSMUSG00000009376_17295_Met	th_2mon	wt_2mon	0.899677	6.45666	6.43748e-10	3.1421e-08	100.861	87.2466	95.7705	82.4852	57.6126	55.9987	123.841	108.5	117.489	53.892	65.9605	59.7442
ENSMUSG00000027820_17380_Mme	th_2mon	wt_2mon	-0.991784	7.519	6.7175e-10	3.26905e-08	94.7009	114.993	93.8428	196.828	173.736	183.83	115.507	144.712	114.823	263.444	223.275	228.008
ENSMUSG00000021196_56421_Pfkp	th_2mon	wt_2mon	0.879301	5.27688	7.01112e-10	3.40185e-08	79.0231	65.4289	77.6931	28.4824	32.6647	29.692	54.0937	46.2542	53.2503	25.8817	29.1951	24.9045
ENSMUSG00000046341_NA_Gm11223	th_2mon	wt_2mon	-0.975976	4.14745	8.00723e-10	3.8737e-08	10.443	13.2656	12.8397	23.6607	21.9727	23.9793	11.1491	12.8529	12.3861	20.5141	22.1679	25.8053
ENSMUSG00000001020_20198_S100a4	th_2mon	wt_2mon	0.88032	5.5789	9.12736e-10	4.40261e-08	105.302	74.7585	101.808	30.3077	23.1814	31.8431	69.4471	56.1873	63.8159	29.1825	34.3552	34.8928
ENSMUSG00000004530_23790_Coro1c	th_2mon	wt_2mon	0.805772	6.10003	9.24118e-10	4.44444e-08	114.873	92.7861	106.137	47.7691	51.6003	49.1928	92.7588	82.9847	91.1888	45.9331	53.332	47.0006
ENSMUSG00000070780_245945_Rbm47	th_2mon	wt_2mon	1.45136	3.08859	9.39097e-10	4.50327e-08	15.995	10.2529	11.0574	4.71836	5.82634	4.58428	11.0365	12.2253	14.6292	5.491	4.88848	2.94085
ENSMUSG00000026683_66977_Nuf2	th_2mon	wt_2mon	2.16319	0.247294	9.68713e-10	4.63175e-08	1.58628	0.728877	1.30943	0.413287	0.216938	0.246846	1.95203	1.88292	1.82052	0.37018	0.339478	0.476894
ENSMUSG00000048371_382051_Pdp2	th_2mon	wt_2mon	-0.928805	4.51728	9.81922e-10	4.68126e-08	12.2143	16.2297	12.3305	25.3827	26.3425	31.4552	14.9405	17.0554	16.0921	33.6246	26.2416	27.8188
ENSMUSG00000048327_70466_Ckap2l	th_2mon	wt_2mon	1.94795	0.987822	1.13682e-09	5.40402e-08	1.77134	2.11374	2.00052	0.757693	0.402885	0.916856	2.51511	3.00175	3.8361	0.832904	0.645008	0.821318
ENSMUSG00000039126_353211_Prune2	th_2mon	wt_2mon	0.955696	4.36823	1.29561e-09	6.14105e-08	33.1532	27.5516	31.0627	17.4269	15.9295	12.3423	26.4274	28.7076	27.9906	12.5861	16.5665	12.0283
ENSMUSG00000032802_76650_Srxn1	th_2mon	wt_2mon	0.838373	4.74881	1.35924e-09	6.42406e-08	37.6741	35.7879	40.5925	18.8734	15.8055	15.7276	35.5869	33.6469	36.1179	19.8663	18.3318	18.175
ENSMUSG00000084980_74045_Slc36a1os	th_2mon	wt_2mon	-1.30251	2.63046	1.41766e-09	6.68091e-08	3.27831	4.1303	2.76436	10.1944	5.88832	5.9243	3.49112	3.54752	3.77109	7.58868	8.62274	9.29944
ENSMUSG00000042684_74091_Npl	th_2mon	wt_2mon	1.11388	3.49259	1.42596e-09	6.7008e-08	8.77741	9.76696	11.1302	5.26941	3.62597	5.04271	16.0667	15.3908	15.4419	7.1568	5.53349	7.94824
ENSMUSG00000032018_235293_Sc5d	th_2mon	wt_2mon	-0.976886	7.19486	1.46144e-09	6.8479e-08	25.1425	47.1098	25.2793	115.893	85.0398	101.207	95.2739	119.524	86.6374	203.352	186.407	179.365
ENSMUSG00000031934_55991_Panx1	th_2mon	wt_2mon	1.71227	2.50415	1.58071e-09	7.38566e-08	14.2236	8.77082	12.9852	1.61871	2.60326	2.15108	10.8488	6.11265	9.52524	2.56041	1.96897	3.12631
ENSMUSG00000089647_NA_Gm2245	th_2mon	wt_2mon	2.35344	0.000137104	1.6564e-09	7.71733e-08	2.69667	2.74544	3.23721	0.0688812	0.402885	0.493692	1.83941	1.33714	1.69049	0.308483	0.203687	0.370918
ENSMUSG00000035129_NA_Gm6781	th_2mon	wt_2mon	-1.60464	2.00916	1.69992e-09	7.89765e-08	1.16327	1.02043	1.30943	3.13409	1.89046	4.26691	2.25234	2.29225	1.43041	6.04627	5.97481	5.45779
ENSMUSG00000090191_NA_9230105E05Rik	th_2mon	wt_2mon	2.72394	-0.224236	1.7208e-09	7.97205e-08	0.555198	0.485918	0.763836	0.0688812	0.0929735	0.176318	1.12617	1.96478	1.07281	0.123393	0.203687	0.264941
ENSMUSG00000001473_67951_Tubb6	th_2mon	wt_2mon	0.843341	4.55829	1.79934e-09	8.31246e-08	29.2668	26.5797	27.971	12.9841	15.6815	12.4833	32.6214	29.8265	29.9086	17.09	17.6189	14.6512
ENSMUSG00000032020_72828_Ubash3b	th_2mon	wt_2mon	1.03775	4.2507	1.80754e-09	8.32685e-08	21.8113	20.6272	20.0052	10.6421	8.64654	6.38273	24.588	25.3784	28.1856	9.50127	14.8012	12.1873
ENSMUSG00000025789_20450_St8sia2	th_2mon	wt_2mon	1.55807	3.06079	1.81478e-09	8.3368e-08	8.22221	6.36553	5.92883	3.85735	1.54956	1.19897	13.5891	12.198	12.0935	2.37532	5.3977	4.55699
ENSMUSG00000069300_319183_Hist1h2bj	th_2mon	wt_2mon	1.90017	0.907034	1.83763e-09	8.41821e-08	2.98749	2.52677	3.30996	0.447728	0.991717	0.705274	2.66527	2.67429	3.44599	0.863752	0.780799	0.609365
ENSMUSG00000021614_13003_Vcan	th_2mon	wt_2mon	0.848937	6.62896	1.86037e-09	8.49861e-08	87.589	91.6199	80.2028	71.8431	53.9866	54.2003	126.131	124	139.4	71.9074	70.1361	64.9636
ENSMUSG00000068859_381373_Sp9	th_2mon	wt_2mon	1.72183	3.29002	1.88577e-09	8.59073e-08	11.7649	7.21588	11.7122	5.44161	2.88218	3.80848	21.2846	8.51405	16.1246	4.71979	3.70031	4.82193
ENSMUSG00000033777_279572_Tlr13	th_2mon	wt_2mon	1.64561	2.03259	1.91089e-09	8.68105e-08	10.6281	6.43842	8.07484	1.85979	4.15282	2.92689	6.4567	5.81248	6.46936	2.52956	1.86713	1.3512
ENSMUSG00000030579_22177_Tyrobp	th_2mon	wt_2mon	1.45919	2.67926	1.92141e-09	8.70472e-08	14.3823	12.8039	13.6399	4.06399	5.57841	4.58428	9.72259	8.26846	10.5655	4.31876	2.64793	2.94085
ENSMUSG00000077714_NA_Snord17	th_2mon	wt_2mon	1.31753	4.05961	1.95341e-09	8.82534e-08	18.7974	16.3997	20.9146	10.6421	11.2188	10.0501	28.0416	19.0748	25.6174	12.6478	7.12903	8.08071
ENSMUSG00000030748_16190_Il4ra	th_2mon	wt_2mon	1.04212	4.74734	1.96827e-09	8.86801e-08	41.5076	29.7139	40.447	15.8771	25.4747	24.6846	35.8122	33.2648	41.4819	21.4396	15.616	14.3068
ENSMUSG00000020330_15366_Hmmr	th_2mon	wt_2mon	3.20001	1.11399	2.026e-09	9.10311e-08	1.66559	1.65212	2.0369	0.0688812	0.123965	0.0705274	3.90405	3.90227	3.8361	0.894601	0.271582	0.0529882
ENSMUSG00000005220_53419_Corin	th_2mon	wt_2mon	1.73784	2.32807	2.0324e-09	9.10691e-08	11.5534	10.0099	9.3479	6.26819	5.6094	4.3727	8.22103	5.13026	10.1754	2.56041	2.37634	1.8016
ENSMUSG00000026042_12832_Col5a2	th_2mon	wt_2mon	0.951293	9.25843	2.20732e-09	9.86378e-08	850.695	656.135	851.241	276.248	255.863	259.047	835.993	767.738	868.032	483.794	387.616	352.372
ENSMUSG00000056612_18938_Ppp1r14b	th_2mon	wt_2mon	0.948671	4.90861	2.21632e-09	9.87709e-08	48.0114	38.7034	40.2287	20.9399	26.3425	21.4756	44.1834	39.0773	37.5483	18.8175	24.1708	17.1417
ENSMUSG00000058290_105988_Espl1	th_2mon	wt_2mon	1.46317	2.49008	2.29295e-09	1.01909e-07	12.3201	9.76696	11.2029	2.44528	2.69623	2.36267	8.29611	7.61353	9.10262	3.60925	2.91951	2.17252
ENSMUSG00000020689_16416_Itgb3	th_2mon	wt_2mon	0.893626	5.048	2.31008e-09	1.02374e-07	39.5248	29.2766	33.2087	18.2191	11.9316	12.3776	44.8966	40.9602	45.6106	20.2673	26.0379	21.5132
ENSMUSG00000021670_15357_Hmgcr	th_2mon	wt_2mon	-0.957352	8.46872	2.31591e-09	1.02374e-07	77.3311	96.5033	71.6188	179.918	126.382	155.513	230.489	286.258	219.211	501.532	425.773	442.187
ENSMUSG00000006378_26912_Gcat	th_2mon	wt_2mon	-0.880553	3.97461	2.4515e-09	1.08077e-07	10.1786	12.6339	9.42065	17.668	15.1237	14.176	10.8112	12.198	10.6631	20.8843	18.9429	19.6057
ENSMUSG00000034947_217203_Tmem106a	th_2mon	wt_2mon	0.990437	3.36182	2.56073e-09	1.1259e-07	20.6216	15.5737	16.0769	7.99022	6.94202	8.28697	13.9645	13.1804	14.4992	7.00256	6.92535	6.14664
ENSMUSG00000035274_21983_Tpbg	th_2mon	wt_2mon	2.08319	1.2425	2.57887e-09	1.13084e-07	6.55662	6.19546	5.31048	0.998777	1.20866	1.34002	3.7539	3.90227	3.77109	1.26478	0.91659	0.423906
ENSMUSG00000028832_16765_Stmn1	th_2mon	wt_2mon	-0.910223	7.42261	2.68279e-09	1.17327e-07	110.114	143.419	107.774	254.309	217	246.952	114.006	134.178	116.091	193.666	236.786	225.677
ENSMUSG00000038777_20360_Sema6c	th_2mon	wt_2mon	-0.917383	7.33117	2.71751e-09	1.18529e-07	97.3182	128.38	111.338	243.943	210.585	203.366	112.129	125.664	102.86	185.151	209.458	221.756
ENSMUSG00000022952_12394_Runx1	th_2mon	wt_2mon	0.884601	5.24305	2.82456e-09	1.22872e-07	67.3111	54.8845	69.1454	24.3151	27.954	22.6745	48.9508	50.1019	51.0722	22.766	30.4172	24.7985
ENSMUSG00000059970_15512_Hspa2	th_2mon	wt_2mon	0.871344	4.91766	2.8813e-09	1.25009e-07	48.9367	50.5112	44.9936	28.138	33.7494	34.77	42.0061	34.793	42.7173	19.0334	22.9826	20.5065
ENSMUSG00000000555_16402_Itga5	th_2mon	wt_2mon	0.878832	5.52534	3.02838e-09	1.31043e-07	57.6612	55.5404	59.2155	28.6546	53.1498	43.727	61.5639	65.329	55.2659	33.4704	34.6607	26.9975
ENSMUSG00000038007_230379_Acer2	th_2mon	wt_2mon	1.19632	4.0623	3.27364e-09	1.41284e-07	22.6574	15.5251	18.9868	12.743	23.8322	25.143	25.4139	19.1839	26.4951	13.018	8.04562	8.5576
ENSMUSG00000027186_13711_Elf5	th_2mon	wt_2mon	-1.76709	1.86169	3.48513e-09	1.50016e-07	1.13683	1.57923	0.836583	4.4084	6.41517	5.21902	1.31386	1.52816	2.11311	3.91773	6.8914	5.4048
ENSMUSG00000032657_68521_Fam189b	th_2mon	wt_2mon	0.865337	4.46499	3.53182e-09	1.51628e-07	40.8731	34.7189	43.0295	14.3273	14.7518	13.5765	30.857	26.0606	30.2012	13.7275	16.9739	15.0752
ENSMUSG00000027605_60525_Acss2	th_2mon	wt_2mon	-1.03164	5.84909	3.70702e-09	1.58734e-07	20.6216	26.4825	20.8418	55.6904	44.0694	47.6765	33.1469	46.5271	35.8903	85.3572	64.2632	76.6475
ENSMUSG00000037541_210274_Shank2	th_2mon	wt_2mon	1.7649	1.45413	3.77593e-09	1.61264e-07	7.93139	5.00496	8.07484	1.48095	1.51857	1.19897	4.12929	4.47534	4.06367	0.802056	1.52765	1.24522
ENSMUSG00000002603_21803_Tgfb1	th_2mon	wt_2mon	0.831937	4.97888	4.36037e-09	1.8574e-07	58.7188	44.8017	58.9609	19.2179	25.9086	19.9592	39.7538	40.7692	42.8473	22.0257	24.68	19.7646
ENSMUSG00000001300_13642_Efnb2	th_2mon	wt_2mon	1.00803	5.21284	4.55021e-09	1.93325e-07	46.5837	36.0551	40.8471	25.0383	20.0823	15.4102	48.125	49.8563	53.4454	18.509	29.7043	23.9772
ENSMUSG00000026483_63913_Fam129a	th_2mon	wt_2mon	0.876609	6.27184	4.77731e-09	2.02449e-07	181.867	145.071	196.051	61.4076	53.9866	53.6713	110.289	86.4777	109.492	51.1156	57.847	50.7097
ENSMUSG00000033066_14457_Gas7	th_2mon	wt_2mon	0.90966	9.37312	5.11251e-09	2.15565e-07	1130.2	943.823	1209.48	428.441	270.274	233.199	945.006	762.663	942.869	399.177	497.437	453.95
ENSMUSG00000046993_NA_Gm5637	th_2mon	wt_2mon	1.07775	3.88076	5.11309e-09	2.15565e-07	29.4784	21.7934	26.2978	8.26574	7.77878	10.1559	23.0865	18.1197	19.7982	10.4267	7.09509	10.0148
ENSMUSG00000019232_71760_Etnppl	th_2mon	wt_2mon	-1.22883	4.09922	5.68076e-09	2.38883e-07	26.3851	32.3136	21.2056	79.8333	115.783	118.839	7.73303	13.2623	10.1429	24	18.7731	27.13
ENSMUSG00000018648_56405_Dusp14	th_2mon	wt_2mon	-0.86857	4.12395	5.7598e-09	2.41588e-07	7.29688	9.18385	7.71111	21.2154	9.08041	10.3675	13.4765	11.5977	12.5811	22.0874	23.39	20.3475
ENSMUSG00000055491_226169_Pprc1	th_2mon	wt_2mon	0.759146	5.49238	5.8716e-09	2.45228e-07	62.1821	54.7873	61.1433	36.8514	40.3815	32.4779	58.7109	56.1873	58.0942	31.7429	33.5404	32.5613
ENSMUSG00000017390_11676_Aldoc	th_2mon	wt_2mon	-2.52538	3.26411	5.87651e-09	2.45228e-07	0.687388	1.02043	0.727463	3.34074	6.41517	10.3675	1.83941	5.5123	1.17034	21.1311	12.8662	13.5915
ENSMUSG00000026514_72978_Cnih3	th_2mon	wt_2mon	-1.0767	3.18023	5.96805e-09	2.48416e-07	2.8553	4.88348	3.09172	7.92134	5.88832	6.66484	5.44315	6.41283	5.81918	11.8149	11.1349	12.7702
ENSMUSG00000070003_76900_Ssbp4	th_2mon	wt_2mon	0.813195	5.49927	6.0142e-09	2.49704e-07	69.3733	58.9419	61.9799	29.6533	37.8402	32.901	62.4273	52.1213	61.8003	33.6863	33.0651	29.329
ENSMUSG00000015970_218865_Chdh	th_2mon	wt_2mon	-0.869583	6.52	6.21729e-09	2.57484e-07	62.7638	72.9849	60.1248	138.072	117.673	100.748	62.0144	72.9971	63.3607	104.977	122.314	120.045
ENSMUSG00000020600_328059_Slc7a15	th_2mon	wt_2mon	3.29482	-0.966654	6.44944e-09	2.66425e-07	2.14148	1.50635	2.72799	0.447728	0.216938	0.176318	1.01355	0.463907	1.10532	0	0.0678956	0.158965
ENSMUSG00000003882_16197_Il7r	th_2mon	wt_2mon	3.32315	-0.627948	6.613e-09	2.72495e-07	2.56448	1.99226	2.29151	0.413287	0.371894	0.528955	1.01355	0.682216	1.62547	0.246786	0.0678956	0
ENSMUSG00000025089_14585_Gfra1	th_2mon	wt_2mon	0.788911	8.28145	6.73148e-09	2.76682e-07	381.447	351.003	363.404	259.51	242.754	238.418	417.095	382.396	406.692	217.882	231.422	219.159
ENSMUSG00000026955_72080_Sapcd2	th_2mon	wt_2mon	1.98235	0.631148	6.79724e-09	2.78687e-07	2.40586	1.87078	2.0369	0.344406	0.464867	0.493692	2.40249	1.99207	2.92584	0.709511	0.61106	0.4504
ENSMUSG00000015134_56847_Aldh1a3	th_2mon	wt_2mon	1.19004	5.52267	6.84568e-09	2.79973e-07	49.3068	51.5802	45.7938	16.8759	14.8138	16.8208	53.0801	80.0921	61.9303	26.6221	35.6112	20.109
ENSMUSG00000030341_21937_Tnfrsf1a	th_2mon	wt_2mon	0.835438	5.92006	7.02331e-09	2.86523e-07	88.4351	79.5934	77.9477	38.1257	54.6374	48.6639	81.4596	75.4258	80.4282	41.0282	49.1903	37.3567
ENSMUSG00000027610_14854_Gss	th_2mon	wt_2mon	-0.762625	4.65623	7.04784e-09	2.8681e-07	14.6731	18.7807	13.2762	27.8969	22.1897	24.4377	18.9572	18.4744	19.6682	31.0951	32.2504	29.435
ENSMUSG00000028678_73804_Kif2c	th_2mon	wt_2mon	2.24813	0.638749	7.07517e-09	2.8721e-07	1.95641	1.99226	1.70954	0.516609	0.80577	0.67001	2.06464	3.13819	2.30816	0.802056	0.339478	0.370918
ENSMUSG00000035385_20296_Ccl2	th_2mon	wt_2mon	1.97555	2.04034	7.27463e-09	2.94578e-07	4.15076	4.47045	4.18291	2.5486	1.82848	1.02265	6.26901	7.83184	5.62412	0.802056	2.44424	1.58965
ENSMUSG00000020811_216881_Wscd1	th_2mon	wt_2mon	1.40102	2.80102	7.70601e-09	3.11277e-07	16.418	12.8282	19.1687	4.13287	2.75821	2.89162	12.0125	7.12233	11.7034	3.6401	3.66636	3.81515
ENSMUSG00000074093_75744_Svip	th_2mon	wt_2mon	-0.894277	6.19449	7.75064e-09	3.12311e-07	42.0893	55.8806	40.3378	104.148	88.1079	95.353	46.2855	62.0816	48.0488	91.7428	93.8656	93.1798
ENSMUSG00000031604_66234_Msmo1	th_2mon	wt_2mon	-0.937178	7.24937	8.06815e-09	3.24308e-07	31.99	50.5355	32.7358	112.104	82.8394	95.2825	100.905	124.736	93.2043	216.462	182.028	186.784
ENSMUSG00000037474_76843_Dtl	th_2mon	wt_2mon	2.57332	-0.0274418	8.46392e-09	3.39384e-07	1.1104	1.26339	0.836583	0.0688812	0.0619823	0.141055	1.57664	1.71918	1.52794	0.401028	0.339478	0.0529882
ENSMUSG00000028670_26394_Lypla2	th_2mon	wt_2mon	0.785448	5.45587	8.59906e-09	3.43962e-07	70.8802	55.2489	73.3647	33.8207	41.962	37.0269	54.5066	52.8581	62.5805	32.6992	31.4696	30.1503
ENSMUSG00000058258_319554_Idi1	th_2mon	wt_2mon	-0.972378	5.01531	9.07979e-09	3.62308e-07	4.67952	8.40638	4.874	19.4934	13.4502	16.6797	19.9332	26.3335	20.2858	48.6786	38.5986	38.0191
ENSMUSG00000026389_68428_Steap3	th_2mon	wt_2mon	0.959324	6.33089	9.45645e-09	3.76422e-07	114.529	112.004	112.248	46.7359	36.3216	42.3517	105.785	102.059	117.521	64.1953	54.5201	41.6488
ENSMUSG00000039601_53901_Rcan2	th_2mon	wt_2mon	-0.835924	4.7893	1.01377e-08	4.0256e-07	14.8581	22.7653	15.204	48.699	88.9137	84.9502	20.3461	21.5853	18.6279	32.4833	34.5249	36.5354
ENSMUSG00000066607_319477_Insyn1	th_2mon	wt_2mon	0.930133	3.89046	1.04888e-08	4.155e-07	17.925	14.7233	18.6594	5.95822	8.11969	8.32223	19.8581	17.301	22.2364	11.383	9.2338	9.16697
ENSMUSG00000093930_208715_Hmgcs1	th_2mon	wt_2mon	-1.0661	9.69073	1.08773e-08	4.29851e-07	126.241	248.231	126.651	593.446	395.695	469.077	501.483	682.652	447.264	1239.3	987.948	1048.08
ENSMUSG00000024164_12266_C3	th_2mon	wt_2mon	1.25241	8.80871	1.14222e-08	4.50298e-07	719.457	611.066	646.642	342.477	419.403	345.02	739.931	519.221	675.187	170.097	321.248	286.163
ENSMUSG00000041193_18784_Pla2g5	th_2mon	wt_2mon	-0.993365	3.50059	1.18918e-08	4.67687e-07	6.68881	11.7106	6.29256	23.1785	20.1443	21.934	8.48381	8.05015	6.46936	14.7763	14.3599	14.7307
ENSMUSG00000034652_217303_Cd300a	th_2mon	wt_2mon	1.89303	1.5861	1.23941e-08	4.86274e-07	12.0028	8.11483	10.33	1.58427	2.66524	2.75057	3.90405	3.3565	7.02202	1.26478	1.25607	1.13925
ENSMUSG00000087371_NA_Gm15541	th_2mon	wt_2mon	-0.804741	6.36464	1.34047e-08	5.24672e-07	47.2976	56.901	55.2508	105.319	86.3414	97.363	54.3189	63.9918	65.1813	99.9485	103.88	103.009
ENSMUSG00000031955_12927_Bcar1	th_2mon	wt_2mon	0.776252	5.86985	1.43125e-08	5.58869e-07	88.9109	80.1036	86.2408	49.3878	48.1913	47.0065	76.0164	71.196	78.6401	40.8123	46.2708	39.2643
ENSMUSG00000013523_76960_Bcas1	th_2mon	wt_2mon	-0.92156	7.9091	1.47912e-08	5.76191e-07	154.266	199.518	161.788	349.124	315.18	344.174	152.784	202.536	152.144	293.306	313.644	314.538
ENSMUSG00000022235_69574_Cmbl	th_2mon	wt_2mon	-0.842153	4.60931	1.48544e-08	5.7728e-07	13.1132	17.323	11.7122	31.5131	23.8012	29.2336	18.1313	18.72	16.4497	27.1773	30.6209	33.674
ENSMUSG00000064023_259277_Klk8	th_2mon	wt_2mon	2.55776	1.30238	1.52395e-08	5.90846e-07	10.866	10.4229	12.3305	0.619931	0.309912	0.0705274	4.61729	3.3565	4.71386	1.11054	0.814747	0.158965
ENSMUSG00000040867_380785_Begain	th_2mon	wt_2mon	1.44779	2.38494	1.56005e-08	6.03415e-07	7.3762	6.80285	6.98365	2.61748	2.94416	2.29214	8.8592	8.26846	5.98172	2.77635	3.1232	2.252
ENSMUSG00000060402_68947_Chst8	th_2mon	wt_2mon	1.33964	2.76873	1.58463e-08	6.11479e-07	18.3744	17.6145	22.1876	4.06399	3.37804	3.38531	11.2617	7.4498	11.0532	4.28791	3.80215	3.1528
ENSMUSG00000093843_NA_Gm25939	th_2mon	wt_2mon	1.50251	2.57313	1.61147e-08	6.20379e-07	5.47266	5.29651	5.49235	4.23619	3.78092	3.45584	6.75701	8.02286	11.9309	3.39331	2.47819	3.09981
ENSMUSG00000025876_107448_Unc5a	th_2mon	wt_2mon	0.963818	3.58481	1.64483e-08	6.31739e-07	15.7306	15.4279	15.1676	9.02343	9.97916	6.20641	15.7288	13.8626	18.8229	7.2185	8.55484	7.94824
ENSMUSG00000051379_71436_Flrt3	th_2mon	wt_2mon	0.865193	4.38757	1.65905e-08	6.34389e-07	30.2186	30.54	29.8987	15.2916	15.3096	13.0828	28.9801	23.4955	30.1362	13.2648	15.2086	14.8632
ENSMUSG00000022489_18574_Pde1b	th_2mon	wt_2mon	1.51101	2.12286	1.65947e-08	6.34389e-07	9.30617	7.84758	9.74801	2.41084	2.51028	2.01003	6.71948	6.79487	5.94921	2.56041	1.4937	2.43746
ENSMUSG00000039375_244484_Wdr17	th_2mon	wt_2mon	-0.810268	4.50906	1.70435e-08	6.5003e-07	13.9328	18.9022	13.6399	29.7911	24.9169	25.002	16.1793	17.9832	16.2547	27.8869	26.4793	30.2563
ENSMUSG00000029657_15505_Hsph1	th_2mon	wt_2mon	0.916396	4.96734	1.77604e-08	6.74843e-07	31.567	35.0833	37.2825	21.1121	30.0614	21.1935	43.9581	33.2376	47.9838	21.9331	22.5753	18.9433
ENSMUSG00000036907_226359_C1ql2	th_2mon	wt_2mon	3.30454	0.279131	1.77763e-08	6.74843e-07	3.78063	3.30424	3.56457	0	0.557841	0.317373	2.13972	1.93749	2.37318	0.555269	0.0678956	0
ENSMUSG00000006517_192156_Mvd	th_2mon	wt_2mon	-0.968461	5.1856	1.83168e-08	6.93752e-07	8.01071	10.8603	8.36583	19.4589	13.915	19.0424	24.1751	29.9356	20.9035	53.1208	43.7926	43.9537
ENSMUSG00000034245_232232_Hdac11	th_2mon	wt_2mon	-0.861298	3.82575	1.93335e-08	7.30575e-07	10.0993	13.4842	10.8756	19.5278	20.7641	20.6645	8.89674	11.2156	10.5005	17.3367	17.8905	18.122
ENSMUSG00000023249_235587_Parp3	th_2mon	wt_2mon	0.838822	6.56973	1.95894e-08	7.38541e-07	121.509	107.437	125.997	66.1948	66.0112	57.5503	127.783	112.675	132.508	58.9202	70.5774	69.971
ENSMUSG00000041729_235431_Coro2b	th_2mon	wt_2mon	0.944827	4.0657	2.01361e-08	7.57413e-07	56.1543	41.2059	52.4137	12.3986	11.8076	12.977	24.588	17.6285	25.1622	10.6427	12.0854	10.7301
ENSMUSG00000055541_52855_Lair1	th_2mon	wt_2mon	1.32565	2.34518	2.06471e-08	7.74856e-07	8.9096	7.02152	10.2936	2.58304	2.23136	1.12844	7.05733	7.09505	7.83476	3.26992	2.95346	2.19901
ENSMUSG00000009585_80287_Apobec3	th_2mon	wt_2mon	0.807517	4.48236	2.14808e-08	8.04306e-07	26.2529	26.0938	28.7712	18.1846	15.1547	17.4555	27.7788	26.0879	33.0945	15.2699	16.6684	15.5785
ENSMUSG00000050370_12642_Ch25h	th_2mon	wt_2mon	1.63171	1.54043	2.26635e-08	8.46653e-07	4.12433	3.35284	3.05535	1.89423	2.26236	2.01003	5.14284	3.6021	4.5188	1.07969	1.62949	1.37769
ENSMUSG00000002104_19400_Rapsn	th_2mon	wt_2mon	-0.764925	4.56929	2.43617e-08	9.08026e-07	15.1225	20.4815	16.8771	33.6829	33.7804	36.8153	17.2679	17.5466	18.8879	28.0103	27.9051	31.3161
ENSMUSG00000058773_56702_Hist1h1b	th_2mon	wt_2mon	2.14877	1.9486	2.49712e-08	9.28636e-07	5.26116	4.05742	5.60147	0.826574	1.36361	0.846328	5.25546	6.63114	7.08704	2.34447	1.18817	0.582871
ENSMUSG00000069310_319148_Hist1h3c	th_2mon	wt_2mon	1.9226	2.56445	2.6275e-08	9.74911e-07	9.91424	7.19159	8.03847	0.688812	1.61154	2.04529	9.83521	9.66018	8.87506	4.04113	1.90108	1.24522
ENSMUSG00000089762_72500_Ier5l	th_2mon	wt_2mon	0.94883	5.04842	2.63377e-08	9.7503e-07	67.7341	51.6288	59.361	21.9042	29.5346	33.2889	49.1385	34.8203	49.4792	24.6786	20.9797	20.4005
ENSMUSG00000074817_56522_Papolb	th_2mon	wt_2mon	-0.96027	3.39387	2.96657e-08	1.09576e-06	5.04965	6.63278	6.07432	11.1243	8.70852	11.2844	7.54533	7.72268	6.40434	12.5553	14.326	13.565
ENSMUSG00000045328_229841_Cenpe	th_2mon	wt_2mon	1.18093	2.53457	3.00772e-08	1.10846e-06	5.34047	3.96023	6.07432	2.47972	2.63425	2.01003	8.07088	8.13201	8.15985	3.45501	3.46267	3.36475
ENSMUSG00000004709_18106_Cd244a	th_2mon	wt_2mon	2.50521	-0.264561	3.13633e-08	1.15327e-06	1.00464	0.850357	0.80021	0.0344406	0.0619823	0.0705274	1.01355	1.74647	1.20285	0.37018	0.135791	0.158965
ENSMUSG00000059743_110196_Fdps	th_2mon	wt_2mon	-0.942329	6.65883	3.20872e-08	1.17725e-06	19.9342	29.3738	19.9325	59.4445	39.6687	50.0744	64.7547	85.1133	61.2801	144.339	125.064	119.859
ENSMUSG00000031827_72042_Cotl1	th_2mon	wt_2mon	0.720915	6.01625	3.27041e-08	1.1972e-06	101.125	75.9733	89.8417	41.0532	39.2968	36.11	80.0706	80.3923	85.9547	50.437	48.3756	44.3512
ENSMUSG00000054196_68588_Cthrc1	th_2mon	wt_2mon	1.85691	2.57141	3.34355e-08	1.22084e-06	1.92997	2.13804	1.78229	1.13654	0.650814	0.3879	11.0365	7.39522	9.91535	4.07197	1.93502	1.48367
ENSMUSG00000038059_106878_Smim3	th_2mon	wt_2mon	1.57174	1.46501	3.34986e-08	1.22084e-06	4.89103	4.20319	4.72851	1.34318	1.14667	0.67001	4.76745	3.3565	4.32374	1.44987	1.32396	1.21873
ENSMUSG00000024451_106952_Arap3	th_2mon	wt_2mon	0.741376	5.03123	3.51111e-08	1.27677e-06	44.0986	36.3224	47.758	26.3471	25.3508	20.8761	41.2553	40.5236	43.27	24.2776	24.3066	23.0234
ENSMUSG00000001467_13121_Cyp51	th_2mon	wt_2mon	-0.939433	7.19781	3.54833e-08	1.28745e-06	28.5266	43.5626	26.807	91.5775	65.9802	78.6027	93.472	125.446	88.3279	208.164	175.782	181.061
ENSMUSG00000002602_26362_Axl	th_2mon	wt_2mon	0.799953	8.09345	3.58646e-08	1.29841e-06	503.67	418.351	508.097	207.883	284.747	268.004	370.359	341.599	349.541	193.419	220.491	170.887
ENSMUSG00000071713_12983_Csf2rb	th_2mon	wt_2mon	1.05112	4.52078	3.64936e-08	1.31827e-06	32.1221	27.503	29.2804	14.8439	15.6815	12.9418	32.0958	29.3626	33.127	10.8278	19.8255	13.1941
ENSMUSG00000039982_207521_Dtx4	th_2mon	wt_2mon	0.824952	7.25514	3.78101e-08	1.36283e-06	191.913	173.886	203.071	115.479	105.711	97.363	206.802	173.938	217.26	96.4318	115.422	111.063
ENSMUSG00000025425_225742_St8sia5	th_2mon	wt_2mon	-0.81019	5.34571	3.92583e-08	1.41189e-06	18.9825	26.1424	18.3321	40.5366	45.712	51.485	28.4921	33.8925	27.7305	52.658	47.9003	50.8687
ENSMUSG00000030217_109978_Art4	th_2mon	wt_2mon	-0.995413	4.21669	3.93435e-08	1.41189e-06	7.77277	10.0585	9.67526	23.4196	17.7579	18.4076	12.6131	15.4454	9.68779	22.1491	25.5627	24.613
ENSMUSG00000022351_20775_Sqle	th_2mon	wt_2mon	-0.861586	7.10635	4.00763e-08	1.43505e-06	32.175	49.6608	28.3711	91.1298	63.315	74.2653	95.6493	113.248	89.9534	191.475	156.601	172.079
ENSMUSG00000044933_20607_Sstr3	th_2mon	wt_2mon	1.66147	1.03812	4.03288e-08	1.44094e-06	3.91282	2.79403	2.87348	0.964337	1.27064	0.705274	2.77788	2.81073	3.70607	0.987145	0.882642	0.927294
ENSMUSG00000069273_319151_Hist1h3e	th_2mon	wt_2mon	0.940867	3.67467	4.12045e-08	1.46903e-06	20.3837	16.3754	16.3679	7.16364	6.04328	8.95698	17.9061	17.6285	15.572	9.50127	9.1659	6.91497
ENSMUSG00000030772_50781_Dkk3	th_2mon	wt_2mon	-1.02842	6.85182	4.19736e-08	1.4932e-06	55.0439	86.1533	48.3036	187.805	157.652	167.115	67.3824	94.2822	70.4153	119.198	170.078	164.74
ENSMUSG00000022488_105855_Nckap1l	th_2mon	wt_2mon	0.953063	4.37305	4.42294e-08	1.57005e-06	39.5777	29.9083	38.0827	9.1612	11.4667	11.7781	27.441	26.0334	29.9736	15.7018	15.5141	10.1737
ENSMUSG00000068196_12837_Col8a1	th_2mon	wt_2mon	1.09174	6.68879	4.44583e-08	1.57476e-06	72.8895	78.4758	77.1475	35.5771	34.7411	29.7625	134.465	156.091	138.717	75.856	74.753	43.0265
ENSMUSG00000032577_102626_Mapkapk3	th_2mon	wt_2mon	1.09865	3.09245	4.71297e-08	1.66249e-06	19.2997	15.5251	16.2952	6.47483	5.57841	5.50113	12.0875	9.76933	13.5889	4.93573	5.02427	5.80221
ENSMUSG00000066361_16625_Serpina3c	th_2mon	wt_2mon	2.17252	1.77321	4.71378e-08	1.66249e-06	5.39335	4.93207	2.9826	2.06644	1.70451	0.846328	5.40561	3.3565	8.22487	1.54241	1.4937	0.582871
ENSMUSG00000040140_210510_Tdrd6	th_2mon	wt_2mon	-0.884732	4.81841	5.08537e-08	1.7897e-06	13.4041	15.355	13.3853	34.6472	33.5324	38.649	18.7319	24.3415	17.295	34.4884	36.8333	35.7141
ENSMUSG00000024227_69239_Pdzph1	th_2mon	wt_2mon	-1.01099	3.33725	5.12044e-08	1.79458e-06	7.56126	7.7018	5.71059	14.0518	14.7518	17.5613	6.30655	8.05015	5.94921	13.3882	12.2551	13.6445
ENSMUSG00000028859_12986_Csf3r	th_2mon	wt_2mon	1.45463	2.47526	5.12111e-08	1.79458e-06	17.2376	11.0546	15.7496	1.99755	2.35533	2.43319	7.43272	7.55895	9.7203	3.30077	3.49662	1.88108
ENSMUSG00000041607_17196_Mbp	th_2mon	wt_2mon	-0.912885	13.8251	5.22377e-08	1.82665e-06	7140.77	9063.47	6948.69	16313.8	15449.7	17084.2	9642.07	12229.8	8892.94	19822.3	17557.9	18143.1
ENSMUSG00000020649_20135_Rrm2	th_2mon	wt_2mon	2.38322	1.91352	5.32586e-08	1.85838e-06	3.80707	2.9884	3.5282	0.344406	0.960726	0.528955	6.04377	5.62146	7.44464	2.28277	0.746851	0.476894
ENSMUSG00000071637_12609_Cebpd	th_2mon	wt_2mon	0.994568	6.65977	5.37348e-08	1.87102e-06	135.468	111.324	134.399	60.2022	169.956	174.273	145.501	139.227	126.787	85.0796	59.0691	53.8096
ENSMUSG00000049493_102502_Pls1	th_2mon	wt_2mon	1.53755	2.29795	5.5789e-08	1.93843e-06	9.4648	9.4754	10.8028	3.68514	4.61768	5.21902	10.1731	5.81248	6.2418	2.59126	2.07081	2.62292
ENSMUSG00000044456_217835_Rin3	th_2mon	wt_2mon	0.789026	4.65018	5.69826e-08	1.97572e-06	43.0146	33.6255	42.5566	18.1502	32.5407	32.901	33.1094	27.9436	36.2154	18.7558	18.7052	16.3999
ENSMUSG00000035493_21810_Tgfbi	th_2mon	wt_2mon	0.904369	7.88578	5.90472e-08	2.04298e-06	312.365	307.926	289.93	104.389	113.645	123.247	336.875	297.528	308.774	176.668	182.537	124.496
ENSMUSG00000046317_329716_BC107364	th_2mon	wt_2mon	-1.74013	0.535995	6.02447e-08	2.08003e-06	0.317256	0.53451	0.145493	1.41206	1.51857	1.48107	0.600624	0.60035	0.747715	2.06684	2.20661	1.98706
ENSMUSG00000079462_NA_Gm15737	th_2mon	wt_2mon	1.80124	1.89192	6.10949e-08	2.10495e-06	3.56913	3.45002	3.05535	1.48095	3.65696	0.740537	5.81854	6.33096	5.2015	2.28277	1.73134	0.794824
ENSMUSG00000035829_241289_Ppp1r26	th_2mon	wt_2mon	-0.772197	5.44927	6.48991e-08	2.23133e-06	30.8531	31.6576	29.7169	45.2205	35.5779	38.4727	28.7549	35.8846	33.9073	50.9305	55.6744	54.6574
ENSMUSG00000023349_56620_Clec4n	th_2mon	wt_2mon	3.32609	-0.919985	6.57608e-08	2.25623e-06	2.11504	1.1905	1.56405	0.0344406	0	0.0705274	1.08863	0.518484	1.07281	0.246786	0	0
ENSMUSG00000018171_75909_Vmp1	th_2mon	wt_2mon	0.822095	5.41402	6.74278e-08	2.30859e-06	64.7466	49.2478	68.0178	26.4159	37.1584	32.6894	57.6974	53.7586	55.0058	35.4138	26.5811	28.0838
ENSMUSG00000020808_109212_Pimreg	th_2mon	wt_2mon	2.03701	0.354804	6.85227e-08	2.34119e-06	1.95641	1.50635	2.47338	0.206644	0.185947	0.423164	1.68925	1.93749	2.37318	0.709511	0.339478	0.344424
ENSMUSG00000026834_269275_Acvr1c	th_2mon	wt_2mon	2.26711	2.94429	7.19139e-08	2.45195e-06	14.3294	14.9906	10.4391	7.19808	8.11969	1.97477	14.1522	9.03254	15.7345	3.39331	3.66636	0.741835
ENSMUSG00000013584_19378_Aldh1a2	th_2mon	wt_2mon	3.68863	3.20316	7.24172e-08	2.46399e-06	8.03715	9.20815	10.1117	0.551049	0.495859	0.846328	19.3326	17.0827	15.6045	3.02313	0.746851	0.105976
ENSMUSG00000037465_21847_Klf10	th_2mon	wt_2mon	0.971527	4.17962	7.48084e-08	2.54008e-06	31.5141	33.8685	32.5176	15.5327	42.8918	47.1828	26.953	20.0844	26.3001	13.2648	13.4094	9.19346
ENSMUSG00000020399_171285_Havcr2	th_2mon	wt_2mon	2.03833	0.27909	7.61607e-08	2.57538e-06	5.07609	2.381	4.00105	0.551049	0.557841	0.564219	1.91449	1.80105	1.98307	0.647814	0.203687	0.4504
ENSMUSG00000048922_108912_Cdca2	th_2mon	wt_2mon	1.89024	1.15346	7.6162e-08	2.57538e-06	2.43229	2.13804	2.87348	0.413287	0.371894	0.634746	3.30343	4.01143	3.08839	1.38817	0.577112	0.715341
ENSMUSG00000034640_99929_Tiparp	th_2mon	wt_2mon	-0.712002	6.05461	7.8146e-08	2.63702e-06	38.3615	48.0087	40.2287	90.4066	80.1122	78.2148	48.5754	54.2771	51.1372	79.712	84.8355	77.2304
ENSMUSG00000028599_21938_Tnfrsf1b	th_2mon	wt_2mon	0.839696	4.25357	7.86407e-08	2.64827e-06	35.0303	25.8508	35.0274	13.8451	20.5471	17.914	25.0385	23.0862	26.5927	13.7275	15.1747	11.154
ENSMUSG00000031517_234267_Gpm6a	th_2mon	wt_2mon	-0.812143	6.1294	8.05434e-08	2.70679e-06	37.0396	54.8359	36.0458	104.527	88.7277	98.2094	45.0468	61.836	48.2114	83.1362	93.1527	85.0196
ENSMUSG00000014782_102075_Plekhg4	th_2mon	wt_2mon	2.78685	-0.298604	8.10593e-08	2.71855e-06	0.740264	0.53451	1.05482	0.0688812	0.340903	0.0705274	1.91449	1.2007	0.975281	0.123393	0.407373	0.0529882
ENSMUSG00000022438_170736_Parvb	th_2mon	wt_2mon	0.806681	4.21017	8.88291e-08	2.97306e-06	23.3183	19.0966	21.7512	12.0886	22.5616	19.0424	23.7622	21.8855	26.3001	13.3882	11.9496	13.9094
ENSMUSG00000027315_20732_Spint1	th_2mon	wt_2mon	-0.839685	5.66295	9.14806e-08	3.05556e-06	28.13	32.2893	26.8798	57.0336	35.4849	33.0068	33.2971	42.2155	35.3702	55.1259	66.1982	68.8317
ENSMUSG00000086712_381524_AI427809	th_2mon	wt_2mon	2.61582	-0.607173	9.40313e-08	3.13438e-06	1.5334	1.09332	2.437	0.206644	0.0619823	0.211582	1.12617	0.818659	1.23536	0.339331	0.0678956	0.0794824
ENSMUSG00000016150_23963_Tenm1	th_2mon	wt_2mon	1.87225	1.10349	9.68543e-08	3.22193e-06	6.71525	5.27221	8.07484	1.03322	0.557841	0.352637	3.60374	2.67429	3.8361	1.32648	0.61106	0.688847
ENSMUSG00000022090_213019_Pdlim2	th_2mon	wt_2mon	-0.761288	5.64407	9.7125e-08	3.22439e-06	26.2794	34.5245	29.7169	66.6425	59.9989	69.2579	34.9863	41.7516	36.573	64.2261	59.5105	60.3006
ENSMUSG00000054555_11489_Adam12	th_2mon	wt_2mon	1.35127	3.87823	9.80074e-08	3.24711e-06	10.9982	11.3462	11.5667	6.06154	6.16724	7.54643	20.0083	23.4682	20.871	12.4627	6.00876	5.69624
ENSMUSG00000021061_20741_Sptb	th_2mon	wt_2mon	-0.929507	9.84398	9.94667e-08	3.28882e-06	507.081	730.286	539.305	1355.2	1280.46	1292.34	589.249	762.745	581.983	990.138	1224.09	1314.64
ENSMUSG00000023832_110460_Acat2	th_2mon	wt_2mon	-0.847367	4.62919	1.00996e-07	3.33267e-06	8.32796	11.0546	8.0021	15.0161	13.5431	16.045	15.2408	21.3124	17.295	33.964	30.2814	28.7726
ENSMUSG00000052336_13051_Cx3cr1	th_2mon	wt_2mon	0.882598	3.92852	1.02523e-07	3.37627e-06	25.4069	20.4572	24.661	5.30385	3.62597	1.76318	18.4692	21.2306	20.4484	8.66837	12.7304	9.9353
ENSMUSG00000034593_17918_Myo5a	th_2mon	wt_2mon	0.773082	6.58538	1.03133e-07	3.38848e-06	162.62	131.757	152.585	81.5553	83.4282	82.3054	123.728	118.296	128.672	76.7814	65.4174	65.361
ENSMUSG00000032076_54725_Cadm1	th_2mon	wt_2mon	0.949921	6.4747	1.03307e-07	3.38848e-06	238.259	210.913	227.005	65.0927	46.8896	46.1602	140.696	91.0895	127.079	50.9614	64.6705	62.0492
ENSMUSG00000038179_75345_Slamf7	th_2mon	wt_2mon	1.87153	0.278034	1.04281e-07	3.4136e-06	4.75884	2.81833	3.60094	0.998777	0.681806	0.599483	1.68925	1.71918	2.14562	0.339331	0.543165	0.556377
ENSMUSG00000030104_192193_Edem1	th_2mon	wt_2mon	0.732675	5.83027	1.0678e-07	3.48843e-06	89.2546	74.88	84.0948	38.9179	41.7141	38.7195	71.9247	68.9584	76.397	44.0205	45.2863	36.032
ENSMUSG00000032014_102644_Oaf	th_2mon	wt_2mon	0.886573	6.67816	1.07603e-07	3.50834e-06	138.244	122.549	141.892	60.4432	84.203	81.0712	144.675	125.309	136.637	85.3881	66.4019	58.8699
ENSMUSG00000021474_14057_Sfxn1	th_2mon	wt_2mon	0.897723	3.5078	1.0867e-07	3.53609e-06	15.4927	15.3064	12.0395	7.99022	9.1114	7.54643	14.49	15.4181	15.1494	8.85346	7.06114	7.2329
ENSMUSG00000025316_53325_Banp	th_2mon	wt_2mon	0.733069	4.55492	1.09053e-07	3.54151e-06	37.1718	29.4466	35.4638	22.3175	24.3591	21.1229	28.0791	31.6821	29.7786	17.6452	18.1281	15.8965
ENSMUSG00000031074_14174_Fgf3	th_2mon	wt_2mon	-1.19343	2.60271	1.10955e-07	3.59617e-06	3.54269	6.02539	5.31048	10.4011	10.661	11.1433	3.94159	4.06601	3.15341	7.92801	7.6722	8.84904
ENSMUSG00000044583_170743_Tlr7	th_2mon	wt_2mon	1.52988	2.32331	1.11763e-07	3.61522e-06	10.9982	6.94863	7.67474	2.06644	4.64867	4.40796	6.38162	7.58624	8.51745	3.60925	2.10476	1.74861
ENSMUSG00000004113_12287_Cacna1b	th_2mon	wt_2mon	1.53569	2.07284	1.14103e-07	3.68364e-06	7.48195	5.15073	7.63836	1.4465	1.73551	2.18635	5.36807	4.91195	8.68	1.7275	2.47819	2.04005
ENSMUSG00000063430_320916_Wscd2	th_2mon	wt_2mon	-0.895902	4.63463	1.16772e-07	3.7624e-06	20.4101	24.0287	20.078	30.4799	60.4948	60.0188	16.4045	18.3107	18.2703	39.3624	29.6025	25.5668
ENSMUSG00000051177_18795_Plcb1	th_2mon	wt_2mon	-0.761991	6.55664	1.19999e-07	3.85487e-06	60.9924	80.7839	68.8908	121.989	142.497	142.853	68.3585	76.5992	68.4647	122.159	113.521	111.09
ENSMUSG00000025348_16404_Itga7	th_2mon	wt_2mon	0.737228	8.17282	1.20112e-07	3.85487e-06	321.354	277.168	321.321	190.973	173.551	153.044	373.738	361.192	368.819	197.306	236.209	201.117
ENSMUSG00000031298_237175_Adgrg2	th_2mon	wt_2mon	1.55763	1.16366	1.2057e-07	3.86201e-06	3.88638	4.54333	2.54612	1.92867	2.20037	2.53899	3.37851	2.91988	3.70607	0.925449	1.05238	1.24522
ENSMUSG00000030865_70261_Chp2	th_2mon	wt_2mon	-0.847747	4.89919	1.2088e-07	3.8644e-06	17.9778	22.6195	17.1681	34.6817	24.39	22.7098	18.0938	25.8696	21.001	35.3521	37.9536	38.8404
ENSMUSG00000004558_29811_Ndrg2	th_2mon	wt_2mon	-0.76597	7.00298	1.23547e-07	3.94198e-06	112.864	129.74	101.699	169.207	221.711	209.008	96.3625	99.1123	94.9923	169.234	144.957	158.488
ENSMUSG00000031803_72297_B3gnt3	th_2mon	wt_2mon	1.03637	2.88604	1.23898e-07	3.94549e-06	8.75097	11.2247	9.74801	5.8549	7.03499	4.30217	10.2857	9.8512	10.0454	4.71979	5.12611	4.26555
ENSMUSG00000020674_69675_Pxdn	th_2mon	wt_2mon	0.794192	6.72933	1.38171e-07	4.39148e-06	127.986	116.207	116.321	68.4335	56.001	43.3038	130.561	142.61	138.425	79.2493	83.5455	64.8841
ENSMUSG00000038843_14537_Gcnt1	th_2mon	wt_2mon	0.974674	3.42819	1.39218e-07	4.4162e-06	14.3294	10.9089	12.6579	6.99144	5.08255	3.73795	16.7424	13.6716	13.0363	6.07711	7.40062	7.6568
ENSMUSG00000032401_235435_Lctl	th_2mon	wt_2mon	-0.772629	5.79162	1.39835e-07	4.42721e-06	21.6791	36.0551	24.9884	64.0939	57.4576	58.9609	42.7193	43.0888	39.1413	75.3932	60.4271	68.4608
ENSMUSG00000036896_12262_C1qc	th_2mon	wt_2mon	0.888956	5.69329	1.41763e-07	4.47961e-06	107.047	79.9335	89.4052	26.6226	43.0157	43.8328	65.2052	71.3598	68.7898	41.5835	38.5647	26.3352
ENSMUSG00000083406_NA_Gm8410	th_2mon	wt_2mon	-1.94757	0.796398	1.42636e-07	4.49852e-06	1.50697	2.79403	1.20031	3.51294	5.91931	6.20641	0.563085	0.654927	0.877753	3.67095	1.90108	2.19901
ENSMUSG00000025854_80752_Fam20c	th_2mon	wt_2mon	0.739669	6.06006	1.43772e-07	4.52564e-06	84.4958	73.5437	81.1122	37.4714	38.429	36.7095	87.8787	79.792	87.6127	55.1259	46.6443	44.5631
ENSMUSG00000024056_67052_Ndc80	th_2mon	wt_2mon	2.04199	0.114078	1.44554e-07	4.54155e-06	1.45409	1.1662	0.509224	0.137762	0.0619823	0.211582	1.50156	1.47359	2.0806	0.462724	0.203687	0.476894
ENSMUSG00000022639_NA_Dubr	th_2mon	wt_2mon	-0.751768	6.89874	1.46679e-07	4.59951e-06	70.8802	96.0174	84.0948	163.042	169.305	164.188	87.691	96.3835	87.7428	145.481	145.466	147.413
ENSMUSG00000027386_70370_Fbln7	th_2mon	wt_2mon	-0.748654	4.69219	1.51859e-07	4.75283e-06	20.9124	25.3163	20.7327	27.9313	27.4892	29.8331	18.4316	21.6126	18.7579	33.5629	31.7412	29.488
ENSMUSG00000053411_52609_Cbx7	th_2mon	wt_2mon	-0.897043	6.85114	1.55478e-07	4.85685e-06	129.546	138.9	129.961	217.596	197.352	206.398	74.1019	93.5182	78.9002	119.229	156.16	164.317
ENSMUSG00000022225_17228_Cma1	th_2mon	wt_2mon	1.46232	2.37377	1.56171e-07	4.86921e-06	13.3776	12.8039	11.6394	2.13532	4.43174	3.73795	9.3472	4.85738	8.97258	2.71465	2.61398	2.67591
ENSMUSG00000028494_11520_Plin2	th_2mon	wt_2mon	0.81968	4.88234	1.57098e-07	4.88883e-06	53.8013	44.1457	44.3753	22.7652	27.892	21.6519	42.907	34.3018	37.8409	19.8355	24.4424	18.2545
ENSMUSG00000020089_67895_Ppa1	th_2mon	wt_2mon	1.03365	3.41966	1.58806e-07	4.9326e-06	10.3637	11.3219	8.32945	5.99266	7.09698	6.62957	15.9916	11.816	16.0596	7.83547	7.23088	5.45779
ENSMUSG00000040945_108911_Rcc2	th_2mon	wt_2mon	0.722354	6.37573	1.69362e-07	5.25055e-06	145.779	115.551	130.798	57.3091	60.7117	49.0518	111.003	96.438	108.939	61.1413	62.7016	59.6913
ENSMUSG00000064368_17722_mt-Nd6	th_2mon	wt_2mon	0.859372	6.9619	1.71813e-07	5.31648e-06	118.284	125.974	129.161	112.552	94.2751	82.376	183.866	133.742	174.543	82.2724	80.9994	95.8027
ENSMUSG00000040613_11810_Apobec1	th_2mon	wt_2mon	0.823737	3.91019	1.74421e-07	5.38702e-06	33.2061	22.9839	33.8998	10.3322	11.3428	8.67487	18.319	17.2737	23.0816	10.8894	10.7614	10.0413
ENSMUSG00000027016_241494_Zfp385b	th_2mon	wt_2mon	-0.879019	3.99972	1.75392e-07	5.40683e-06	10.2844	13.5571	11.4212	26.0026	23.8322	24.8609	11.3743	11.2702	11.7034	15.9794	21.3532	23.0764
ENSMUSG00000039396_234258_Neil3	th_2mon	wt_2mon	2.08481	0.390058	1.78153e-07	5.48163e-06	1.74491	0.777469	1.74591	0.137762	0.123965	0.211582	2.74034	1.50087	2.04809	0.678662	0.475269	0.264941
ENSMUSG00000022094_213053_Slc39a14	th_2mon	wt_2mon	0.753646	5.06328	1.78912e-07	5.49467e-06	39.3397	29.641	39.5013	23.5574	29.5036	25.0372	45.8726	39.6504	42.7498	22.7969	26.5472	23.5268
ENSMUSG00000020963_22095_Tshr	th_2mon	wt_2mon	1.7961	1.27401	1.79722e-07	5.50925e-06	4.57377	3.96023	2.40063	1.79091	0.898744	0.987383	3.94159	2.61971	4.74637	1.11054	1.35791	0.662353
ENSMUSG00000001864_108897_Aif1l	th_2mon	wt_2mon	-0.820982	7.28991	1.82843e-07	5.59445e-06	96.763	112.539	90.7874	219.077	158.799	167.467	105.485	136.552	103.51	191.568	195.777	197.858
ENSMUSG00000044352_237761_Sowaha	th_2mon	wt_2mon	-0.977337	3.03817	1.85786e-07	5.67391e-06	8.27509	11.8564	11.2393	14.1206	14.9997	12.8712	5.63085	6.0035	5.13648	10.365	10.7614	10.5447
ENSMUSG00000013698_18611_Pea15a	th_2mon	wt_2mon	-0.789234	10.2559	1.88235e-07	5.73802e-06	662.536	872.636	667.848	1528.92	1411.43	1606.61	893.09	1014.86	832.207	1576.81	1473.13	1487.62
ENSMUSG00000050058_19120_Prm3	th_2mon	wt_2mon	2.25841	-0.410304	1.92637e-07	5.8613e-06	1.8771	0.631694	1.67317	0.275525	0.247929	0.282109	1.31386	0.818659	1.43041	0.277635	0.271582	0.158965
ENSMUSG00000005125_17988_Ndrg1	th_2mon	wt_2mon	-0.77685	10.7872	1.9589e-07	5.94674e-06	1367.74	1585.14	1280.74	2405.74	2280.24	2380.33	1250.5	1461.63	1271.34	2059.12	2241.67	2237.24
ENSMUSG00000036905_12260_C1qb	th_2mon	wt_2mon	1.07854	5.12042	1.9617e-07	5.94674e-06	79.7898	57.8972	60.925	17.2892	31.9829	29.8683	49.6265	47.837	46.7485	28.6889	22.5413	14.3598
ENSMUSG00000048120_12495_Entpd1	th_2mon	wt_2mon	0.758531	5.32851	2.00507e-07	6.067e-06	54.568	44.1943	46.7031	30.8932	32.8196	26.4125	52.1416	47.3731	54.9408	30.0771	32.3522	25.0899
ENSMUSG00000036908_54445_Unc93b1	th_2mon	wt_2mon	0.778939	5.68091	2.01398e-07	6.08274e-06	79.5519	69.1462	70.6731	36.1971	35.051	33.1831	63.4409	62.873	71.9757	41.3984	38.4968	30.8392
ENSMUSG00000026764_16574_Kif5c	th_2mon	wt_2mon	-0.773126	6.47354	2.17768e-07	6.56506e-06	45.2618	60.8855	42.302	133.871	114.76	129.911	63.6661	75.1529	61.5727	103.311	112.435	112.494
ENSMUSG00000035486_216166_Plk5	th_2mon	wt_2mon	-0.83842	6.21289	2.18798e-07	6.57512e-06	103.293	124.857	109.665	128.119	226.576	238.03	52.5921	46.0086	64.401	102.046	81.5086	94.6105
ENSMUSG00000033768_18190_Nrxn2	th_2mon	wt_2mon	-1.19454	4.5482	2.18903e-07	6.57512e-06	10.0464	19.5339	10.1481	33.1663	33.3465	32.8658	10.5109	20.6848	12.0285	25.82	34.1854	35.1047
ENSMUSG00000035673_216161_Sbno2	th_2mon	wt_2mon	0.73863	6.32194	2.19565e-07	6.58293e-06	124.84	104.205	121.377	65.7471	90.9901	82.0586	109.764	91.3078	105.038	56.5758	59.0012	59.9032
ENSMUSG00000034842_109979_Art3	th_2mon	wt_2mon	-0.720385	7.70845	2.26158e-07	6.76822e-06	163.889	191.865	163.17	288.888	330.707	341.776	153.046	169.026	161.181	257.213	260.583	244.938
ENSMUSG00000031872_65115_Bean1	th_2mon	wt_2mon	-0.856498	4.25549	2.26906e-07	6.77824e-06	12.981	17.7846	14.1492	20.7677	19.4934	22.0751	11.5995	16.5096	13.2313	22.8894	24.4424	24.5336
ENSMUSG00000007891_13033_Ctsd	th_2mon	wt_2mon	0.724683	8.63946	2.28528e-07	6.81429e-06	674.327	509.267	600.739	268.533	301.544	275.762	512.97	467.645	540.761	305.923	294.769	280.334
ENSMUSG00000000861_14025_Bcl11a	th_2mon	wt_2mon	2.52472	-0.352401	2.35721e-07	7.00849e-06	1.08396	1.11761	1.05482	0.172203	0	0.0705274	1.20125	1.41901	1.13783	0.308483	0.339478	0
ENSMUSG00000001870_268977_Ltbp1	th_2mon	wt_2mon	0.755907	6.51367	2.35895e-07	7.00849e-06	111.198	107.218	116.176	70.7754	63.3769	57.6561	114.419	117.614	118.984	68.9151	73.463	56.9889
ENSMUSG00000032652_232430_Crebl2	th_2mon	wt_2mon	-0.793223	6.74387	2.36511e-07	7.01408e-06	79.0231	99.1516	75.6198	180.262	172.032	161.613	72.225	85.0314	82.6063	116.884	141.698	139.439
ENSMUSG00000046186_235505_Cd109	th_2mon	wt_2mon	1.20971	3.48703	2.43499e-07	7.20827e-06	34.3694	30.5643	33.4269	7.64581	5.39246	4.16111	16.5922	13.4806	17.6851	4.62724	9.43748	5.77572
ENSMUSG00000071516_319191_Hist1h2ai	th_2mon	wt_2mon	2.30159	0.0759097	2.44716e-07	7.23126e-06	2.93462	1.91938	2.29151	0.137762	0.309912	0.282109	1.91449	1.55545	1.62547	0.616966	0.271582	0.105976
ENSMUSG00000041594_70551_Tmtc4	th_2mon	wt_2mon	0.827098	3.74836	2.53769e-07	7.48527e-06	16.418	16.0839	17.6046	10.8143	8.24365	8.11065	19.3701	14.9542	18.1402	8.97685	9.8788	9.40541
ENSMUSG00000021238_104776_Aldh6a1	th_2mon	wt_2mon	-0.708863	6.47403	2.56994e-07	7.56678e-06	61.3097	83.4079	57.8697	125.846	124.337	129.382	67.9455	69.2313	69.1799	106.735	105.883	110.189
ENSMUSG00000030796_21677_Tead2	th_2mon	wt_2mon	0.773103	4.32004	2.58408e-07	7.58853e-06	24.0057	20.0441	26.6615	8.67903	9.94816	12.0602	25.2262	22.7314	29.0634	14.1285	14.1562	14.7572
ENSMUSG00000017146_12189_Brca1	th_2mon	wt_2mon	1.69119	1.19444	2.58658e-07	7.58853e-06	3.25187	2.64825	2.61887	0.895455	0.774779	0.916856	3.64128	3.1109	3.70607	1.38817	1.12028	0.609365
ENSMUSG00000026888_50915_Grb14	th_2mon	wt_2mon	-0.746852	6.04542	2.6019e-07	7.61985e-06	47.4562	57.8972	53.4322	87.4447	68.1496	62.452	49.4013	52.4215	48.8941	69.0693	90.8443	82.5292
ENSMUSG00000038456_209773_Dennd2a	th_2mon	wt_2mon	0.815517	6.30182	2.87829e-07	8.41427e-06	125.739	96.7463	122.105	51.041	68.4595	63.4746	109.839	93.218	104.745	65.9228	54.8257	46.7886
ENSMUSG00000037995_93842_Igsf9	th_2mon	wt_2mon	-0.937142	5.03753	2.98648e-07	8.71499e-06	14.6731	23.9315	17.8229	45.6682	37.2824	36.639	21.66	25.6513	21.4237	31.4653	48.8848	45.8878
ENSMUSG00000027173_211896_Depdc7	th_2mon	wt_2mon	-0.795783	3.80452	3.02936e-07	8.82443e-06	8.53947	11.8564	7.78386	19.0456	10.0411	10.4028	9.15951	11.2702	10.6306	15.7326	18.3318	17.6716
ENSMUSG00000031078_13043_Cttn	th_2mon	wt_2mon	0.719893	7.50407	3.15153e-07	9.15487e-06	246.693	216.355	243.3	136.454	124.523	120.743	230.114	216.863	244.535	128.236	138.609	134.908
ENSMUSG00000000223_13497_Drp2	th_2mon	wt_2mon	-0.845797	11.8912	3.15396e-07	9.15487e-06	1910.09	2545.34	1911.85	5681.04	5518.44	5537.84	2514.59	3308.86	2476.79	4479.05	4875.41	4943.91
ENSMUSG00000030701_27276_Plekhb1	th_2mon	wt_2mon	-0.7462	9.82913	3.16307e-07	9.16509e-06	716.945	867.583	710.041	1420.02	1275.1	1407.13	673.261	751.775	652.723	1079.66	1132.91	1126.37
ENSMUSG00000023913_27226_Pla2g7	th_2mon	wt_2mon	-0.686046	5.92222	3.38772e-07	9.79869e-06	34.2636	41.0601	30.1897	61.6831	55.3502	63.5099	45.2345	49.3651	47.4637	73.604	76.8578	68.6198
ENSMUSG00000030671_18576_Pde3b	th_2mon	wt_2mon	1.22699	4.52864	3.5686e-07	1.03037e-05	37.2247	32.4836	37.6462	15.8427	21.5699	13.7881	36.0749	26.3062	36.5405	19.4344	12.5267	8.53111
ENSMUSG00000023243_16529_Kcnk5	th_2mon	wt_2mon	-0.725872	4.92175	3.67911e-07	1.06041e-05	25.6448	34.7189	28.8439	41.0187	39.1109	36.2158	20.684	24.3688	24.6746	39.0231	38.0894	33.4621
ENSMUSG00000085471_NA_4933423P22Rik	th_2mon	wt_2mon	0.903387	3.1389	3.74105e-07	1.07637e-05	12.0822	11.662	14.1855	6.30263	7.004	6.55904	11.562	12.0343	11.2807	6.07711	6.00876	5.77572
ENSMUSG00000043903_NA_Zfp469	th_2mon	wt_2mon	0.981001	4.57074	3.79838e-07	1.09095e-05	35.5855	33.2611	41.2108	13.8796	35.9807	35.2284	31.4952	28.5439	36.4105	20.6992	11.8478	14.0949
ENSMUSG00000020623_26399_Map2k6	th_2mon	wt_2mon	-0.791554	4.15238	3.81682e-07	1.09433e-05	10.9453	12.0508	11.7849	20.3544	16.0844	16.9266	13.2513	14.7086	11.6709	20.4833	23.7295	21.6457
ENSMUSG00000052565_14957_Hist1h1d	th_2mon	wt_2mon	1.07543	3.50649	3.83597e-07	1.09654e-05	19.1675	12.4638	16.9499	4.33951	4.77264	4.69007	14.903	15.1452	16.9049	8.97685	7.63825	4.79544
ENSMUSG00000061132_17060_Blnk	th_2mon	wt_2mon	1.34765	2.35164	3.8392e-07	1.09654e-05	13.1926	9.35392	11.1302	1.92867	3.37804	2.18635	7.58287	6.35825	8.28989	3.7018	2.68187	1.98706
ENSMUSG00000075031_319178_Hist1h2bb	th_2mon	wt_2mon	1.38588	1.97207	3.84456e-07	1.09654e-05	6.76812	5.41799	5.09224	1.48095	1.95244	1.83371	4.9176	6.33096	5.81918	2.6838	1.59555	1.96057
ENSMUSG00000030077_12661_Chl1	th_2mon	wt_2mon	0.810184	7.40929	3.86102e-07	1.09932e-05	259.515	222.332	269.671	156.842	134.285	122.083	248.921	177.676	236.408	115.589	124.622	121.449
ENSMUSG00000026072_16177_Il1r1	th_2mon	wt_2mon	0.723772	5.01797	3.87214e-07	1.10057e-05	36.6959	31.9977	35.0274	22.6963	32.2928	32.4426	42.0436	39.7595	41.5145	26.6221	22.9826	21.8841
ENSMUSG00000006782_12799_Cnp	th_2mon	wt_2mon	-0.81088	10.0402	3.91849e-07	1.11182e-05	855.903	837.334	827.453	1189.2	1315.76	1436.89	725.628	869.716	742.676	1494.94	1197.92	1235.34
ENSMUSG00000026204_19275_Ptprn	th_2mon	wt_2mon	1.01401	3.25386	3.94028e-07	1.11607e-05	9.22686	9.88843	10.2936	7.47361	9.35933	8.14591	14.3774	10.8336	13.6864	4.96658	7.06114	6.38508
ENSMUSG00000038630_100041581_Zkscan16	th_2mon	wt_2mon	-0.976071	3.18584	4.14956e-07	1.17333e-05	4.36227	6.19546	3.9283	10.0222	9.39032	10.9317	6.41916	6.41283	5.78667	10.1491	11.6101	13.2736
ENSMUSG00000084390_NA_Gm15425	th_2mon	wt_2mon	2.29525	-0.15369	4.20184e-07	1.18606e-05	2.32654	1.55494	2.69161	0.137762	0.960726	0.246846	0.750779	1.61003	1.85303	0.18509	0.373426	0.264941
ENSMUSG00000042846_216028_Lrrtm3	th_2mon	wt_2mon	-0.742015	5.06984	4.30373e-07	1.21273e-05	21.5734	24.2473	23.1333	36.9548	35.8568	45.0317	23.4994	28.4075	24.7721	40.5655	41.2805	41.0924
ENSMUSG00000090610_NA_Gm3571	th_2mon	wt_2mon	-1.03774	2.8815	4.33581e-07	1.21968e-05	1.16327	2.11374	1.20031	4.23619	2.47929	4.97218	4.9176	5.21213	4.48629	10.581	8.65668	9.51139
ENSMUSG00000036412_545260_Arsi	th_2mon	wt_2mon	1.21869	2.73986	4.41418e-07	1.2396e-05	6.47731	5.3451	5.60147	1.72203	1.36361	1.44581	10.0604	7.58624	10.7931	3.60925	5.02427	3.09981
ENSMUSG00000025492_66141_Ifitm3	th_2mon	wt_2mon	0.723533	5.9219	4.46453e-07	1.2516e-05	70.2986	79.1804	62.4891	50.4555	46.3938	43.7975	83.8245	75.2621	71.6831	46.4267	47.7645	39.8472
ENSMUSG00000032278_74090_Paqr5	th_2mon	wt_2mon	1.10313	2.814	4.4957e-07	1.25818e-05	13.0604	9.524	8.54769	6.7848	6.53914	6.94695	9.42228	8.02286	11.7684	3.94858	4.549	4.47751
ENSMUSG00000061615_319172_Hist1h2ab	th_2mon	wt_2mon	2.60282	1.63033	4.58341e-07	1.28054e-05	4.81171	4.64052	4.54665	0.137762	0.557841	0.705274	5.33053	5.294	5.36404	1.69666	0.678956	0.158965
ENSMUSG00000031758_75796_Cdyl2	th_2mon	wt_2mon	0.92081	3.7538	4.67168e-07	1.30299e-05	24.3494	20.0927	25.0611	8.19686	7.03499	6.17114	17.4932	14.3811	22.0739	10.2416	8.58879	8.37214
ENSMUSG00000026029_12370_Casp8	th_2mon	wt_2mon	0.828162	3.49026	4.73403e-07	1.31813e-05	14.3823	9.59688	12.3305	6.23375	8.36761	7.89906	13.5516	15.6364	14.5317	8.0514	8.35115	7.2329
ENSMUSG00000024679_68774_Ms4a6d	th_2mon	wt_2mon	1.93111	1.22923	4.74229e-07	1.3182e-05	6.84744	3.62009	4.36478	0.551049	1.7665	1.5516	3.22835	3.6021	4.25873	1.60411	0.678956	0.503388
ENSMUSG00000032280_21887_Tle3	th_2mon	wt_2mon	0.765201	8.25276	4.90042e-07	1.35985e-05	700.818	500.86	690.981	271.013	330.893	287.752	425.204	323.343	427.856	210.385	234.308	217.543
ENSMUSG00000028634_16656_Hivep3	th_2mon	wt_2mon	0.688532	4.72814	4.93878e-07	1.36817e-05	47.4562	38.4361	48.1944	24.5217	27.0863	27.3999	32.6589	33.5104	33.7122	19.0951	20.1989	20.0296
ENSMUSG00000074151_434341_Nlrc5	th_2mon	wt_2mon	0.829965	4.00961	5.07345e-07	1.40311e-05	24.2701	27.0413	21.2783	16.5659	13.884	9.20382	21.6975	20.1663	21.001	12.4627	12.7983	8.71657
ENSMUSG00000037725_80986_Ckap2	th_2mon	wt_2mon	2.42304	0.967327	5.21649e-07	1.43624e-05	2.61736	3.18276	1.81866	0.137762	0.123965	0.246846	2.59019	3.54752	3.60854	0.832904	0.0678956	0.794824
ENSMUSG00000074577_69553_Ripor3	th_2mon	wt_2mon	1.59817	2.15684	5.21796e-07	1.43624e-05	6.92675	5.87961	6.80178	1.99755	2.97515	1.58687	6.41916	6.19452	7.67221	3.36246	1.35791	1.66913
ENSMUSG00000022878_11450_Adipoq	th_2mon	wt_2mon	1.83559	4.56066	5.22064e-07	1.43624e-05	43.3583	44.6802	26.516	17.5991	16.5493	4.83112	43.0197	21.6945	48.3414	16.1954	9.77696	4.37153
ENSMUSG00000034765_240672_Dusp5	th_2mon	wt_2mon	1.54017	2.45352	5.23148e-07	1.43624e-05	5.65773	2.69685	4.43753	1.92867	4.49372	2.57425	7.05733	9.22356	8.35491	1.41902	3.63241	3.07332
ENSMUSG00000048967_234365_Yjefn3	th_2mon	wt_2mon	-0.802231	4.34602	5.23701e-07	1.43624e-05	14.1179	13.6543	12.3669	21.2843	21.6938	20.3119	15.5787	15.4727	14.1416	22.2725	24.1708	28.9051
ENSMUSG00000078234_242721_Klhdc7a	th_2mon	wt_2mon	1.40402	2.63421	5.25926e-07	1.43993e-05	15.995	11.5891	9.78438	5.71714	4.2148	1.51634	10.1355	7.42251	9.85034	3.67095	4.34532	1.96057
ENSMUSG00000087382_NA_Ctcflos	th_2mon	wt_2mon	2.26265	1.62891	5.29715e-07	1.44789e-05	8.32796	5.70954	3.81918	1.82535	2.01443	1.02265	6.11885	2.56513	6.89198	1.11054	1.59555	0.423906
ENSMUSG00000049539_80838_Hist1h1a	th_2mon	wt_2mon	2.06473	1.81716	5.31719e-07	1.45095e-05	6.821	4.44615	3.60094	0.275525	0.495859	0.846328	4.76745	6.27639	6.04674	2.09768	1.42581	0.423906
ENSMUSG00000022211_268747_Carmil3	th_2mon	wt_2mon	-0.699871	4.51178	5.42852e-07	1.47887e-05	19.8814	23.2512	24.2973	25.5894	32.8506	28.1404	17.6809	17.2191	18.1727	27.3007	25.7324	29.3555
ENSMUSG00000034329_237911_Brip1	th_2mon	wt_2mon	1.87149	0.327055	5.63243e-07	1.53187e-05	1.79778	1.1662	1.30943	0.344406	0.247929	0.352637	1.5391	1.82834	2.37318	0.678662	0.543165	0.291435
ENSMUSG00000052135_329934_Foxo6	th_2mon	wt_2mon	0.867027	3.66943	5.65907e-07	1.5348e-05	31.4876	26.2882	26.2614	9.57448	17.0761	12.8712	18.8821	14.9542	16.2872	10.0874	7.70615	8.45162
ENSMUSG00000091648_271944_C2cd4d	th_2mon	wt_2mon	-0.7386	4.39578	5.66191e-07	1.5348e-05	12.7431	14.6504	14.3674	24.1084	17.2311	19.2892	14.2648	16.6188	17.23	23.5989	26.7509	26.5471
ENSMUSG00000018474_216848_Chd3	th_2mon	wt_2mon	0.73622	7.45013	5.67284e-07	1.53522e-05	279.608	243.98	284.584	117.374	127.436	110.975	221.405	213.015	234.458	118.457	147.265	119.118
ENSMUSG00000030088_107747_Aldh1l1	th_2mon	wt_2mon	-0.904512	5.06625	5.78838e-07	1.56391e-05	19.2204	24.5146	17.0226	32.443	51.8482	56.2808	22.7862	23.0862	25.4223	54.6015	35.1699	37.8601
ENSMUSG00000020186_13008_Csrp2	th_2mon	wt_2mon	0.886167	4.0891	5.95663e-07	1.60672e-05	35.8235	25.4135	30.3716	9.60893	12.3965	11.9544	21.66	19.6478	26.17	14.0977	11.4744	9.37892
ENSMUSG00000026360_19735_Rgs2	th_2mon	wt_2mon	1.28881	2.74006	5.97869e-07	1.61002e-05	9.59699	7.58032	9.92987	3.20298	6.72508	3.4911	10.1355	9.49644	9.13513	4.5964	4.44716	2.30499
ENSMUSG00000003031_12576_Cdkn1b	th_2mon	wt_2mon	-0.733798	7.94773	6.16294e-07	1.65692e-05	180.439	225.174	190.486	328.942	371.708	364.344	175.157	206.711	185.141	315.054	290.661	297.264
ENSMUSG00000040055_14623_Gjb6	th_2mon	wt_2mon	1.96264	0.021968	6.20633e-07	1.66586e-05	0.52876	0.340143	0.509224	0.275525	0.185947	0	1.87695	1.41901	1.3979	0.555269	0.203687	0.370918
ENSMUSG00000086999_73303_Bcas1os2	th_2mon	wt_2mon	-0.7226	4.74861	6.25429e-07	1.67599e-05	18.0043	18.6593	19.8234	34.5439	23.2434	25.8835	18.5067	22.404	20.9685	31.4344	32.3862	33.992
ENSMUSG00000021087_104001_Rtn1	th_2mon	wt_2mon	-0.76835	6.50579	6.54421e-07	1.75082e-05	51.792	67.4697	53.0684	119.922	99.6056	100.501	65.0175	78.6186	61.6703	103.928	115.796	115.541
ENSMUSG00000086892_71316_4933430M04Rik	th_2mon	wt_2mon	-2.2768	-0.0964504	6.6148e-07	1.76622e-05	1.00464	1.7736	2.07327	6.47483	3.90489	3.27952	0.225234	0.545773	0.0975281	1.07969	1.4937	1.64264
ENSMUSG00000047773_382543_Ankfn1	th_2mon	wt_2mon	-0.794068	6.86592	6.62331e-07	1.76622e-05	65.0374	87.2466	64.3078	167.175	111.816	122.647	81.0091	97.4477	82.2812	127.311	144.753	160.793
ENSMUSG00000020589_76820_Fam49a	th_2mon	wt_2mon	0.788609	3.80401	6.66056e-07	1.77327e-05	19.0618	18.5621	19.0232	12.5708	8.83248	8.14591	19.4827	15.7455	18.7579	9.68636	11.3046	8.95501
ENSMUSG00000008734_64297_Gprc5b	th_2mon	wt_2mon	-0.725523	9.01271	6.83792e-07	1.81753e-05	364.659	469.397	386.065	744.468	683.634	691.027	386.651	417.571	386.569	564.678	660.658	660.366
ENSMUSG00000040721_239102_Zfhx2	th_2mon	wt_2mon	0.90547	6.62895	6.97711e-07	1.84943e-05	237.704	181.247	252.612	65.7471	62.1993	55.7519	138.819	100.286	156.435	56.2364	73.1914	72.3025
ENSMUSG00000039621_277360_Prex1	th_2mon	wt_2mon	0.757158	6.23769	6.98046e-07	1.84943e-05	123.598	96.1389	123.378	46.667	73.728	72.1142	96.1748	90.8712	103.087	63.5166	55.5046	45.4374
ENSMUSG00000024268_108013_Celf4	th_2mon	wt_2mon	1.18285	2.55304	7.118e-07	1.88283e-05	19.6963	10.9089	21.8966	3.82291	3.1611	3.52637	8.25857	7.58624	8.87506	3.17737	4.51505	2.78188
ENSMUSG00000021303_14706_Gng4	th_2mon	wt_2mon	1.52723	1.10314	7.1433e-07	1.88648e-05	8.3544	6.5599	8.36583	1.68759	1.23965	0.987383	2.8905	2.97446	3.64105	1.23393	0.780799	1.11275
ENSMUSG00000037999_212285_Arap2	th_2mon	wt_2mon	0.822542	3.77773	7.24207e-07	1.90948e-05	28.2886	25.2192	29.1349	14.224	15.8055	15.2692	20.2335	14.9269	18.3353	8.79176	10.0825	10.0148
ENSMUSG00000068580_72008_Zfyve19	th_2mon	wt_2mon	-0.714709	5.70947	7.32199e-07	1.92574e-05	38.4673	45.8464	38.3373	67.1936	41.0633	46.0191	39.3033	44.5623	37.0932	58.3958	68.6085	63.4004
ENSMUSG00000031983_69551_2310022B05Rik	th_2mon	wt_2mon	-0.839154	6.41138	7.32721e-07	1.92574e-05	49.7827	59.8651	51.2862	102.633	78.7176	80.1543	55.5201	75.5622	55.2334	94.3958	109.991	115.17
ENSMUSG00000060675_225845_Pla2g16	th_2mon	wt_2mon	-0.724979	8.10169	7.33966e-07	1.92593e-05	161.589	196.068	159.46	335.245	246.225	272.729	195.428	238.284	199.347	328.997	336.694	336.873
ENSMUSG00000041642_16565_Kif21b	th_2mon	wt_2mon	0.832135	3.85075	7.41139e-07	1.94164e-05	35.6913	27.1628	34.0453	12.4331	8.46059	8.39276	21.8477	16.073	18.4653	11.1671	10.388	8.76955
ENSMUSG00000045725_78004_Prr15	th_2mon	wt_2mon	-0.777472	3.75715	7.42769e-07	1.94281e-05	6.47731	10.0342	8.11122	14.465	15.1547	15.7629	9.57244	10.97	9.75281	18.2005	15.616	15.976
ENSMUSG00000092035_170676_Peg10	th_2mon	wt_2mon	0.662187	4.5636	7.48802e-07	1.95547e-05	31.7785	28.8878	29.9351	24.1773	21.105	18.9013	31.27	27.9436	29.2909	18.2622	17.4492	17.7776
ENSMUSG00000100210_260423_Hist1h3f	th_2mon	wt_2mon	0.856066	3.29961	7.54273e-07	1.96663e-05	12.8224	12.561	9.92987	7.68025	5.98129	6.34746	11.6371	12.8802	14.0766	7.2185	6.58587	6.59704
ENSMUSG00000000266_23947_Mid2	th_2mon	wt_2mon	0.690912	5.83566	7.79356e-07	2.0288e-05	92.9824	74.7342	84.3494	51.0754	59.2861	57.1624	78.2688	64.1283	73.3411	46.0874	40.8731	40.8804
ENSMUSG00000033825_17229_Tpsb2	th_2mon	wt_2mon	1.10008	3.46316	8.05535e-07	2.09362e-05	39.3662	29.9326	33.3542	4.89056	12.0246	8.6396	18.319	10.4788	17.1649	7.92801	6.75561	5.80221
ENSMUSG00000020866_12291_Cacna1g	th_2mon	wt_2mon	0.882097	3.68731	8.45091e-07	2.19296e-05	11.104	11.249	10.1845	6.75036	17.1691	21.0877	16.6673	15.8547	18.4003	10.7969	8.69063	6.99445
ENSMUSG00000038618_66985_Rassf7	th_2mon	wt_2mon	-0.716049	3.85991	8.53797e-07	2.21205e-05	7.95783	10.8846	10.0026	16.4282	18.5637	20.1708	11.1491	11.0792	11.2482	18.2622	17.0418	17.3272
ENSMUSG00000021457_20963_Syk	th_2mon	wt_2mon	1.09887	4.01112	8.60866e-07	2.22684e-05	34.6073	25.292	34.7364	7.68025	13.915	10.4028	20.4212	19.9753	26.7552	13.3573	10.2183	6.49106
ENSMUSG00000048895_12569_Cdk5r1	th_2mon	wt_2mon	0.969692	2.92213	8.82304e-07	2.27871e-05	9.41192	7.36166	8.72956	4.44284	6.38418	5.95956	10.1355	9.79662	10.5655	4.99742	4.44716	5.4048
ENSMUSG00000049404_109222_Rarres1	th_2mon	wt_2mon	1.45201	1.54557	8.88374e-07	2.29077e-05	2.90818	2.45389	1.78229	0.413287	1.7665	0.846328	4.80499	3.43837	4.64884	1.91259	1.42581	1.16574
ENSMUSG00000029482_78894_Aacs	th_2mon	wt_2mon	-0.784306	7.00416	9.28013e-07	2.38923e-05	38.2558	50.5598	34.7727	64.645	43.0157	46.4423	91.1446	109.264	87.7103	176.205	142.445	156.633
ENSMUSG00000022887_17174_Masp1	th_2mon	wt_2mon	-1.38951	1.82203	9.44724e-07	2.42845e-05	0.370132	1.60353	0.654717	5.54494	3.56398	3.45584	1.87695	2.18309	1.78801	3.73264	6.41613	4.63647
ENSMUSG00000048022_319832_Tmem229a	th_2mon	wt_2mon	-0.717995	7.19108	9.58196e-07	2.45922e-05	75.9563	103.549	82.3488	186.875	172.59	177.2	102.556	123.208	112.092	175.403	168.211	188.188
ENSMUSG00000031775_67801_Pllp	th_2mon	wt_2mon	-0.773928	8.88922	9.74958e-07	2.49471e-05	313.554	334.482	290.913	438.842	412.523	462.942	330.756	395.303	344.047	674.22	532.844	545.329
ENSMUSG00000025351_12512_Cd63	th_2mon	wt_2mon	0.704338	6.52567	9.75066e-07	2.49471e-05	135.468	131.392	129.998	80.8665	73.2941	74.6179	122.677	106.044	120.675	68.6683	74.0741	62.6851
ENSMUSG00000036246_78816_Gmip	th_2mon	wt_2mon	0.7071	4.36747	9.8423e-07	2.51083e-05	32.4394	27.7216	30.5535	14.8095	16.5183	16.2213	27.0656	23.4136	27.7305	15.8869	15.2765	14.6512
ENSMUSG00000093346_NA_Gm26115	th_2mon	wt_2mon	2.04563	1.18219	9.84431e-07	2.51083e-05	4.70596	3.42572	4.40115	1.20542	0.650814	0.423164	4.01667	2.97446	3.96614	0.246786	1.01843	1.24522
ENSMUSG00000034957_12606_Cebpa	th_2mon	wt_2mon	1.1398	5.75107	9.96966e-07	2.53886e-05	124.47	101.168	93.188	41.432	48.0363	29.3746	85.7015	63.9918	76.9497	43.3419	36.0865	19.3672
ENSMUSG00000060843_216033_Ctnna3	th_2mon	wt_2mon	-0.732407	7.48543	1.00039e-06	2.54064e-05	106.439	141.402	107.81	241.256	223.973	229.496	131.612	153.144	126.787	209.83	219.472	225.783
ENSMUSG00000046179_108961_E2f8	th_2mon	wt_2mon	1.4341	1.11186	1.00077e-06	2.54064e-05	2.27367	2.86692	2.29151	0.688812	0.123965	0.352637	3.15327	3.00175	3.25094	0.894601	1.32396	1.11275
ENSMUSG00000037568_226841_Vash2	th_2mon	wt_2mon	1.26742	1.98014	1.0355e-06	2.62476e-05	7.66702	6.29264	8.83868	2.30752	2.69623	3.70269	5.781	4.52991	6.56689	2.56041	1.96897	2.14602
ENSMUSG00000000628_15277_Hk2	th_2mon	wt_2mon	0.817778	4.64968	1.05217e-06	2.6629e-05	29.7163	28.5234	26.7343	15.085	15.6505	14.3171	34.1605	27.7525	36.0529	16.5347	15.3104	21.0893
ENSMUSG00000026489_67426_Coq8a	th_2mon	wt_2mon	-0.782847	4.22384	1.08521e-06	2.74229e-05	17.264	19.7283	17.2409	27.4836	31.7969	37.309	15.9916	13.0167	12.9062	23.6606	20.5045	24.6925
ENSMUSG00000053141_19281_Ptprt	th_2mon	wt_2mon	-0.757253	6.9225	1.09978e-06	2.77484e-05	64.5616	84.5012	64.7079	143.445	148.541	161.437	84.1624	103.397	88.0353	167.846	140.408	138.114
ENSMUSG00000079164_53791_Tlr5	th_2mon	wt_2mon	1.14887	2.21975	1.1027e-06	2.77793e-05	11.0511	6.87574	9.16604	2.68637	3.19209	3.1032	6.71948	5.43044	7.31461	2.89974	2.91951	2.56993
ENSMUSG00000026193_14268_Fn1	th_2mon	wt_2mon	0.859306	10.2233	1.11105e-06	2.79466e-05	1295.57	1347.06	1019.36	754.524	826.937	820.022	1500.88	1631.45	1583.63	958.241	925.62	611.484
ENSMUSG00000033763_244654_Mtss1l	th_2mon	wt_2mon	0.788585	7.61918	1.11323e-06	2.79585e-05	489.526	429.94	538.614	169.999	160.968	145.145	285.634	207.803	269.145	125.059	150.151	147.095
ENSMUSG00000023912_74011_Slc25a27	th_2mon	wt_2mon	-0.623433	6.18981	1.13415e-06	2.84406e-05	47.7206	49.5637	51.3953	86.067	75.3395	82.0586	55.9706	61.072	58.6144	82.8894	88.1284	88.1195
ENSMUSG00000001228_18140_Uhrf1	th_2mon	wt_2mon	2.02853	2.60374	1.13999e-06	2.85433e-05	9.17398	7.50744	7.49287	0.895455	1.0537	2.78583	9.27213	10.8336	9.46022	4.44215	1.5616	0.953788
ENSMUSG00000026994_14425_Galnt3	th_2mon	wt_2mon	1.96849	0.282696	1.16618e-06	2.91181e-05	2.3001	1.72501	3.85556	0.551049	0.371894	0.282109	2.59019	1.14612	2.01558	0.308483	0.577112	0.503388
ENSMUSG00000034110_212919_Kctd7	th_2mon	wt_2mon	-0.679095	4.74879	1.1665e-06	2.91181e-05	16.1007	18.7321	16.0769	32.8219	26.6834	27.5409	20.7966	21.6126	20.676	31.527	31.3338	33.8065
ENSMUSG00000056749_18030_Nfil3	th_2mon	wt_2mon	1.39513	2.81806	1.17633e-06	2.93189e-05	8.03715	3.71727	7.49287	2.51416	6.26022	2.29214	8.74658	9.8512	12.4511	2.28277	3.63241	5.29882
ENSMUSG00000054640_20541_Slc8a1	th_2mon	wt_2mon	1.14288	2.40544	1.20568e-06	3.00048e-05	11.3683	6.43842	9.23878	4.4084	3.68795	3.879	6.71948	7.2042	8.15985	3.5784	2.61398	3.33826
ENSMUSG00000010021_286942_Kif19a	th_2mon	wt_2mon	-0.705445	8.81408	1.21161e-06	3.01066e-05	285.742	335.308	289.13	505.037	502.367	543.166	331.544	373.5	341.576	589.388	513.664	530.995
ENSMUSG00000022098_12153_Bmp1	th_2mon	wt_2mon	0.689582	7.49263	1.2449e-06	3.08871e-05	217.637	203.697	231.224	111.725	132.983	100.784	231.09	209.74	239.757	139.095	140.204	124.761
ENSMUSG00000025137_68671_Pcyt2	th_2mon	wt_2mon	-0.72026	7.24123	1.25493e-06	3.1089e-05	67.2054	75.2444	70.8913	135.352	123.562	138.586	110.59	129.321	109.394	183.825	172.93	194.175
ENSMUSG00000022382_22422_Wnt7b	th_2mon	wt_2mon	1.03561	3.36307	1.27166e-06	3.14558e-05	8.01071	13.0712	9.71163	6.26819	5.73337	7.40537	16.1793	10.0149	16.0596	6.60154	5.77112	7.2329
ENSMUSG00000043051_244667_Disc1	th_2mon	wt_2mon	0.735383	4.10967	1.27978e-06	3.16091e-05	23.2919	19.6068	21.2419	11.0899	12.1175	12.836	20.5338	20.985	24.317	11.6915	13.8846	12.2933
ENSMUSG00000028871_192199_Rspo1	th_2mon	wt_2mon	-0.842783	5.33838	1.28212e-06	3.16192e-05	26.0414	35.8608	24.6974	56.6203	47.8194	43.868	27.0656	34.2745	27.0153	40.1028	57.847	54.101
ENSMUSG00000020185_52679_E2f7	th_2mon	wt_2mon	1.58155	1.43459	1.30503e-06	3.21297e-05	3.30475	3.18276	3.27358	1.03322	1.67352	1.02265	3.41605	4.12058	4.58382	1.88175	1.18817	0.821318
ENSMUSG00000021903_78754_Galnt15	th_2mon	wt_2mon	0.774771	5.64345	1.30674e-06	3.21297e-05	80.2393	61.1285	65.0352	52.2808	73.635	67.5299	65.6932	57.7973	69.5375	40.1336	39.6171	28.4282
ENSMUSG00000049556_235402_Lingo1	th_2mon	wt_2mon	0.923732	3.60495	1.3312e-06	3.26821e-05	17.2904	17.6874	18.9868	6.44039	13.6671	11.637	17.7184	13.426	17.49	9.964	7.09509	7.41835
ENSMUSG00000034520_14615_Gjc1	th_2mon	wt_2mon	0.809103	3.77215	1.35361e-06	3.31827e-05	21.5734	19.8498	22.1149	9.36784	9.23537	11.496	18.3941	16.7825	17.8476	11.0745	10.2862	7.6833
ENSMUSG00000069793_237886_Slfn9	th_2mon	wt_2mon	1.44671	1.53726	1.35953e-06	3.32781e-05	3.38406	2.01656	3.3827	1.68759	0.929735	1.48107	3.86651	4.85738	3.96614	1.7275	1.76528	1.00678
ENSMUSG00000029838_19242_Ptn	th_2mon	wt_2mon	0.776818	5.34329	1.36622e-06	3.3392e-05	73.762	65.4289	68.5634	28.2068	20.5162	21.793	60.6254	41.2877	54.9733	28.5347	29.8062	29.1965
ENSMUSG00000023809_20112_Rps6ka2	th_2mon	wt_2mon	-0.65691	5.71738	1.36978e-06	3.34291e-05	42.6709	40.234	45.4665	53.0385	34.3692	41.2585	42.7193	42.1337	39.9215	59.8457	62.6337	65.8379
ENSMUSG00000026785_263803_Pkn3	th_2mon	wt_2mon	0.713451	3.91967	1.39538e-06	3.40032e-05	14.3558	14.942	15.3495	9.5056	14.7208	10.0854	20.1584	17.6557	19.5381	10.6427	12.4588	10.4122
ENSMUSG00000049892_19416_Rasd1	th_2mon	wt_2mon	1.27012	2.94884	1.40591e-06	3.42092e-05	13.5098	10.6416	10.2572	4.09843	5.20652	6.52378	14.3774	9.19627	9.65528	5.70693	4.41321	3.09981
ENSMUSG00000045312_218454_Lhfpl2	th_2mon	wt_2mon	0.763688	6.95014	1.41612e-06	3.44065e-05	207.036	188.585	211.619	108.832	74.9676	68.8347	165.247	133.469	177.989	79.1259	100.418	89.1262
ENSMUSG00000028873_52276_Cdca8	th_2mon	wt_2mon	1.37585	1.41836	1.45316e-06	3.52151e-05	3.25187	1.82219	2.36426	1.13654	1.08469	0.916856	3.90405	3.32921	4.35625	1.35732	1.76528	1.16574
ENSMUSG00000030249_20928_Abcc9	th_2mon	wt_2mon	-0.826551	4.56414	1.45513e-06	3.52151e-05	14.9639	24.1015	17.2045	31.7542	22.6855	24.1556	14.415	21.4762	16.0271	28.8123	27.0224	32.4288
ENSMUSG00000073680_320587_Tmem88b	th_2mon	wt_2mon	0.846662	4.01103	1.45584e-06	3.52151e-05	26.1472	26.3368	25.4248	12.3297	16.3943	12.6244	23.3492	16.2094	23.7969	12.2468	10.5917	10.7831
ENSMUSG00000032640_269941_Chsy1	th_2mon	wt_2mon	0.806363	3.63326	1.46528e-06	3.53911e-05	14.5673	13.8487	15.8951	8.43794	6.44616	6.3122	14.415	16.5915	17.0674	7.49614	9.98065	8.87553
ENSMUSG00000032883_74205_Acsl3	th_2mon	wt_2mon	-0.62416	5.55082	1.47793e-06	3.56441e-05	22.8424	27.8917	23.7153	32.4775	27.6751	26.2362	36.0749	39.0773	37.5483	57.7172	54.0788	54.5514
ENSMUSG00000045092_13609_S1pr1	th_2mon	wt_2mon	0.906617	4.67592	1.51186e-06	3.64091e-05	34.8453	30.7586	29.0985	19.5967	39.6687	36.0042	34.4232	34.0289	33.3221	23.3522	14.7673	13.8829
ENSMUSG00000031825_78892_Crispld2	th_2mon	wt_2mon	-0.805646	7.60925	1.55257e-06	3.73346e-05	130.709	184.649	117.849	236.572	291.813	312.33	125.042	173.938	135.271	270.509	242.795	214.788
ENSMUSG00000036585_14164_Fgf1	th_2mon	wt_2mon	-0.731678	8.37632	1.56627e-06	3.76088e-05	185.145	252.289	194.305	424.721	378.774	402.112	235.369	294.745	233.287	424.534	399.09	391.477
ENSMUSG00000062209_13869_Erbb4	th_2mon	wt_2mon	-0.640063	4.64485	1.56963e-06	3.76345e-05	9.35905	15.3307	9.09329	24.5906	28.6978	26.4125	19.4827	20.5756	19.6031	30.293	29.4667	29.3025
ENSMUSG00000075289_107239_Carns1	th_2mon	wt_2mon	-0.751421	7.31633	1.58702e-06	3.79959e-05	110.775	116.669	110.393	199.445	130.535	144.299	117.947	128.802	116.416	165.717	199.409	220.034
ENSMUSG00000071714_12984_Csf2rb2	th_2mon	wt_2mon	1.08251	4.97827	1.59916e-06	3.82306e-05	44.5216	35.8122	40.8834	23.9362	18.1918	14.1055	40.3169	40.469	50.1945	12.0925	26.3435	20.8244
ENSMUSG00000026395_19264_Ptprc	th_2mon	wt_2mon	0.936332	4.19021	1.63691e-06	3.90762e-05	28.976	25.5836	29.6805	9.81557	12.4894	8.42802	22.2981	23.0316	27.893	15.5167	12.4928	8.69007
ENSMUSG00000017716_11799_Birc5	th_2mon	wt_2mon	1.69998	1.00339	1.64186e-06	3.91374e-05	2.6438	1.91938	1.16394	0.58549	1.23965	1.1637	2.55265	3.24735	3.28345	1.17224	1.08633	0.4504
ENSMUSG00000022321_320873_Cdh10	th_2mon	wt_2mon	1.27957	2.03269	1.66216e-06	3.95637e-05	7.42907	7.99335	8.14759	2.72081	1.0537	1.72792	6.6444	4.33889	6.5994	2.59126	2.10476	2.19901
ENSMUSG00000022456_24050_44442	th_2mon	wt_2mon	-0.675253	8.39684	1.6684e-06	3.96547e-05	209.6	259.675	216.238	429.302	410.385	417.875	254.439	281.81	257.637	384.956	407.984	420.939
ENSMUSG00000030246_16832_Ldhb	th_2mon	wt_2mon	-0.683693	7.62618	1.67755e-06	3.97903e-05	160.029	183.75	154.877	277.35	229.861	256.085	146.402	167.279	149.868	229.573	241.029	242.554
ENSMUSG00000002020_16997_Ltbp2	th_2mon	wt_2mon	0.954416	3.31342	1.67896e-06	3.97903e-05	11.712	17.4688	8.62044	5.20053	8.46059	3.9848	12.3503	11.4885	16.1572	6.35475	5.70323	7.57732
ENSMUSG00000066113_77739_Adamtsl1	th_2mon	wt_2mon	0.687216	7.49935	1.70704e-06	4.03976e-05	227.42	230.228	257.486	127.534	124.399	118.133	242.464	206.52	234.23	138.077	140.544	127.675
ENSMUSG00000021055_13983_Esr2	th_2mon	wt_2mon	-1.86024	-0.131066	1.73778e-06	4.10656e-05	0.423008	0.437326	0.145493	0.413287	0.216938	0.528955	0.450468	0.436618	0.227566	1.48072	1.35791	1.08626
ENSMUSG00000086155_NA_9430041J12Rik	th_2mon	wt_2mon	1.65276	1.4489	1.76897e-06	4.17425e-05	5.44622	5.56376	6.21981	1.58427	1.17766	1.69266	4.31698	2.42869	5.78667	1.44987	1.25607	1.08626
ENSMUSG00000078532_67149_Nkain1	th_2mon	wt_2mon	1.45233	1.27198	1.78232e-06	4.19971e-05	2.32654	2.42959	2.18239	0.413287	0.340903	0.564219	4.09175	2.8926	3.64105	1.54241	0.950538	1.19224
ENSMUSG00000060924_94109_Csmd1	th_2mon	wt_2mon	0.753312	8.08026	1.79473e-06	4.22291e-05	608.629	496.9	631.22	231.062	262.619	242.332	386.952	286.23	367.161	176.113	210.205	204.137
ENSMUSG00000062210_106869_Tnfaip8	th_2mon	wt_2mon	0.78053	3.56022	1.83368e-06	4.30836e-05	14.5145	14.4561	13.349	8.61015	8.80149	6.59431	14.6402	14.8996	15.8646	8.26734	9.77696	7.33887
ENSMUSG00000099583_319149_Hist1h3d	th_2mon	wt_2mon	1.98283	1.17185	1.83881e-06	4.31423e-05	3.85995	3.30424	3.12809	0.309965	0.619823	0.423164	3.34097	4.0933	3.25094	1.60411	0.509217	0.476894
ENSMUSG00000074505_270120_Fat3	th_2mon	wt_2mon	0.762185	4.24202	1.85473e-06	4.34537e-05	28.2358	26.0695	26.2978	14.8439	9.08041	6.45325	25.076	20.5756	27.1128	12.1542	14.8352	14.0154
ENSMUSG00000020297_18197_Nsg2	th_2mon	wt_2mon	-0.703757	4.51014	1.87089e-06	4.37698e-05	11.2361	16.8857	9.78438	33.614	19.6484	20.4177	19.1449	17.9559	15.767	25.0488	29.7383	27.7393
ENSMUSG00000055978_14344_Fut2	th_2mon	wt_2mon	1.31386	1.3671	1.87703e-06	4.3851e-05	6.76812	5.46658	7.52924	1.20542	3.19209	2.99741	3.60374	3.32921	4.09618	1.26478	1.39186	1.56315
ENSMUSG00000069515_17110_Lyz1	th_2mon	wt_2mon	1.35346	2.61117	1.88558e-06	4.3988e-05	27.2311	14.1888	25.4976	3.27186	4.8966	2.96215	8.89674	7.34064	10.468	3.94858	4.17558	1.93407
ENSMUSG00000069268_319180_Hist1h2bf	th_2mon	wt_2mon	1.95609	0.606424	1.90207e-06	4.43096e-05	3.46338	2.69685	2.18239	0.757693	0.309912	0.352637	2.28988	2.12851	2.73079	0.956297	0.61106	0.211953
ENSMUSG00000058135_14862_Gstm1	th_2mon	wt_2mon	-0.73183	5.63897	1.92585e-06	4.48e-05	51.2104	59.6465	45.1027	87.0314	83.7071	81.5296	37.2387	39.1046	38.101	50.8997	71.8335	59.5588
ENSMUSG00000015354_76477_Pcolce2	th_2mon	wt_2mon	1.85521	2.68189	1.93456e-06	4.49389e-05	14.9375	12.2937	11.4575	1.48095	2.47929	0.987383	10.9238	10.97	8.58247	2.83804	4.41321	0.927294
ENSMUSG00000013846_20442_St3gal1	th_2mon	wt_2mon	0.780343	4.93011	1.96732e-06	4.56352e-05	37.7534	34.0143	34.0089	18.4946	29.2557	25.8483	39.491	39.6777	38.4911	25.0488	24.1708	16.5853
ENSMUSG00000067616_56538_Klk11	th_2mon	wt_2mon	1.74944	0.128396	2.00573e-06	4.64604e-05	3.91282	4.00882	4.43753	0.757693	0.433876	0.458428	1.76433	1.39172	1.75551	0.277635	0.577112	0.529882
ENSMUSG00000025175_63828_Fn3k	th_2mon	wt_2mon	-1.05889	2.61228	2.05809e-06	4.76061e-05	4.46802	4.61622	4.11017	8.61015	13.915	15.1634	3.11573	4.33889	4.5188	8.29819	8.01168	7.6568
ENSMUSG00000022237_67434_Ankrd33b	th_2mon	wt_2mon	-0.666579	5.79251	2.07409e-06	4.79086e-05	45.2883	58.7232	46.4849	75.1838	75.4635	67.0715	41.0301	47.7824	42.0346	61.5115	70.1701	67.401
ENSMUSG00000033545_170737_Znrf1	th_2mon	wt_2mon	0.68511	5.62862	2.09747e-06	4.83805e-05	84.1785	67.7127	88.8596	40.571	39.0799	37.0974	62.8027	54.4408	69.4725	35.6298	40.1602	35.3432
ENSMUSG00000030409_13400_Dmpk	th_2mon	wt_2mon	0.708003	6.9507	2.10797e-06	4.85543e-05	192.574	173.643	197.07	86.067	101.31	94.3656	161.305	137.644	170.934	83.5372	94.1711	97.2864
ENSMUSG00000020897_20877_Aurkb	th_2mon	wt_2mon	1.8748	0.734649	2.17303e-06	4.99827e-05	2.45873	1.89508	1.70954	0.413287	0.371894	0.811065	2.32742	2.56513	2.82831	0.431876	1.22212	0.397412
ENSMUSG00000088088_19782_Rmrp	th_2mon	wt_2mon	0.711029	5.38396	2.1898e-06	5.0298e-05	60.9924	60.0838	53.3594	37.0236	34.8961	40.2711	57.322	46.1451	55.1034	34.766	29.6364	28.2692
ENSMUSG00000027534_74718_Snx16	th_2mon	wt_2mon	0.794452	5.03992	2.24696e-06	5.15034e-05	51.8978	50.0739	61.798	28.2757	23.0884	19.5008	45.3846	33.3194	49.0566	21.5013	25.7664	23.1559
ENSMUSG00000062296_320429_Trank1	th_2mon	wt_2mon	1.50229	1.15669	2.24856e-06	5.15034e-05	11.1568	9.23245	10.1481	1.85979	0.836761	1.09317	3.82897	2.4014	3.67356	0.894601	1.32396	1.11275
ENSMUSG00000031262_102920_Cenpi	th_2mon	wt_2mon	1.58888	0.768887	2.26991e-06	5.19198e-05	1.26902	1.31198	1.8914	0.275525	0.898744	0.987383	2.66527	2.04665	2.89333	1.01799	0.848695	0.556377
ENSMUSG00000101355_319152_Hist1h3h	th_2mon	wt_2mon	2.29676	-0.0464741	2.38318e-06	5.44347e-05	1.85066	1.28768	1.34581	0.309965	0.154956	0	2.28988	1.03697	1.3979	0.555269	0.135791	0.211953
ENSMUSG00000029762_14187_Akr1b8	th_2mon	wt_2mon	0.856079	3.15526	2.40895e-06	5.49468e-05	13.9857	12.3909	12.9488	8.19686	6.29121	5.57166	12.0125	10.7244	12.191	5.98457	6.8914	5.61675
ENSMUSG00000034595_76448_Ppp1r18	th_2mon	wt_2mon	0.622024	6.00757	2.56019e-06	5.83154e-05	99.8827	95.2886	103.518	49.7322	58.9452	53.9887	84.0498	73.461	81.0458	48.5861	52.9246	46.9476
ENSMUSG00000098188_268301_Sowahc	th_2mon	wt_2mon	-0.656169	5.67119	2.57758e-06	5.86301e-05	33.3912	37.4643	36.6641	52.2808	42.4889	42.0696	39.1531	43.962	37.6783	59.4755	62.7694	60.2476
ENSMUSG00000026864_14828_Hspa5	th_2mon	wt_2mon	0.762831	7.56791	2.6061e-06	5.91555e-05	183.004	167.739	169.499	128.601	118.975	119.227	241.338	208.458	281.824	155.198	137.455	119.833
ENSMUSG00000062309_102614_Rpp25	th_2mon	wt_2mon	-1.78775	-0.0934821	2.60789e-06	5.91555e-05	0.581636	0.583102	0.545597	1.61871	1.02271	1.48107	0.300312	0.545773	0.325094	1.29563	1.59555	1.11275
ENSMUSG00000030657_233781_Xylt1	th_2mon	wt_2mon	0.923523	3.14135	2.63059e-06	5.9588e-05	21.5734	10.9089	17.2773	6.09598	4.98958	5.21902	12.6131	10.7517	11.8009	4.81233	6.92535	6.01417
ENSMUSG00000032262_83603_Elovl4	th_2mon	wt_2mon	0.749458	5.92075	2.6929e-06	6.09153e-05	77.2518	35.6421	55.9783	39.3312	36.3216	36.0747	83.0737	61.1811	88.4255	41.3676	47.9682	43.0265
ENSMUSG00000066278_330192_Vps37b	th_2mon	wt_2mon	0.691565	4.54694	2.72412e-06	6.15366e-05	40.4501	35.5449	44.9209	17.2547	21.136	18.7603	27.929	25.8696	34.4924	16.9666	18.4336	16.8768
ENSMUSG00000020057_71712_Dram1	th_2mon	wt_2mon	0.913235	3.23215	2.7785e-06	6.26786e-05	16.5766	13.9701	13.9309	8.85123	11.1258	7.68748	14.2273	10.5061	12.6787	7.1568	5.73718	6.06715
ENSMUSG00000023236_20394_Scg5	th_2mon	wt_2mon	-1.36193	2.36734	2.79094e-06	6.28729e-05	0.793139	1.06902	0.872956	3.51294	3.40903	4.30217	2.32742	4.20245	2.11311	7.83547	6.04271	7.55082
ENSMUSG00000020027_216233_Socs2	th_2mon	wt_2mon	1.01285	3.13674	2.83164e-06	6.37023e-05	11.0246	11.6863	11.603	4.20175	4.86561	4.65481	12.8383	9.68747	13.3288	7.06426	4.88848	5.00739
ENSMUSG00000074006_18378_Omp	th_2mon	wt_2mon	1.06011	2.65644	2.83782e-06	6.37537e-05	14.0386	10.8117	14.9857	6.47483	4.77264	4.93692	8.82166	7.88642	9.16764	3.11568	4.85453	3.92113
ENSMUSG00000039735_214459_Fnbp1l	th_2mon	wt_2mon	0.704282	4.4879	2.90018e-06	6.50657e-05	28.7116	28.159	25.8249	17.9091	16.3633	16.7855	28.905	23.6047	32.5419	16.6889	16.9739	16.2144
ENSMUSG00000002233_11853_Rhoc	th_2mon	wt_2mon	0.640021	5.85931	2.94443e-06	6.59681e-05	78.4415	73.9325	77.7295	50.2488	41.0943	39.1779	76.4669	68.4945	71.2605	44.2365	47.5269	41.1984
ENSMUSG00000029311_114664_Hsd17b11	th_2mon	wt_2mon	-0.67598	6.43484	2.96548e-06	6.62981e-05	73.2068	80.4923	67.1085	105.974	87.4261	93.5545	60.2125	72.6151	70.8379	97.6657	109.278	104.705
ENSMUSG00000024052_64898_Lpin2	th_2mon	wt_2mon	0.884063	3.61816	2.96724e-06	6.62981e-05	20.3308	17.4445	20.2599	9.88445	10.9399	9.06277	13.439	16.4823	18.5954	9.74806	8.86037	6.62353
ENSMUSG00000097462_NA_9530026P05Rik	th_2mon	wt_2mon	-0.897368	4.26278	2.97792e-06	6.6446e-05	12.4523	18.5621	11.9668	32.3397	35.206	32.231	12.2752	16.8917	11.6058	19.3419	27.4298	26.2027
ENSMUSG00000015405_70008_Ace2	th_2mon	wt_2mon	-1.23312	1.78413	3.01841e-06	6.7258e-05	3.11968	3.10988	2.40063	2.5486	3.1611	4.09059	2.0271	2.18309	1.95056	4.25706	5.70323	4.00061
ENSMUSG00000074874_13025_Ctla2b	th_2mon	wt_2mon	1.65073	1.00867	3.03425e-06	6.75193e-05	2.96105	2.62396	3.05535	1.34318	2.4483	2.85636	3.19081	2.48327	3.44599	1.41902	0.746851	0.609365
ENSMUSG00000021215_56349_Net1	th_2mon	wt_2mon	0.873988	6.12115	3.04498e-06	6.76662e-05	84.4958	88.6072	74.6741	64.1973	65.4843	60.0893	101.355	66.8844	107.769	58.0873	45.2524	40.6155
ENSMUSG00000037032_11785_Apbb1	th_2mon	wt_2mon	-0.663209	6.18244	3.08473e-06	6.83876e-05	59.1153	72.086	64.4169	95.1594	79.1824	80.8949	57.9977	61.263	52.4701	76.5346	90.9122	93.1003
ENSMUSG00000032463_23873_Faim	th_2mon	wt_2mon	-0.715236	4.86718	3.08578e-06	6.83876e-05	13.7742	17.5659	12.767	35.0261	23.0574	24.0498	22.4108	24.1777	20.806	31.0951	35.4415	39.3968
ENSMUSG00000004508_14389_Gab2	th_2mon	wt_2mon	0.629704	5.94676	3.10066e-06	6.86246e-05	103.108	88.6801	101.663	50.7999	55.9391	54.835	79.9955	73.9249	75.1616	45.1928	50.684	45.9673
ENSMUSG00000040659_27984_Efhd2	th_2mon	wt_2mon	0.627547	5.45356	3.17455e-06	7.01653e-05	65.0639	62.8049	66.0537	35.646	42.3339	41.2938	57.1343	50.2384	55.2984	33.0385	35.6791	32.1109
ENSMUSG00000009621_22325_Vav2	th_2mon	wt_2mon	0.668735	6.73097	3.1884e-06	7.03765e-05	156.989	132.874	157.241	88.8567	120.184	115.912	132.55	122.635	144.016	83.167	80.626	76.4885
ENSMUSG00000028402_17475_Mpdz	th_2mon	wt_2mon	-0.68088	8.70644	3.20574e-06	7.05884e-05	251.293	306.663	264.178	498.562	440.88	459.944	305.492	365.258	310.529	497.676	500.526	508.714
ENSMUSG00000024593_70417_Megf10	th_2mon	wt_2mon	0.763213	5.10674	3.20661e-06	7.05884e-05	47.0596	38.8249	51.2134	29.7911	24.2041	24.1556	44.5588	40.9875	47.041	29.8611	21.1834	23.6063
ENSMUSG00000041220_170439_Elovl6	th_2mon	wt_2mon	-0.736033	7.83707	3.29424e-06	7.24203e-05	59.8027	87.1494	64.9625	174.958	102.333	113.62	159.653	201.308	163.392	306.447	260.821	269.445
ENSMUSG00000025612_12013_Bach1	th_2mon	wt_2mon	0.745281	6.35413	3.35652e-06	7.36906e-05	147.365	119.73	132.471	55.8626	70.5049	67.2126	114.869	85.4134	113.49	65.7377	54.0109	59.0819
ENSMUSG00000028078_70762_Dclk2	th_2mon	wt_2mon	0.682856	5.98113	3.40077e-06	7.45623e-05	100.676	77.9656	102.281	54.7605	58.8522	62.1699	86.227	70.432	81.501	47.8149	42.9779	50.9217
ENSMUSG00000061393_11481_Acvr2b	th_2mon	wt_2mon	-0.728091	4.28864	3.42911e-06	7.50832e-05	18.6123	20.6515	20.6236	25.486	21.074	24.8962	15.5411	15.1179	14.2066	21.9023	22.0661	27.0505
ENSMUSG00000061740_56448_Cyp2d22	th_2mon	wt_2mon	-0.62926	6.3409	3.49901e-06	7.65116e-05	76.7759	78.4758	65.6899	150.746	215.265	225.3	66.1437	63.1459	65.3763	96.0307	100.384	91.9876
ENSMUSG00000035711_27261_Dok3	th_2mon	wt_2mon	1.4056	2.24866	3.50397e-06	7.65182e-05	7.66702	5.49088	6.61992	2.41084	4.12183	4.19638	7.35764	6.84945	6.66442	3.79434	2.20661	1.56315
ENSMUSG00000070565_226525_Rasal2	th_2mon	wt_2mon	-0.687438	8.95335	3.54898e-06	7.7398e-05	373.86	416.699	387.629	599.507	432.203	448.66	356.77	434.708	369.794	585.747	593.781	611.67
ENSMUSG00000046844_270097_Vat1l	th_2mon	wt_2mon	-0.709294	9.4293	3.56979e-06	7.77271e-05	330.792	406.616	324.121	658.676	583.936	631.608	512.182	598.522	488.941	894.662	791.255	819.728
ENSMUSG00000030247_16523_Kcnj8	th_2mon	wt_2mon	-1.30412	2.49258	3.57355e-06	7.77271e-05	2.74955	6.43842	2.61887	10.3322	5.11354	7.58169	3.04066	4.17516	2.53573	10.0565	5.97481	7.12692
ENSMUSG00000069274_319157_Hist1h4f	th_2mon	wt_2mon	1.11336	2.64402	3.60308e-06	7.82657e-05	9.96712	7.65321	6.61992	2.5486	3.96687	3.06794	9.3472	8.73236	7.83476	4.87403	3.7682	2.86137
ENSMUSG00000094910_268595_D430019H16Rik	th_2mon	wt_2mon	-0.620114	5.96823	3.63596e-06	7.88753e-05	32.0957	35.6178	32.1902	58.4801	45.2471	50.1097	48.8757	52.1486	49.8043	76.6889	71.2224	74.0246
ENSMUSG00000039994_21853_Timeless	th_2mon	wt_2mon	0.841238	3.26556	3.64183e-06	7.88984e-05	12.3994	9.93703	11.8577	7.26696	8.15068	7.65222	12.7257	11.4066	13.4589	7.61953	6.55192	5.90819
ENSMUSG00000069272_319166_Hist1h2ae	th_2mon	wt_2mon	2.08401	0.852256	3.6496e-06	7.89622e-05	2.43229	1.82219	2.72799	0.206644	0.557841	0.352637	2.77788	2.647	3.25094	1.29563	0.339478	0.317929
ENSMUSG00000093112_NA_Gm22701	th_2mon	wt_2mon	-2.62751	4.90197	3.73145e-06	8.06269e-05	4.9439	4.54333	4.65576	10.0222	87.798	108.365	9.72259	7.25878	8.41992	74.5603	6.41613	67.9309
ENSMUSG00000022206_18162_Npr3	th_2mon	wt_2mon	-0.816042	4.44775	3.87451e-06	8.36079e-05	20.5159	22.6924	20.2235	18.0469	13.4502	10.438	15.9541	17.492	14.7267	22.0565	34.7625	24.7455
ENSMUSG00000006850_71983_Tmco6	th_2mon	wt_2mon	-0.655254	4.15914	3.91862e-06	8.43874e-05	13.2719	13.7029	11.8213	21.4565	18.0059	20.0298	14.415	13.8899	14.0115	21.9023	21.1495	20.7449
ENSMUSG00000043924_230822_Ncmap	th_2mon	wt_2mon	-0.784249	8.49021	3.92092e-06	8.43874e-05	289.549	319.2	282.838	400.027	441.531	502.79	252.45	317.803	236.896	510.015	392.267	429.549
ENSMUSG00000071547_70021_Nt5dc2	th_2mon	wt_2mon	1.2366	2.48117	3.93356e-06	8.44856e-05	9.41192	7.26448	7.4565	3.13409	3.56398	2.11582	8.82166	6.82216	8.15985	4.22622	2.20661	3.17929
ENSMUSG00000035919_319845_Bbs9	th_2mon	wt_2mon	-0.638135	5.7519	3.93579e-06	8.44856e-05	44.1514	49.1749	47.3215	81.9686	78.9965	83.716	41.7058	43.9347	43.2049	57.7172	66.1982	68.0369
ENSMUSG00000045231_NA_BC106179	th_2mon	wt_2mon	1.57424	0.751617	3.94732e-06	8.46223e-05	2.90818	2.42959	3.16447	0.998777	1.36361	0.987383	3.19081	1.77376	2.56824	0.740359	0.746851	0.9008
ENSMUSG00000031538_18791_Plat	th_2mon	wt_2mon	0.651761	6.41012	3.97823e-06	8.50634e-05	110.458	81.2698	97.2982	74.495	81.7547	90.9098	114.344	95.2646	108.386	63.7326	65.1458	64.7781
ENSMUSG00000037820_21817_Tgm2	th_2mon	wt_2mon	0.665109	5.954	3.97827e-06	8.50634e-05	64.4029	64.5542	63.944	48.8712	52.9019	48.7697	76.0915	72.2876	84.2643	51.1465	49.1564	40.2446
ENSMUSG00000032554_22041_Trf	th_2mon	wt_2mon	0.98091	2.9411	4.001e-06	8.54379e-05	11.6856	12.3423	10.1117	5.51049	6.04328	5.32482	9.98537	9.68747	11.3133	5.02827	6.14455	3.92113
ENSMUSG00000021130_108760_Galnt16	th_2mon	wt_2mon	-0.782352	7.30563	4.04388e-06	8.62413e-05	111.912	139.045	110.938	222.934	305.666	320.124	100.98	132.186	122.625	226.18	164.002	195.023
ENSMUSG00000098055_NA_Gm26947	th_2mon	wt_2mon	1.86508	0.357368	4.19175e-06	8.92788e-05	2.51161	2.67255	1.78229	0.619931	0.650814	0.528955	1.98957	1.30985	2.63326	0.339331	0.407373	0.76833
ENSMUSG00000028327_74152_Stra6l	th_2mon	wt_2mon	2.75795	-0.69255	4.22453e-06	8.98603e-05	3.88638	2.40529	4.21929	0.757693	0.309912	0.176318	1.27632	0.463907	1.33288	0.308483	0	0.105976
ENSMUSG00000030208_13730_Emp1	th_2mon	wt_2mon	0.73327	6.34428	4.34382e-06	9.2278e-05	98.7459	88.2913	97.4073	60.4088	46.7657	40.0243	104.884	105.307	99.9663	48.9254	71.6638	58.393
ENSMUSG00000061048_12560_Cdh3	th_2mon	wt_2mon	-0.8616	4.18247	4.34954e-06	9.228e-05	4.7324	7.94476	4.65576	17.7713	12.1175	13.5765	12.0125	16.6461	10.5005	20.7609	25.9022	21.8312
ENSMUSG00000044813_230126_Shb	th_2mon	wt_2mon	0.699098	3.96698	4.35918e-06	9.2365e-05	28.7645	27.4544	26.3705	16.3593	18.5017	14.8107	19.5578	19.3204	20.1233	11.7532	13.3754	9.77633
ENSMUSG00000003283_15162_Hck	th_2mon	wt_2mon	1.18368	2.11162	4.3711e-06	9.24981e-05	6.68881	5.05355	6.07432	1.96311	2.20037	1.97477	5.70592	5.97621	6.43685	3.02313	2.85161	1.8016
ENSMUSG00000047139_12484_Cd24a	th_2mon	wt_2mon	-0.718862	4.57875	4.48457e-06	9.47771e-05	18.0043	17.736	15.6768	25.2105	20.0513	21.3345	17.1178	21.0668	16.8398	26.1285	28.0069	32.6143
ENSMUSG00000034997_15558_Htr2a	th_2mon	wt_2mon	1.37942	1.22581	4.60287e-06	9.71519e-05	2.53805	2.9641	2.50975	1.58427	2.4483	2.78583	3.71636	3.38379	2.99086	1.54241	1.25607	0.927294
ENSMUSG00000040061_18796_Plcb2	th_2mon	wt_2mon	1.23026	2.17516	4.60988e-06	9.71748e-05	9.1211	7.58032	8.87505	1.72203	2.26236	2.46846	7.3201	4.42076	7.50966	2.40617	2.81767	2.59642
ENSMUSG00000028176_242274_Lrrc7	th_2mon	wt_2mon	-0.788855	4.16384	4.73137e-06	9.96077e-05	12.0293	13.3142	12.9852	21.3532	11.7457	11.0375	14.1522	13.0167	12.9062	17.3367	23.6616	25.2224
ENSMUSG00000044551_268759_9930012K11Rik	th_2mon	wt_2mon	-0.762551	3.36344	4.90277e-06	0.000103084	5.26116	5.73383	6.76541	12.3986	10.692	13.9644	7.43272	8.26846	7.47715	12.0308	12.7644	12.9026
ENSMUSG00000041219_228482_Arhgap11a	th_2mon	wt_2mon	1.00484	2.93082	4.97281e-06	0.000104423	8.98891	8.57646	11.7849	3.75402	6.01229	4.23164	10.1731	9.98764	10.7606	5.83033	5.43165	3.55021
ENSMUSG00000031732_244650_Phlpp2	th_2mon	wt_2mon	-0.607575	6.1082	5.08793e-06	0.000106703	53.0346	61.6144	51.0679	86.3426	73.4491	67.0363	53.6432	60.3352	53.0228	77.3984	87.2797	79.3234
ENSMUSG00000028803_74552_Nipal3	th_2mon	wt_2mon	-0.660585	5.54217	5.1497e-06	0.000107861	37.0132	41.303	38.01	53.5551	50.2057	54.3413	35.5869	40.6601	33.9723	50.221	61.0042	55.9026
ENSMUSG00000028132_99887_Tmem56	th_2mon	wt_2mon	-0.610969	5.54794	5.1575e-06	0.000107886	22.2608	30.1998	24.0427	45.4271	42.117	40.4122	35.5869	40.6055	36.8656	55.3727	55.3688	54.7104
ENSMUSG00000001750_27060_Tcirg1	th_2mon	wt_2mon	0.641971	5.98619	5.27653e-06	0.000110236	108.766	80.4195	107.119	47.9757	41.7451	37.5558	82.8485	67.2665	86.4099	46.4267	51.5327	47.0536
ENSMUSG00000023988_53414_Bysl	th_2mon	wt_2mon	0.669067	3.82749	5.37382e-06	0.000112126	17.1318	15.8895	16.7317	10.0222	10.0101	11.5665	16.6298	18.6108	17.8476	11.1671	10.4559	10.3592
ENSMUSG00000079553_100502766_Kifc1	th_2mon	wt_2mon	1.24394	1.48453	5.39445e-06	0.000112413	3.67488	3.25565	4.51027	2.78969	2.57227	2.3274	4.31698	3.8477	3.64105	1.35732	1.76528	1.64264
ENSMUSG00000026163_77629_Sphkap	th_2mon	wt_2mon	-0.647247	5.1349	5.41907e-06	0.000112783	23.4241	24.1501	20.1144	36.817	35.7638	43.4449	25.3763	29.7173	28.5107	41.3984	41.9255	42.0992
ENSMUSG00000028989_654812_Angptl7	th_2mon	wt_2mon	-0.84435	7.37852	5.46994e-06	0.000113502	79.1553	114.166	62.671	196.621	330.645	345.267	101.205	146.267	116.351	246.385	216.519	164.184
ENSMUSG00000033386_20321_Frrs1	th_2mon	wt_2mon	1.70143	0.883282	5.47268e-06	0.000113502	4.67952	4.22749	4.36478	0.551049	1.73551	1.26949	2.62773	2.86531	2.86082	1.38817	0.509217	0.556377
ENSMUSG00000030161_57436_Gabarapl1	th_2mon	wt_2mon	-0.634964	6.99363	5.4744e-06	0.000113502	106.439	118.321	111.375	173.271	220.998	226.851	99.5158	102.824	103.022	141.439	159.86	152.818
ENSMUSG00000046607_12123_Hrk	th_2mon	wt_2mon	-1.68155	1.47067	5.50693e-06	0.000114032	1.82422	2.11374	2.00052	6.50927	10.0101	12.5539	0.825857	1.39172	1.69049	5.76863	2.44424	3.81515
ENSMUSG00000030329_319352_Pianp	th_2mon	wt_2mon	1.41321	1.31437	5.53404e-06	0.000114449	10.9189	7.79899	7.92935	2.51416	1.20866	2.43319	2.96558	3.32921	4.5188	0.956297	1.66344	1.27172
ENSMUSG00000091243_73569_Vgll3	th_2mon	wt_2mon	-0.730818	6.59897	5.5675e-06	0.000114996	72.3079	89.7491	77.6567	156.257	127.25	119.262	76.9173	81.0745	64.6286	102.231	131.344	120.84
ENSMUSG00000024501_22240_Dpysl3	th_2mon	wt_2mon	0.69541	5.96545	5.58071e-06	0.000115124	78.7059	67.8585	77.9477	42.8097	33.2535	29.9741	76.129	81.3474	78.6727	41.491	57.0323	41.4898
ENSMUSG00000051375_75599_Pcdh1	th_2mon	wt_2mon	0.808333	6.73147	5.6107e-06	0.000115597	205.238	193.031	221.731	85.4471	71.3417	63.6509	144.6	113.03	156.76	60.0616	85.4126	80.8071
ENSMUSG00000055067_69726_Smyd3	th_2mon	wt_2mon	-0.734669	4.35696	5.70047e-06	0.000117299	19.8549	19.6068	19.5324	31.8575	28.9148	28.7046	15.6913	16.1276	15.0843	20.6375	25.6645	28.3752
ENSMUSG00000029096_78558_Htra3	th_2mon	wt_2mon	-0.688144	5.5833	5.71251e-06	0.0001174	49.1218	47.62	36.8096	67.0214	98.0251	91.9677	33.8226	41.9699	36.313	61.4498	64.1274	47.9279
ENSMUSG00000095562_NA_Gm21887	th_2mon	wt_2mon	1.68292	2.87255	5.79769e-06	0.000119001	4.89103	8.06624	16.9135	4.09843	7.25193	3.13847	13.8519	13.235	6.72944	5.61439	2.44424	2.06654
ENSMUSG00000046447_66259_Camk2n1	th_2mon	wt_2mon	-0.666389	7.5144	5.83878e-06	0.000119695	167.22	191.768	166.662	313.685	378.309	365.332	137.205	154.099	140.896	202.087	221.747	232.883
ENSMUSG00000022372_20491_Sla	th_2mon	wt_2mon	1.21485	2.75226	5.85063e-06	0.000119788	12.0293	6.85145	8.32945	2.58304	6.35319	4.7606	9.00935	9.30542	10.273	4.93573	4.65085	2.27849
ENSMUSG00000032118_235180_Fez1	th_2mon	wt_2mon	-0.639753	6.28341	5.86034e-06	0.000119837	46.24	55.4433	43.4659	82.8296	64.3377	79.7664	57.9226	67.13	61.0526	88.3187	94.4427	94.9814
ENSMUSG00000029084_12494_Cd38	th_2mon	wt_2mon	0.652467	3.9472	5.87652e-06	0.000120019	15.0168	14.1645	13.7854	9.54004	8.95645	9.34488	17.7184	19.3476	20.4159	12.3085	11.4404	11.26
ENSMUSG00000032531_56332_Amotl2	th_2mon	wt_2mon	-0.615748	8.13228	5.94308e-06	0.000121227	256.184	292.353	259.595	375.437	492.481	450.846	220.729	224.558	232.832	340.318	324.609	329.507
ENSMUSG00000053198_19153_Prx	th_2mon	wt_2mon	-0.705139	12.3563	5.99044e-06	0.000121972	3221.94	3859.77	3397.91	6324.98	5284.92	5635.24	3791.62	4663.11	3733.28	6260.78	6253.55	6521.26
ENSMUSG00000053158_14159_Fes	th_2mon	wt_2mon	0.661975	4.48206	5.9945e-06	0.000121972	32.4394	29.3738	33.8634	15.8427	16.7352	16.6445	29.3179	28.271	25.9425	16.874	18.9768	14.8367
ENSMUSG00000040552_12267_C3ar1	th_2mon	wt_2mon	0.902456	3.49061	6.04531e-06	0.000122854	23.3447	18.5621	18.9504	6.44039	6.10526	5.64219	14.6777	13.2623	16.7098	9.31618	7.97773	5.61675
ENSMUSG00000002055_54141_Spag5	th_2mon	wt_2mon	1.7675	0.859764	6.17292e-06	0.000125292	2.14148	1.7736	2.25514	1.13654	0.52685	1.09317	3.5662	2.42869	2.37318	1.29563	0.577112	0.476894
ENSMUSG00000037664_12577_Cdkn1c	th_2mon	wt_2mon	-0.977485	4.79108	6.19928e-06	0.000125671	33.2854	32.0463	23.9335	30.3077	46.9516	45.4196	15.3159	24.7508	16.7098	44.6066	36.2562	26.7061
ENSMUSG00000026737_18718_Pip4k2a	th_2mon	wt_2mon	-0.680029	6.85924	6.27941e-06	0.000127139	72.1493	89.2389	75.9472	132.286	120.866	123.811	88.2917	100.668	83.6791	137.83	133.958	146.539
ENSMUSG00000018983_242705_E2f2	th_2mon	wt_2mon	1.5609	0.97927	6.32656e-06	0.000127935	3.78063	1.91938	3.09172	0.929896	0.371894	0.67001	2.10218	2.4014	4.25873	0.925449	0.91659	0.980283
ENSMUSG00000001507_16400_Itga3	th_2mon	wt_2mon	-0.666962	5.88806	6.3651e-06	0.000128556	32.4923	39.9911	36.1186	70.2932	75.3705	70.5979	45.3095	51.8484	42.5873	66.2621	70.238	76.0381
ENSMUSG00000040511_52118_Pvr	th_2mon	wt_2mon	0.616383	4.59579	6.38045e-06	0.000128708	34.3165	33.4798	30.5171	20.6299	30.5573	24.2614	30.7069	28.3529	30.3312	19.9588	18.0263	17.8041
ENSMUSG00000087589_NA_D430040D24Rik	th_2mon	wt_2mon	-0.745539	3.84039	6.4077e-06	0.000129099	7.77277	9.76696	8.83868	15.3261	14.9377	16.6445	11.5995	10.6699	10.338	14.3136	19.6558	18.3869
ENSMUSG00000034361_234577_Cpne2	th_2mon	wt_2mon	0.666229	4.84801	6.59411e-06	0.000132691	43.9664	42.2992	49.2493	19.7689	17.665	17.6318	37.4264	31.5184	39.1088	19.6504	22.779	22.6525
ENSMUSG00000021884_56794_Hacl1	th_2mon	wt_2mon	-0.672234	4.12882	6.72819e-06	0.000135223	12.0822	14.2131	13.4944	19.0456	17.8509	18.2666	12.1626	14.4357	14.4992	20.8843	22.4055	19.5527
ENSMUSG00000033287_72844_Kctd17	th_2mon	wt_2mon	0.604104	5.93327	6.74718e-06	0.000135439	93.0881	75.7546	86.4954	43.1196	43.2947	40.1301	77.1801	72.6969	75.5192	45.4704	51.1593	45.4374
ENSMUSG00000085352_NA_Gm4128	th_2mon	wt_2mon	1.85095	-0.161655	6.81833e-06	0.0001367	1.79778	2.23522	1.70954	0.516609	0.52685	0.423164	1.83941	1.2007	1.00779	0.277635	0.475269	0.317929
ENSMUSG00000063506_239027_Arhgap22	th_2mon	wt_2mon	1.0209	2.88706	6.86207e-06	0.000137409	15.9157	8.64934	14.5129	3.4785	3.78092	2.18635	9.79767	10.1787	10.1104	3.36246	5.3298	5.48428
ENSMUSG00000017493_16010_Igfbp4	th_2mon	wt_2mon	0.729999	8.06908	6.92061e-06	0.000138412	368.942	350.784	309.354	188.838	281.152	254.357	335.936	349.731	339.365	219.794	221.849	151.599
ENSMUSG00000037747_70911_Phyhipl	th_2mon	wt_2mon	1.2051	2.08998	6.94543e-06	0.000138702	5.10253	5.24792	5.16499	2.58304	2.66524	2.46846	6.94471	5.67604	5.33154	1.82005	3.15714	2.49045
ENSMUSG00000007682_13371_Dio2	th_2mon	wt_2mon	1.87162	1.56353	6.95201e-06	0.000138702	5.23472	3.66868	5.92883	0.757693	0.588832	0.493692	4.31698	5.59417	3.96614	1.82005	1.45975	0.397412
ENSMUSG00000052281_NA_Tspan32os	th_2mon	wt_2mon	-0.643071	5.05003	6.99726e-06	0.000139435	21.0975	23.4698	19.8597	45.9437	37.2824	35.4047	25.4139	27.3159	26.2351	35.9691	42.1292	40.0591
ENSMUSG00000066800_24014_Rnasel	th_2mon	wt_2mon	0.868268	3.4822	7.01578e-06	0.000139619	14.1179	14.0187	14.5129	7.19808	6.81806	6.66484	13.514	14.2992	16.1572	8.08225	9.33564	5.74922
ENSMUSG00000045917_230279_Tmem268	th_2mon	wt_2mon	0.776697	3.31765	7.02351e-06	0.000139619	17.0789	12.148	20.9873	9.78113	7.84076	8.14591	12.2002	12.0616	14.0766	6.47814	7.84194	7.10042
ENSMUSG00000020672_268534_Sntg2	th_2mon	wt_2mon	1.32509	0.988941	7.17014e-06	0.000142361	5.89567	3.18276	4.21929	1.54983	0.743788	1.12844	2.62773	2.59242	3.21843	1.11054	0.950538	1.13925
ENSMUSG00000029414_208628_Kntc1	th_2mon	wt_2mon	1.91998	1.15702	7.47752e-06	0.000148183	2.96105	2.72114	3.23721	0.964337	0.52685	0.3879	3.7539	3.73854	3.02337	1.51157	0.882642	0.291435
ENSMUSG00000020143_94176_Dock2	th_2mon	wt_2mon	0.699899	4.4362	7.48144e-06	0.000148183	37.2776	28.329	36.8096	11.2621	13.1403	11.7781	28.5672	24.8327	28.4457	17.5527	17.6868	13.0881
ENSMUSG00000101054_NA_Gm18406	th_2mon	wt_2mon	-0.982314	2.65722	7.57319e-06	0.00014982	3.54269	4.39756	3.12809	7.71469	6.69409	5.04271	3.64128	4.5572	4.61633	7.09511	9.40354	7.84226
ENSMUSG00000015966_50905_Il17rb	th_2mon	wt_2mon	-0.676838	4.05715	7.67346e-06	0.00015162	13.0339	15.4522	11.6758	26.3126	20.4852	20.8408	13.439	12.7165	12.9062	17.4601	21.6587	20.6654
ENSMUSG00000018830_17880_Myh11	th_2mon	wt_2mon	0.97202	6.19526	7.85573e-06	0.000155035	59.3533	68.393	61.5798	56.3792	33.0676	26.1304	77.518	129.921	88.8156	58.9202	50.9217	35.3432
ENSMUSG00000001520_60345_Nrip2	th_2mon	wt_2mon	-0.696493	4.67231	7.87591e-06	0.000155246	16.5502	21.7448	15.2404	38.2291	32.1998	33.9589	17.4556	21.6672	20.2208	26.1594	34.3891	31.687
ENSMUSG00000025815_209692_Dhtkd1	th_2mon	wt_2mon	-0.876396	3.52349	7.89252e-06	0.000155387	7.87852	11.5163	7.71111	16.7726	26.0946	23.944	7.43272	7.58624	9.68779	18.0463	12.8323	12.5052
ENSMUSG00000004730_13733_Adgre1	th_2mon	wt_2mon	0.85376	4.18194	7.90629e-06	0.000155471	29.1347	23.1297	26.1159	6.06154	11.8076	10.0149	23.3868	22.2675	25.6824	14.9614	14.326	8.63708
ENSMUSG00000030739_71960_Myh14	th_2mon	wt_2mon	-0.712033	8.19091	7.99608e-06	0.000157049	222.555	269.782	227.878	421.794	368.733	399.749	209.918	252.802	214.562	299.691	366.229	396.379
ENSMUSG00000034394_16878_Lif	th_2mon	wt_2mon	0.667812	4.14499	8.04533e-06	0.000157827	14.8846	14.3832	14.2947	15.4294	17.2621	16.3271	22.8237	19.566	23.9269	13.1105	14.3939	12.4522
ENSMUSG00000041423_68957_Paqr6	th_2mon	wt_2mon	-0.652517	7.21445	8.09221e-06	0.000158475	99.962	125.877	107.956	180.675	154.15	164.928	118.623	124.873	109.492	164.545	175.442	191.261
ENSMUSG00000058385_319181_Hist1h2bg	th_2mon	wt_2mon	1.04644	2.37252	8.0977e-06	0.000158475	8.30153	6.00109	6.98365	2.82413	2.1074	2.82109	6.49424	7.50437	7.08704	3.94858	3.08925	2.75539
ENSMUSG00000048377_270004_Foxi2	th_2mon	wt_2mon	-1.21925	2.5995	8.18902e-06	0.000160071	0.581636	1.89508	1.67317	6.40595	4.64867	4.90165	4.20436	3.41108	3.41348	5.27506	9.30169	9.96179
ENSMUSG00000042807_329152_Hecw2	th_2mon	wt_2mon	-0.629175	6.40867	8.22845e-06	0.000160651	67.5755	76.9451	69.982	111.278	88.4488	87.1366	65.2052	72.0147	66.7092	93.5937	103.914	104.572
ENSMUSG00000032575_74840_Manf	th_2mon	wt_2mon	0.770532	4.36255	8.2747e-06	0.000161362	20.1457	20.53	17.4955	13.4318	13.4192	12.2365	25.4139	21.3943	32.5419	15.7326	15.8876	12.8761
ENSMUSG00000028571_230459_Cyp2j13	th_2mon	wt_2mon	-1.04523	3.0871	8.32317e-06	0.000162114	0.423008	1.28768	0.472851	6.64703	4.86561	6.03009	4.80499	7.2042	4.74637	12.8637	8.89432	11.4455
ENSMUSG00000027435_17064_Cd93	th_2mon	wt_2mon	0.627943	5.98876	8.35207e-06	0.000162484	62.473	62.7563	60.5977	38.8145	60.7737	49.6513	80.8214	73.0244	82.0211	51.0231	53.8751	41.4368
ENSMUSG00000005057_23921_Sh2b2	th_2mon	wt_2mon	1.0197	2.52749	8.38527e-06	0.000162936	12.1615	9.35392	7.89298	5.44161	5.76436	3.5969	8.8592	6.38554	8.22487	3.73264	3.97189	3.36475
ENSMUSG00000036422_18530_Pcdh8	th_2mon	wt_2mon	2.14045	0.551182	8.41792e-06	0.000163377	4.46802	2.81833	5.05587	0.206644	0.309912	0.0705274	1.68925	1.36443	4.03116	0.246786	0.780799	0.503388
ENSMUSG00000064345_17717_mt-Nd2	th_2mon	wt_2mon	0.694709	9.06923	8.45757e-06	0.000163844	580.023	614.492	589.536	539.512	448.628	418.404	720.898	569.35	743.944	403.527	372.203	424.913
ENSMUSG00000033453_235130_Adamts15	th_2mon	wt_2mon	0.819049	5.54008	8.46193e-06	0.000163844	53.6162	28.0375	64.817	25.0039	41.1873	56.0693	65.2427	53.513	62.9056	43.2185	28.9235	26.4146
ENSMUSG00000024812_21873_Tjp2	th_2mon	wt_2mon	-0.678575	7.70325	8.54378e-06	0.000165081	163.968	188.536	160.406	285.065	320.914	317.902	150.193	186.327	153.347	232.935	258.614	259.748
ENSMUSG00000025422_216439_Agap2	th_2mon	wt_2mon	0.84578	3.34089	8.54594e-06	0.000165081	22.3665	19.7769	20.8418	7.92134	14.6278	13.4355	11.7872	13.044	14.7918	8.26734	7.29877	5.59026
ENSMUSG00000040722_56807_Scamp5	th_2mon	wt_2mon	-0.62929	6.87935	8.58792e-06	0.000165696	94.5158	101.168	97.4073	110.141	97.2193	97.0104	88.8923	98.8667	94.9598	138.478	139.152	141.055
ENSMUSG00000086050_NA_Gm16045	th_2mon	wt_2mon	1.30991	1.85732	8.81295e-06	0.000169838	4.5209	2.9641	4.83763	1.48095	1.58055	1.09317	5.44315	4.5572	5.59161	1.20308	2.41029	2.38447
ENSMUSG00000030342_12527_Cd9	th_2mon	wt_2mon	-0.651512	9.46092	9.00415e-06	0.000173319	401.937	460.796	387.883	677.894	564.597	614.293	530.688	611.675	534.194	883.464	813.728	825.239
ENSMUSG00000069910_70385_Spdl1	th_2mon	wt_2mon	1.87505	0.102348	9.09996e-06	0.000174958	1.5334	0.996132	1.05482	0.275525	0.247929	0.352637	2.06464	1.63732	1.20285	0.709511	0.271582	0.291435
ENSMUSG00000023064_20618_Sncg	th_2mon	wt_2mon	-0.620211	8.08245	9.12719e-06	0.000175276	190.38	248.037	177.938	354.015	310.284	361.523	204.813	232.254	216.48	314.961	316.258	330.435
ENSMUSG00000052142_320484_Rasal3	th_2mon	wt_2mon	1.23086	2.29066	9.21342e-06	0.000176589	10.8131	6.82715	11.3121	2.2042	4.15282	2.22161	8.6715	5.83977	6.30682	3.73264	2.61398	2.14602
ENSMUSG00000012705_57264_Retn	th_2mon	wt_2mon	1.39844	3.05821	9.21708e-06	0.000176589	15.7042	18.6836	11.4212	12.8463	7.62383	2.3274	11.6371	9.66018	15.5395	6.3239	4.92243	2.17252
ENSMUSG00000040164_16538_Kcns1	th_2mon	wt_2mon	1.76386	0.0275975	9.40169e-06	0.000179916	0.819577	0.850357	0.836583	0.275525	0.216938	0.352637	1.61418	1.09155	1.88554	0.586118	0.441321	0.264941
ENSMUSG00000002588_18979_Pon1	th_2mon	wt_2mon	2.34743	2.03825	9.5008e-06	0.0001816	6.90031	5.3208	4.80126	2.03199	2.38632	0.352637	9.5349	1.96478	9.55775	1.11054	2.20661	0.662353
ENSMUSG00000029032_230972_Arhgef16	th_2mon	wt_2mon	-0.823521	3.65842	9.62734e-06	0.000183805	9.64986	11.2733	10.0026	18.839	8.52257	8.6396	10.3983	9.22356	8.12734	12.401	17.9584	16.6913
ENSMUSG00000026786_54519_Apbb1ip	th_2mon	wt_2mon	0.72274	3.46733	9.73057e-06	0.00018556	16.9732	13.5571	14.1855	8.57571	9.04942	8.32223	13.4014	14.7359	13.7515	8.08225	8.72458	7.55082
ENSMUSG00000020120_56193_Plek	th_2mon	wt_2mon	0.949331	3.21556	9.78165e-06	0.000186317	21.1239	16.8857	19.2778	6.44039	8.58455	6.48852	12.1251	9.96035	15.2469	5.24421	7.57036	5.69624
ENSMUSG00000036887_12259_C1qa	th_2mon	wt_2mon	0.898345	5.37231	9.8187e-06	0.000186806	77.5162	61.5172	63.5439	20.1822	36.4456	34.8758	53.493	53.7859	57.5416	35.784	31.0283	18.122
ENSMUSG00000068263_58229_Efcc1	th_2mon	wt_2mon	-0.646159	6.5736	9.8935e-06	0.000188011	62.7109	76.7265	64.4532	104.183	119.068	123.917	71.812	83.3941	71.7156	108.493	115.898	115.885
ENSMUSG00000059430_11468_Actg2	th_2mon	wt_2mon	1.99053	0.198282	9.9836e-06	0.000189504	2.14148	2.04086	2.437	0.206644	0.309912	0.141055	1.3514	2.78344	1.07281	0.555269	0.271582	0.423906
ENSMUSG00000000202_72014_Btbd17	th_2mon	wt_2mon	-0.606121	4.893	9.9996e-06	0.000189588	16.2329	21.5262	17.1681	26.1404	28.047	31.1378	24.0625	23.3591	24.5446	37.2647	33.0312	34.4953
ENSMUSG00000019876_18768_Pkib	th_2mon	wt_2mon	2.45392	-0.655366	1.0135e-05	0.000191934	1.82422	0.923245	1.20031	0.206644	0.247929	0.0705274	1.08863	0.382041	1.59296	0.154241	0.271582	0.105976
ENSMUSG00000040829_574428_Zmynd15	th_2mon	wt_2mon	1.09932	2.06944	1.01545e-05	0.000192081	9.6763	6.17116	9.82075	2.41084	3.53299	1.5516	5.48069	5.64875	6.14427	2.19023	3.22504	2.33148
ENSMUSG00000024653_22287_Scgb1a1	th_2mon	wt_2mon	1.92004	-0.306487	1.02129e-05	0.000192963	0.687388	0.267255	0.69109	0.137762	0.247929	0.564219	0.863396	1.39172	1.33288	0.493573	0.169739	0.238447
ENSMUSG00000036377_320827_C530008M17Rik	th_2mon	wt_2mon	-0.621441	6.0347	1.0308e-05	0.000194524	37.4626	49.6365	37.8645	77.5947	66.9409	66.7189	51.0155	57.9338	48.7965	77.3675	73.9383	81.0985
ENSMUSG00000021895_71704_Arhgef3	th_2mon	wt_2mon	0.745627	4.89657	1.03193e-05	0.000194524	40.3972	37.4157	36.7369	23.3163	23.5843	23.5209	38.5525	33.6469	41.9046	25.4498	23.1524	16.6383
ENSMUSG00000080875_NA_Gm7332	th_2mon	wt_2mon	1.48149	0.655554	1.04438e-05	0.000196646	1.50697	2.13804	1.8914	0.998777	0.743788	1.12844	2.77788	2.01936	2.0806	0.925449	0.882642	0.556377
ENSMUSG00000032035_23871_Ets1	th_2mon	wt_2mon	0.632195	5.24004	1.05074e-05	0.000197617	73.2597	65.4046	79.2935	34.4406	31.2391	28.2109	49.4388	42.2428	48.7965	27.9486	31.843	27.024
ENSMUSG00000032089_16154_Il10ra	th_2mon	wt_2mon	0.8391	3.07601	1.05309e-05	0.000197831	16.2065	14.6261	16.4043	4.02955	6.22922	6.03009	9.79767	11.5431	11.5083	6.53984	5.73718	5.32532
ENSMUSG00000022479_22337_Vdr	th_2mon	wt_2mon	1.85669	0.0782597	1.07925e-05	0.000202515	1.74491	2.45389	2.72799	0.861015	0.774779	0.564219	1.23879	1.28257	2.27566	0.431876	0.61106	0.238447
ENSMUSG00000034116_22324_Vav1	th_2mon	wt_2mon	1.00274	2.93689	1.10105e-05	0.000206369	16.3122	11.0546	17.3136	4.13287	4.5557	5.28955	9.57244	9.71475	11.7684	5.08997	6.24639	3.57671
ENSMUSG00000027977_83398_Ndst3	th_2mon	wt_2mon	1.14161	2.1225	1.10364e-05	0.000206618	5.86923	7.7018	6.25618	3.54738	4.46273	4.30217	5.03022	5.26671	7.83476	2.43702	2.61398	2.78188
ENSMUSG00000073910_214944_Mob3b	th_2mon	wt_2mon	-0.674485	7.4778	1.10587e-05	0.0002068	101.68	123.156	107.374	229.409	139.46	140.596	140.358	153.99	125.259	194.19	224.123	223.584
ENSMUSG00000030513_18553_Pcsk6	th_2mon	wt_2mon	-0.67191	6.61089	1.11013e-05	0.000207359	75.5333	81.3427	64.526	120.852	112.777	110.728	71.0613	87.7875	71.4231	110.56	120.956	120.124
ENSMUSG00000040794_67445_C1qtnf4	th_2mon	wt_2mon	-1.43939	2.45335	1.13039e-05	0.000210849	2.80243	4.05742	2.69161	7.47361	5.2685	4.93692	2.44003	4.20245	2.21064	4.81233	10.388	8.02772
ENSMUSG00000019850_21929_Tnfaip3	th_2mon	wt_2mon	-0.661214	4.24822	1.13138e-05	0.000210849	15.4662	19.2181	17.2045	21.8353	23.5223	20.8408	14.8654	15.1725	14.8568	22.6118	20.6403	24.613
ENSMUSG00000029167_19017_Ppargc1a	th_2mon	wt_2mon	0.656825	3.817	1.14369e-05	0.000212901	19.4584	15.2092	16.9863	10.9865	15.8055	13.9997	16.8175	18.3107	17.3925	11.3213	11.1349	9.51139
ENSMUSG00000052889_18751_Prkcb	th_2mon	wt_2mon	0.883047	3.03351	1.15178e-05	0.000214163	16.9203	13.3142	16.9135	5.54494	7.18995	6.94695	10.2481	9.76933	12.2885	6.16966	6.04271	4.58348
ENSMUSG00000044042_14260_Fmn1	th_2mon	wt_2mon	1.26413	1.46886	1.16906e-05	0.00021713	5.20828	3.98453	4.91038	2.72081	3.31605	2.96215	2.96558	4.06601	4.64884	1.51157	1.45975	1.66913
ENSMUSG00000087319_NA_Gm15907	th_2mon	wt_2mon	1.1719	1.44658	1.17776e-05	0.000218499	3.09324	2.40529	3.41908	1.37762	0.960726	1.5516	3.45359	3.62939	4.22622	1.57326	1.66344	1.56315
ENSMUSG00000001123_16859_Lgals9	th_2mon	wt_2mon	0.738001	3.9865	1.18762e-05	0.000220078	17.8192	19.5582	17.4227	11.021	12.3035	10.5791	21.9228	18.4471	20.0908	13.6041	12.0515	9.11398
ENSMUSG00000024691_107373_Fam111a	th_2mon	wt_2mon	0.914534	3.02459	1.19062e-05	0.000220386	9.49124	8.40638	9.82075	5.47605	5.73337	4.90165	9.45982	10.9427	11.8984	4.50385	6.75561	5.19285
ENSMUSG00000033871_170826_Ppargc1b	th_2mon	wt_2mon	-0.897422	2.79487	1.22267e-05	0.000226063	3.83351	8.26061	6.00157	8.26574	7.96473	6.84115	4.84253	5.43044	4.38876	9.0077	9.13195	8.1072
ENSMUSG00000059027_NA_9630013D21Rik	th_2mon	wt_2mon	1.8163	0.0969478	1.26152e-05	0.000232983	1.85066	1.40916	1.4913	2.06644	0.52685	0.528955	1.83941	1.41901	1.59296	0.771207	0.30553	0.238447
ENSMUSG00000021877_11843_Arf4	th_2mon	wt_2mon	0.61701	5.65521	1.27483e-05	0.000235178	46.3987	48.7133	44.5208	32.753	34.0283	34.6642	61.6014	58.2067	66.8067	40.7197	41.8237	34.0449
ENSMUSG00000056174_329941_Col8a2	th_2mon	wt_2mon	-0.623957	5.87335	1.28172e-05	0.000236182	23.3447	34.4273	18.7322	77.8357	83.0873	78.3912	42.5692	51.2208	47.1711	65.1207	69.9324	72.9648
ENSMUSG00000022322_20419_Shcbp1	th_2mon	wt_2mon	1.8881	-0.336596	1.29613e-05	0.000238569	0.713826	0.558806	0.654717	0.241084	0.247929	0.211582	1.42648	1.09155	1.0403	0.524421	0.203687	0.185459
ENSMUSG00000062542_60510_Syt9	th_2mon	wt_2mon	-1.79683	-0.277293	1.32491e-05	0.000243593	0.423008	0.485918	0.872956	0.58549	0.960726	0.952119	0.450468	0.300175	0.292584	1.11054	0.882642	1.43068
ENSMUSG00000012889_244550_Podnl1	th_2mon	wt_2mon	1.25487	1.79488	1.33217e-05	0.000244653	6.45087	4.25178	5.9652	2.16976	1.42559	2.57425	5.74346	3.8477	5.2015	1.41902	2.17266	2.30499
ENSMUSG00000047129_76640_1700113H08Rik	th_2mon	wt_2mon	-1.21745	1.41271	1.34924e-05	0.00024742	1.03108	1.36057	1.09119	3.71958	2.54128	2.92689	1.68925	1.52816	1.56045	3.36246	3.1232	4.10659
ENSMUSG00000027513_18534_Pck1	th_2mon	wt_2mon	1.88221	4.62943	1.35025e-05	0.00024742	49.7827	51.8475	45.1755	6.16487	22.1897	7.05274	57.5848	22.3221	39.3038	17.4293	10.2862	3.36475
ENSMUSG00000091575_69206_2010016I18Rik	th_2mon	wt_2mon	2.11186	0.0675501	1.35698e-05	0.000248375	3.30475	3.37713	2.94623	0.688812	0.52685	0.528955	1.76433	1.25528	1.95056	0.18509	0.780799	0.158965
ENSMUSG00000035713_244144_Usp35	th_2mon	wt_2mon	0.588827	4.88377	1.36619e-05	0.00024968	44.4422	36.3224	44.9209	22.0075	22.7785	20.9819	37.8393	34.5474	35.9554	22.8277	23.3561	22.7585
ENSMUSG00000002733_83435_Plekha3	th_2mon	wt_2mon	0.593652	5.36082	1.36715e-05	0.00024968	54.9646	41.6675	43.7933	31.1343	41.8691	42.1048	51.053	51.2481	48.699	29.9537	32.8954	32.9587
ENSMUSG00000074743_21824_Thbd	th_2mon	wt_2mon	0.683234	6.22634	1.38011e-05	0.000251766	69.0824	74.7342	70.9277	53.8651	52.0342	43.6212	96.1748	94.4187	91.4813	48.1542	69.2195	51.2661
ENSMUSG00000003134_54610_Tbc1d8	th_2mon	wt_2mon	0.633404	4.61941	1.39802e-05	0.00025475	35.6648	29.8111	36.6641	22.1453	27.5511	23.3093	31.27	27.6161	32.4443	20.329	20.0631	16.0289
ENSMUSG00000029155_73472_Spata18	th_2mon	wt_2mon	1.08145	2.2213	1.40901e-05	0.000256468	5.78992	4.32467	5.63784	3.4785	3.53299	4.51375	7.80811	5.07569	6.33933	2.77635	2.88556	2.99384
ENSMUSG00000014444_234839_Piezo1	th_2mon	wt_2mon	0.612161	6.5587	1.44117e-05	0.00026203	123.333	120.362	123.705	77.388	78.2837	58.9609	119.824	110.492	118.334	68.8225	79.336	70.3419
ENSMUSG00000049225_381511_Pdp1	th_2mon	wt_2mon	0.603687	4.66323	1.45008e-05	0.000263359	30.0071	27.4787	31.7538	20.8021	20.2992	18.5487	30.6318	30.5087	32.1843	18.1696	22.4734	18.2545
ENSMUSG00000069270_319164_Hist1h2ac	th_2mon	wt_2mon	1.18902	1.37093	1.49327e-05	0.000270903	4.12433	2.3567	2.40063	1.30874	1.79749	1.26949	3.30343	3.82041	3.60854	1.66581	1.29002	1.53666
ENSMUSG00000035365_75317_Parpbp	th_2mon	wt_2mon	1.53242	0.0616495	1.53464e-05	0.000278101	1.18971	0.94754	1.30943	0.723252	0.340903	0.352637	1.3514	1.58274	1.52794	0.401028	0.509217	0.556377
ENSMUSG00000028480_384009_Glipr2	th_2mon	wt_2mon	0.649251	3.94546	1.54295e-05	0.000279298	11.289	11.1032	12.2214	10.2289	11.5907	11.7075	18.807	19.9753	18.5303	10.6735	13.4433	10.9686
ENSMUSG00000024063_77889_Lbh	th_2mon	wt_2mon	0.756444	6.44883	1.5596e-05	0.000282	128.753	130.396	142.328	76.2515	38.429	35.1579	120.65	98.4574	116.741	48.4627	76.3486	65.6259
ENSMUSG00000025427_225743_Rnf165	th_2mon	wt_2mon	1.08395	2.31152	1.58537e-05	0.000286344	8.93604	5.49088	7.49287	2.41084	1.82848	1.23423	8.25857	5.43044	6.79446	2.77635	3.66636	2.80838
ENSMUSG00000029919_54486_Hpgds	th_2mon	wt_2mon	0.871582	2.97048	1.59033e-05	0.000286924	14.6995	11.1275	14.2583	5.13165	4.80363	4.23164	9.83521	9.36	11.6384	6.10796	4.78664	5.19285
ENSMUSG00000024590_16906_Lmnb1	th_2mon	wt_2mon	0.713715	3.57417	1.59267e-05	0.000287031	13.5362	13.6057	13.8582	8.16242	8.27464	8.14591	14.2648	16.3732	14.3691	9.65552	8.01168	8.61059
ENSMUSG00000022385_29870_Gtse1	th_2mon	wt_2mon	1.59606	0.847004	1.62523e-05	0.000292577	3.11968	2.01656	3.41908	0.688812	0.898744	0.599483	3.22835	2.34682	2.47071	0.524421	0.645008	1.32471
ENSMUSG00000018415_66771_Gid4	th_2mon	wt_2mon	-0.609484	7.21818	1.66301e-05	0.000298731	123.598	133.214	132.326	194.348	182.941	194.62	117.122	125.91	117.489	161.892	180.263	184.532
ENSMUSG00000060093_326619_Hist1h4a	th_2mon	wt_2mon	1.30253	1.97285	1.66306e-05	0.000298731	5.7106	6.36553	4.69214	2.23864	2.01443	1.34002	6.41916	5.62146	4.81139	3.17737	1.86713	1.51016
ENSMUSG00000075284_215280_Wipf1	th_2mon	wt_2mon	0.593167	7.04584	1.67654e-05	0.000300823	213.751	188.269	223.768	103.597	104.843	100.36	169.488	150.633	166.155	99.3007	111.552	97.9223
ENSMUSG00000002332_52585_Dhrs1	th_2mon	wt_2mon	0.605157	6.18331	1.68355e-05	0.000301751	71.8849	70.1666	70.4912	48.9745	46.3938	55.3992	100.717	79.0552	88.458	60.6169	54.7578	53.3857
ENSMUSG00000067203_NA_H2-K2	th_2mon	wt_2mon	-0.775678	3.23592	1.74375e-05	0.0003122	9.64986	10.9089	12.5851	14.6373	15.8675	18.1608	6.38162	7.17691	7.54217	10.3033	12.5946	11.7369
ENSMUSG00000029603_14357_Dtx1	th_2mon	wt_2mon	0.68015	4.14212	1.74831e-05	0.000312674	22.393	24.6603	25.243	16.4282	14.039	11.637	19.8581	20.6575	25.8775	13.1722	14.6315	11.8959
ENSMUSG00000047496_320311_Rnf152	th_2mon	wt_2mon	-0.749398	4.71573	1.75241e-05	0.000313066	19.7756	24.0772	19.8961	40.2611	24.452	23.3798	18.0187	21.8036	19.9607	24.4318	34.6607	37.1448
ENSMUSG00000074796_269356_Slc4a11	th_2mon	wt_2mon	1.10069	3.88649	1.77946e-05	0.000317553	26.5702	21.4047	26.1523	19.9411	11.6217	9.52119	19.9707	20.2755	21.2611	4.75064	12.1873	10.5447
ENSMUSG00000038967_18604_Pdk2	th_2mon	wt_2mon	-0.639125	6.07431	1.78506e-05	0.000318206	55.837	67.8099	53.3958	87.3069	97.3123	95.3883	53.8309	55.4505	51.7549	69.6554	78.4533	91.7756
ENSMUSG00000079017_76933_Ifi27l2a	th_2mon	wt_2mon	1.65789	3.31909	1.79868e-05	0.00032027	19.0882	17.2987	15.7496	6.71592	5.29949	2.04529	17.1178	8.84152	20.4484	2.40617	8.35115	3.39125
ENSMUSG00000004655_11826_Aqp1	th_2mon	wt_2mon	1.24126	5.16762	1.80054e-05	0.00032027	67.4697	51.5559	58.1971	15.6016	23.7082	14.0349	57.2845	40.6601	56.6638	26.4987	26.7509	9.67035
ENSMUSG00000039457_19041_Ppl	th_2mon	wt_2mon	-0.675787	3.89439	1.80571e-05	0.000320842	25.2747	26.9928	18.8777	41.3287	63.8728	57.5856	10.2857	12.0343	12.5486	15.6092	18.7731	18.9698
ENSMUSG00000042688_50772_Mapk6	th_2mon	wt_2mon	0.736742	8.07606	1.80931e-05	0.000321133	471.151	291.964	454.846	212.74	227.196	201.074	369.871	293.844	369.209	156.864	206.776	228.75
ENSMUSG00000034855_15945_Cxcl10	th_2mon	wt_2mon	1.22936	1.28471	1.83688e-05	0.000325674	6.29224	7.92047	4.72851	1.99755	1.61154	1.62213	3.71636	3.19277	3.31595	1.23393	1.76528	1.19224
ENSMUSG00000022178_16475_Ajuba	th_2mon	wt_2mon	-0.570926	5.86806	1.83947e-05	0.00032578	37.727	50.1711	41.3927	72.2908	77.261	63.0162	46.9988	48.8194	47.8213	66.3855	68.8122	69.0967
ENSMUSG00000028088_14263_Fmo5	th_2mon	wt_2mon	-0.662599	4.54124	1.84609e-05	0.000326601	18.9825	22.741	16.768	33.063	35.6708	35.5811	19.295	18.6927	17.0024	23.6915	28.2446	31.3425
ENSMUSG00000006522_16426_Itih3	th_2mon	wt_2mon	1.62889	-0.279239	1.86003e-05	0.000328711	0.978205	1.02043	1.92778	0.172203	0.650814	0.493692	1.12617	1.17341	1.23536	0.431876	0.339478	0.317929
ENSMUSG00000028671_74246_Gale	th_2mon	wt_2mon	0.903794	2.9873	1.86329e-05	0.000328934	9.83493	8.64934	10.6937	6.30263	3.68795	5.46587	10.9614	8.1593	12.3861	5.39845	5.19401	5.45779
ENSMUSG00000031659_11513_Adcy7	th_2mon	wt_2mon	0.760339	5.09746	1.87992e-05	0.000331513	47.1654	37.853	47.176	17.6336	19.6174	18.4076	41.1052	43.9347	46.5209	26.4061	30.1117	18.122
ENSMUSG00000071715_17972_Ncf4	th_2mon	wt_2mon	1.37598	1.28518	1.91048e-05	0.00033654	3.80707	2.74544	4.43753	1.17098	0.340903	0.423164	3.60374	3.43837	3.4785	1.44987	1.73134	0.741835
ENSMUSG00000089940_NA_Gm4117	th_2mon	wt_2mon	-0.752752	5.24909	1.91727e-05	0.000337374	20.1457	27.4301	23.3879	55.0361	25.8776	27.2941	25.9019	33.6196	26.8852	37.018	49.7674	52.7498
ENSMUSG00000061780_11537_Cfd	th_2mon	wt_2mon	1.65604	7.87078	1.92304e-05	0.00033779	416.927	435.553	271.489	174.166	192.641	40.3769	419.46	210.914	460.3	168.123	123.604	40.3241
ENSMUSG00000073700_242785_Klhl21	th_2mon	wt_2mon	-0.599309	5.90268	1.92541e-05	0.00033779	65.6984	73.3008	59.2155	81.1765	111.413	107.801	45.9852	51.0843	48.3089	71.167	65.4513	74.1041
ENSMUSG00000047881_100532_Rell1	th_2mon	wt_2mon	-0.612592	5.86744	1.92582e-05	0.00033779	36.9339	41.959	39.7559	68.2613	58.2324	59.8777	44.3335	50.8933	45.8057	62.0976	74.5493	70.0505
ENSMUSG00000038065_68235_Mturn	th_2mon	wt_2mon	-0.595115	7.21153	1.93871e-05	0.000339689	135.23	150.513	143.601	199.308	201.567	202.59	120.237	127.438	113.23	171.578	181.349	169.615
ENSMUSG00000027952_68603_Pmvk	th_2mon	wt_2mon	-0.675803	5.22476	1.9653e-05	0.00034398	17.7134	21.842	16.9135	34.5095	30.6193	38.1553	28.8299	33.2648	25.7149	47.5064	40.5337	46.3382
ENSMUSG00000038400_65112_Pmepa1	th_2mon	wt_2mon	0.929203	5.97002	1.97704e-05	0.000345666	111.066	100.075	113.921	29.2401	51.5073	45.0317	87.616	74.0068	89.9209	50.4678	51.0914	25.3814
ENSMUSG00000022769_64136_Sdf2l1	th_2mon	wt_2mon	1.14451	2.54235	1.9909e-05	0.000347719	10.3373	6.5599	8.4022	3.13409	2.4483	2.57425	7.16994	6.98589	10.2079	3.5784	4.58295	2.43746
ENSMUSG00000028427_11832_Aqp7	th_2mon	wt_2mon	1.18142	1.2807	2.02263e-05	0.000352884	4.5209	3.71727	3.3827	2.13532	0.991717	0.634746	3.11573	3.49295	3.44599	1.57326	1.4937	1.19224
ENSMUSG00000027227_20322_Sord	th_2mon	wt_2mon	-0.590819	5.06606	2.03046e-05	0.000353875	29.3197	33.6255	32.9905	44.6694	36.9725	35.5105	27.8164	27.043	26.7877	37.6041	40.3639	39.7677
ENSMUSG00000067629_240057_Syngap1	th_2mon	wt_2mon	0.598005	5.37265	2.0601e-05	0.000358658	55.2025	50.0739	55.8692	29.3089	38.0881	33.1831	54.4315	45.19	52.9903	31.0951	32.3183	32.9852
ENSMUSG00000062727_319184_Hist1h2bk	th_2mon	wt_2mon	2.71122	0.575612	2.08343e-05	0.000362336	1.21615	1.11761	1.56405	0.0688812	0.588832	0.282109	3.11573	2.81073	1.69049	0.925449	0.135791	0.0529882
ENSMUSG00000030307_243616_Slc6a11	th_2mon	wt_2mon	2.81713	0.340748	2.09895e-05	0.000364647	1.00464	1.33627	0.909329	0.275525	0.123965	0.599483	2.17726	1.41901	2.95835	0.740359	0	0.132471
ENSMUSG00000085843_NA_Kank4os	th_2mon	wt_2mon	-0.644422	4.18807	2.10848e-05	0.000365699	13.3776	15.4036	16.2224	22.2486	22.3136	18.5487	13.8519	15.9911	13.4589	20.5758	21.455	22.8379
ENSMUSG00000057614_14677_Gnai1	th_2mon	wt_2mon	-0.603949	7.0643	2.10946e-05	0.000365699	109.771	126.655	102.536	183.465	155.762	161.755	104.621	118.105	101.917	155.907	153.885	162.753
ENSMUSG00000037736_77569_Limch1	th_2mon	wt_2mon	-0.641609	10.3996	2.1141e-05	0.000366116	812.069	1000.17	818.105	1769.08	1717.93	1775.95	1029.43	1198.22	998.753	1552.32	1606	1663.27
ENSMUSG00000031822_382034_Gse1	th_2mon	wt_2mon	0.68523	5.52654	2.13419e-05	0.000369205	87.9592	86.8579	94.643	36.507	45.8049	44.7849	60.0248	47.1002	66.9368	37.3573	30.3154	35.6081
ENSMUSG00000022637_208650_Cblb	th_2mon	wt_2mon	0.619013	4.95167	2.13856e-05	0.000369254	39.0225	35.715	35.573	22.6275	36.3836	34.0295	39.7162	35.3388	39.4989	25.8817	24.9516	20.6389
ENSMUSG00000079334_56441_Naa80	th_2mon	wt_2mon	0.623993	4.07839	2.13897e-05	0.000369254	25.9621	24.6603	25.0611	15.7394	14.3799	13.9644	19.2575	20.0299	23.2442	12.802	13.647	12.3992
ENSMUSG00000036912_330890_Piwil4	th_2mon	wt_2mon	1.244	0.969616	2.14322e-05	0.000369599	8.93604	6.29264	9.85713	0.792134	0.867753	1.1637	2.81542	2.42869	2.95835	1.04884	1.01843	1.21873
ENSMUSG00000002897_16172_Il17ra	th_2mon	wt_2mon	0.843083	3.11042	2.15305e-05	0.000370565	17.925	16.1811	20.5145	6.13043	8.4296	6.41799	10.1355	11.6522	11.8984	6.69408	6.58587	4.76894
ENSMUSG00000024486_15200_Hbegf	th_2mon	wt_2mon	0.583279	5.93389	2.15335e-05	0.000370565	54.568	53.8883	47.7216	46.4948	42.7058	38.5079	76.4293	70.0772	77.7949	45.1311	47.3232	50.6833
ENSMUSG00000022623_58234_Shank3	th_2mon	wt_2mon	0.624873	6.05031	2.15964e-05	0.000371259	70.4308	70.5553	73.983	51.592	58.5733	46.2659	79.0571	79.6009	87.2876	46.5809	61.0721	45.3314
ENSMUSG00000074476_67629_Spc24	th_2mon	wt_2mon	1.6888	-0.302048	2.16262e-05	0.000371382	1.08396	0.777469	1.16394	0.309965	0.588832	0.317373	1.05109	1.41901	1.00779	0.339331	0.441321	0.264941
ENSMUSG00000035697_70719_Arhgap45	th_2mon	wt_2mon	0.669659	4.93638	2.17262e-05	0.000372451	58.7716	46.1622	56.4148	19.0456	24.9169	23.6972	36.0374	36.9488	41.9371	27.5475	22.3037	19.3407
ENSMUSG00000024981_433256_Acsl5	th_2mon	wt_2mon	0.680974	4.30279	2.17339e-05	0.000372451	24.1379	20.9917	24.2245	11.9509	11.6217	13.5413	28.417	22.7314	23.0491	16.5655	13.5452	14.1479
ENSMUSG00000014837_74356_4931428F04Rik	th_2mon	wt_2mon	1.21075	1.63146	2.18719e-05	0.000374425	4.62665	4.42186	6.61992	2.03199	1.30163	1.62213	4.61729	4.25703	4.12869	1.48072	2.47819	1.45718
ENSMUSG00000045763_70350_Basp1	th_2mon	wt_2mon	1.07863	2.53154	2.22585e-05	0.000380646	10.866	6.94863	10.5118	3.09965	1.82848	1.44581	7.43272	8.32303	7.9973	2.96144	5.02427	2.86137
ENSMUSG00000040557_79565_Mettl27	th_2mon	wt_2mon	-0.750989	3.84221	2.23866e-05	0.000382438	8.88316	8.64934	7.78386	13.2252	7.96473	8.67487	10.1355	13.3441	8.97258	16.3187	17.6189	18.5194
ENSMUSG00000030265_16653_Kras	th_2mon	wt_2mon	-0.591203	7.52315	2.24622e-05	0.00038333	125.686	156.952	129.525	249.074	231.907	247.234	144.563	153.881	150.518	220.997	219.065	207.74
ENSMUSG00000037972_20621_Snn	th_2mon	wt_2mon	-0.60621	6.81938	2.25557e-05	0.000384525	77.8334	84.9628	80.021	127.051	109.151	116.37	92.5336	95.5102	85.6622	130.889	131.582	136.551
ENSMUSG00000024500_72930_Ppp2r2b	th_2mon	wt_2mon	-0.914028	2.80541	2.27782e-05	0.000387914	5.10253	6.87574	6.03795	9.43672	12.2415	12.6244	5.48069	5.07569	4.12869	7.95886	10.1504	8.45162
ENSMUSG00000026179_56695_Pnkd	th_2mon	wt_2mon	-0.551439	5.84068	2.30336e-05	0.000391222	47.2711	49.6365	45.6847	64.0595	59.72	65.5904	45.76	49.9382	46.3258	64.5963	69.3214	65.5465
ENSMUSG00000037656_20516_Slc20a2	th_2mon	wt_2mon	-0.654469	7.24086	2.30371e-05	0.000391222	110.881	120.921	109.629	197.62	191.154	187.885	108.901	139.609	110.564	170.097	183.861	187.684
ENSMUSG00000037686_104816_Aspg	th_2mon	wt_2mon	1.64465	-0.0277395	2.30439e-05	0.000391222	1.8771	1.31198	1.67317	0.826574	0.154956	0.599483	1.42648	1.03697	1.85303	0.431876	0.543165	0.344424
ENSMUSG00000000957_17387_Mmp14	th_2mon	wt_2mon	0.683323	6.656	2.31578e-05	0.000392748	147.656	122.5	136.618	70.4655	73.697	64.5325	126.581	124.573	129.03	62.4678	91.693	72.8853
ENSMUSG00000091315_NA_Gm17214	th_2mon	wt_2mon	-1.23691	1.47714	2.32148e-05	0.000393309	2.22079	3.62009	2.10964	3.06521	2.97515	2.82109	1.38894	1.85563	1.69049	3.14653	4.82058	3.28527
ENSMUSG00000026536_381308_Ifi211	th_2mon	wt_2mon	1.34954	0.978427	2.32429e-05	0.000393378	2.6438	1.74931	2.14602	0.998777	2.29335	1.62213	3.00312	3.13819	2.24315	1.32648	0.984486	0.847812
ENSMUSG00000044788_328035_Fads6	th_2mon	wt_2mon	-0.609137	5.47836	2.39038e-05	0.000403882	40.4501	47.5714	41.9383	60.7188	50.3297	49.4044	34.3106	33.8925	39.7915	48.1233	51.2272	58.0221
ENSMUSG00000010663_76267_Fads1	th_2mon	wt_2mon	-0.589053	8.72748	2.39225e-05	0.000403882	280.481	332.271	287.748	468.633	472.212	518.799	333.797	365.231	336.342	495.023	496.758	499.732
ENSMUSG00000057897_12323_Camk2b	th_2mon	wt_2mon	-0.575545	6.13412	2.39492e-05	0.000403882	37.5948	47.4256	40.156	69.3289	82.5605	87.4539	52.1041	63.6371	56.5988	83.1362	79.3699	83.4565
ENSMUSG00000032290_56294_Ptpn9	th_2mon	wt_2mon	0.539713	5.58415	2.3962e-05	0.000403882	57.8727	49.2478	57.0695	37.9191	36.3216	32.6542	56.4586	56.7058	60.63	36.7712	40.7713	36.9593
ENSMUSG00000057421_76130_Las1l	th_2mon	wt_2mon	-0.581395	6.21511	2.40646e-05	0.000405194	54.7795	63.218	60.3795	88.0302	80.1122	82.6581	57.0968	64.0737	60.76	83.2595	86.5668	90.7689
ENSMUSG00000025473_11501_Adam8	th_2mon	wt_2mon	1.04934	2.38519	2.45305e-05	0.000412615	21.8906	11.3219	15.0585	3.85735	6.10526	4.12585	7.24502	6.0035	8.12734	3.26992	4.10768	2.54344
ENSMUSG00000033208_20203_S100b	th_2mon	wt_2mon	-0.580543	8.0138	2.4624e-05	0.000413726	171.873	226.584	168.117	347.747	328.506	389.17	207.102	223.085	203.249	313.542	304.444	289.607
ENSMUSG00000038064_75677_Cldn22	th_2mon	wt_2mon	-1.00216	2.99859	2.4647e-05	0.000413726	4.9439	6.36553	4.98312	7.92134	9.79321	6.06535	4.31698	6.79487	4.97393	11.2905	11.9836	7.84226
ENSMUSG00000094338_319185_Hist1h2bl	th_2mon	wt_2mon	1.94261	0.556737	2.47775e-05	0.000415492	3.11968	1.89508	1.96415	0.413287	0.712797	0.246846	2.55265	1.77376	2.60075	0.802056	0.814747	0.132471
ENSMUSG00000039316_76438_Rftn1	th_2mon	wt_2mon	0.734343	3.75727	2.50251e-05	0.000419214	25.2747	20.53	28.5166	8.12798	9.88618	8.18117	17.3805	17.1918	16.8724	9.50127	12.357	7.89525
ENSMUSG00000048279_50720_Sacs	th_2mon	wt_2mon	0.633743	5.2908	2.50738e-05	0.000419602	40.4501	40.4527	42.5566	28.2068	29.3486	25.3546	45.0092	52.4215	47.9513	33.6863	30.2135	25.9642
ENSMUSG00000039910_17684_Cited2	th_2mon	wt_2mon	0.623884	3.79106	2.52412e-05	0.000421973	19.4055	20.8216	17.8956	11.4343	13.6671	8.04012	16.0667	17.2464	17.8476	11.0745	10.2862	10.4122
ENSMUSG00000040687_228355_Madd	th_2mon	wt_2mon	0.586899	4.53628	2.56576e-05	0.000428151	32.8889	27.5516	31.1354	18.5635	17.0141	17.6318	29.5432	26.0061	29.551	17.491	19.9613	16.8238
ENSMUSG00000097504_NA_4930516B21Rik	th_2mon	wt_2mon	-0.92556	2.3601	2.56629e-05	0.000428151	4.89103	5.15073	4.00105	7.06032	7.28292	6.66484	3.5662	3.49295	3.64105	6.01542	6.99324	6.46457
ENSMUSG00000068758_16188_Il3ra	th_2mon	wt_2mon	0.665234	3.50966	2.57982e-05	0.000429971	15.757	14.1645	15.204	8.0591	7.93374	7.61696	14.6777	13.2896	14.5967	8.85346	8.72458	8.1072
ENSMUSG00000044303_12578_Cdkn2a	th_2mon	wt_2mon	1.05711	2.65853	2.5972e-05	0.000432428	12.5052	11.2004	13.2398	3.40962	3.00614	3.1032	10.8112	5.94892	9.23266	4.25706	3.8361	3.81515
ENSMUSG00000027597_269378_Ahcy	th_2mon	wt_2mon	-0.629351	5.77139	2.65082e-05	0.000440906	37.6741	44.5587	32.3721	55.5871	45.0302	48.1349	41.5932	49.256	40.084	71.6914	60.2913	62.1287
ENSMUSG00000014592_100072_Camta1	th_2mon	wt_2mon	-0.596687	4.75253	2.68734e-05	0.000446529	26.3058	28.3047	22.9515	50.8688	50.9495	52.6134	20.8341	23.3318	21.2936	30.5398	31.0283	33.2236
ENSMUSG00000028655_76574_Mfsd2a	th_2mon	wt_2mon	-0.698373	6.77633	2.72458e-05	0.000452258	52.5587	74.3212	52.9957	94.6083	110.143	133.403	82.886	97.9935	74.3814	152.545	120.379	124.125
ENSMUSG00000038205_108097_Prkab2	th_2mon	wt_2mon	-0.588919	6.42807	2.8256e-05	0.000468553	55.7313	64.8944	58.5608	98.7756	84.234	91.7561	66.4815	74.1432	69.6025	100.195	97.4301	105.023
ENSMUSG00000003528_13358_Slc25a1	th_2mon	wt_2mon	-0.662648	7.58649	2.8298e-05	0.000468571	111.013	124.687	100.645	192.454	171.97	190.741	139.983	176.094	138.652	241.943	217.334	230.366
ENSMUSG00000045896_232164_Paip2b	th_2mon	wt_2mon	-0.556729	5.96046	2.83143e-05	0.000468571	53.061	59.4764	55.8328	87.8579	86.8063	88.5824	52.8924	51.0025	50.1619	74.3444	70.204	72.3554
ENSMUSG00000020917_104112_Acly	th_2mon	wt_2mon	-0.626437	7.84618	2.84624e-05	0.000470548	118.521	129.935	114.648	242.737	140.204	156.394	174.031	203.082	176.006	290.128	254.099	273.34
ENSMUSG00000029123_64293_Stk32b	th_2mon	wt_2mon	1.50049	0.258793	2.85558e-05	0.000471617	4.89103	4.1546	4.07379	1.54983	1.36361	1.41055	2.06464	1.58274	1.52794	0.586118	0.780799	0.397412
ENSMUSG00000032500_245038_Dclk3	th_2mon	wt_2mon	-0.63724	6.44477	2.87652e-05	0.000474597	56.5773	75.123	61.0705	119.715	102.085	105.932	67.1197	76.8448	64.3035	90.9716	112.639	106.957
ENSMUSG00000002885_26364_Adgre5	th_2mon	wt_2mon	0.568947	4.90403	2.95586e-05	0.000487197	51.4219	42.1048	49.8676	21.6631	24.731	20.8056	37.2011	33.7288	38.3936	22.9203	25.0874	22.5465
ENSMUSG00000036913_330863_Trim67	th_2mon	wt_2mon	2.39817	0.237085	2.96867e-05	0.000488817	4.89103	6.72997	6.32893	0.344406	0.27892	0.317373	3.5662	0.764082	1.62547	0.123393	0.373426	0.556377
ENSMUSG00000026890_16874_Lhx6	th_2mon	wt_2mon	1.08469	2.24851	2.9834e-05	0.000490749	6.10717	5.87961	6.98365	2.78969	1.36361	0.564219	7.9958	4.8028	6.82697	3.02313	3.22504	2.59642
ENSMUSG00000085939_NA_Cd63-ps	th_2mon	wt_2mon	0.957882	2.46799	2.98657e-05	0.000490779	7.98427	6.5113	7.05639	4.06399	3.8739	5.36008	6.75701	7.64082	7.70472	4.25706	3.1232	3.49722
ENSMUSG00000037278_69071_Tmem97	th_2mon	wt_2mon	-0.672084	3.63902	3.0101e-05	0.000494151	6.18649	7.33736	5.05587	9.36784	7.96473	9.20382	9.27213	10.2605	9.68779	16.0411	13.3415	15.1811
ENSMUSG00000031309_110651_Rps6ka3	th_2mon	wt_2mon	0.560447	5.43698	3.02391e-05	0.000495922	62.9753	53.3538	60.9614	34.0273	29.2247	26.8357	54.7694	48.9012	54.1931	33.5938	36.3241	32.5878
ENSMUSG00000057561_13664_Eif1a	th_2mon	wt_2mon	0.614341	3.93764	3.07156e-05	0.000503083	15.4133	16.424	14.0764	14.224	12.7994	13.7176	18.0562	18.7473	19.7007	12.4319	12.7304	10.2532
ENSMUSG00000026315_20725_Serpinb8	th_2mon	wt_2mon	0.899297	2.89199	3.07372e-05	0.000503083	13.3776	10.0828	13.3126	2.30752	5.23751	4.61954	9.5349	9.16898	10.6631	4.56555	6.38218	4.18607
ENSMUSG00000022995_13800_Enah	th_2mon	wt_2mon	0.591853	4.74755	3.08859e-05	0.000505013	31.2497	31.1474	26.4069	24.1429	22.6236	21.264	32.9968	29.9629	35.7603	19.8355	22.6432	20.215
ENSMUSG00000047407_21815_Tgif1	th_2mon	wt_2mon	0.639955	4.23769	3.10302e-05	0.000506868	32.4394	30.8801	35.2456	14.8439	16.7662	16.7855	24.7382	20.9031	24.5446	13.018	16.227	13.8829
ENSMUSG00000003949_217082_Hlf	th_2mon	wt_2mon	-0.783395	5.0778	3.1241e-05	0.000509749	31.8313	59.2091	36.4095	46.4259	55.1333	56.175	26.953	24.5052	24.3495	54.2313	39.0399	31.8194
ENSMUSG00000027646_20779_Src	th_2mon	wt_2mon	0.594837	5.59533	3.12991e-05	0.000509749	81.9842	74.6127	80.9667	40.881	34.5551	31.3494	63.9664	49.3924	64.6936	36.2776	39.9565	36.5354
ENSMUSG00000034311_16571_Kif4	th_2mon	wt_2mon	1.95415	0.60824	3.12998e-05	0.000509749	2.24723	1.62783	3.12809	0.447728	0.27892	0.282109	2.32742	1.74647	3.1209	1.01799	0.61106	0.158965
ENSMUSG00000047495_244310_Dlgap2	th_2mon	wt_2mon	1.89579	-0.648464	3.19352e-05	0.00051958	3.33119	2.84262	4.58302	0.516609	0.27892	0.423164	1.27632	0.545773	1.0403	0.18509	0.203687	0.317929
ENSMUSG00000037544_218977_Dlgap5	th_2mon	wt_2mon	1.40501	1.10339	3.20803e-05	0.000521424	2.8553	2.28382	2.76436	0.206644	0.960726	0.458428	3.04066	2.97446	3.28345	1.29563	1.4937	0.609365
ENSMUSG00000055737_14600_Ghr	th_2mon	wt_2mon	0.60882	5.59296	3.23437e-05	0.000525035	56.2865	56.1478	43.5023	42.1208	31.3941	28.2462	59.5368	49.9928	68.9849	38.8072	39.5152	33.674
ENSMUSG00000090743_NA_Gm17213	th_2mon	wt_2mon	-1.12559	1.52293	3.23665e-05	0.000525035	1.63915	2.9641	2.36426	4.23619	2.47929	2.25688	1.83941	1.80105	1.75551	3.17737	3.90399	4.18607
ENSMUSG00000084821_NA_Gm15880	th_2mon	wt_2mon	-0.741762	3.22404	3.25976e-05	0.000528261	6.58306	7.33736	6.69266	8.81679	11.9316	12.2012	7.77057	6.76758	6.72944	10.8894	12.2212	10.9421
ENSMUSG00000037112_235344_Sik2	th_2mon	wt_2mon	0.583614	5.43052	3.29698e-05	0.000533766	67.364	63.9954	63.2893	45.0139	51.4143	44.4322	56.3835	47.4276	54.3882	35.7532	34.7286	30.6007
ENSMUSG00000034614_216505_Pik3ip1	th_2mon	wt_2mon	-0.612205	6.49953	3.31604e-05	0.000536322	84.1257	102.237	88.1685	132.803	106.889	129.77	69.1092	81.5657	67.9446	111.856	105.034	103.407
ENSMUSG00000087593_NA_Gm16174	th_2mon	wt_2mon	1.87778	0.633053	3.39807e-05	0.000549048	2.59092	2.40529	2.40063	1.34318	1.11568	1.30476	2.25234	1.99207	2.95835	0.246786	0.407373	1.16574
ENSMUSG00000026249_20720_Serpine2	th_2mon	wt_2mon	0.617945	7.13791	3.41831e-05	0.000551774	236.884	217.303	217.075	114.102	103.232	109.388	184.955	154.235	182.865	121.882	101.979	101.552
ENSMUSG00000004100_235036_Ppan	th_2mon	wt_2mon	0.633712	3.87021	3.4397e-05	0.000554681	22.578	17.6388	19.7143	13.1219	14.3179	14.6344	18.2439	16.8098	19.213	11.5681	10.0146	11.7899
ENSMUSG00000019856_75906_Fam184a	th_2mon	wt_2mon	-0.719643	4.33584	3.46644e-05	0.000558444	16.5237	19.0966	17.2773	28.6546	23.6153	21.0524	14.978	18.9383	12.4836	23.6298	24.5442	25.1959
ENSMUSG00000075012_14221_Fjx1	th_2mon	wt_2mon	0.932306	3.29964	3.47542e-05	0.000559342	15.9157	11.5649	13.7491	6.85368	3.74993	2.60951	14.0396	13.0985	12.1585	5.491	9.30169	5.06038
ENSMUSG00000027253_228357_Lrp4	th_2mon	wt_2mon	0.566313	7.28896	3.50218e-05	0.000562854	193.605	175.878	179.065	139.106	145.38	132.239	190.548	182.561	198.21	126.262	126.625	116.548
ENSMUSG00000083382_NA_Gm6433	th_2mon	wt_2mon	-0.792397	3.43714	3.50411e-05	0.000562854	6.92675	9.03808	7.20189	14.7406	6.22922	5.60693	6.94471	9.52373	7.57468	11.1979	15.0049	13.8299
ENSMUSG00000027831_72789_Veph1	th_2mon	wt_2mon	-1.25912	1.1953	3.55511e-05	0.00056987	1.16327	0.898949	1.38218	2.10088	2.38632	2.22161	1.76433	1.22799	1.0403	3.30077	3.19109	2.72889
ENSMUSG00000024769_240505_Cdc42bpg	th_2mon	wt_2mon	0.638006	4.87288	3.5562e-05	0.00056987	51.5276	44.6802	51.2134	33.8207	29.5966	29.8331	38.4399	30.6997	39.9865	19.8046	24.5782	22.679
ENSMUSG00000020571_71853_Pdia6	th_2mon	wt_2mon	0.593068	6.41453	3.55821e-05	0.00056987	90.8673	80.0307	87.7321	62.3375	56.8068	52.296	106.911	92.9178	114.238	70.3958	66.2321	62.5526
ENSMUSG00000029864_76263_Gstk1	th_2mon	wt_2mon	-0.66668	3.67296	3.59312e-05	0.0005749	8.3544	9.79125	7.78386	15.3261	13.4502	15.2692	8.74658	10.2332	11.0207	14.3753	17.1097	14.2273
ENSMUSG00000035093_70354_Secisbp2l	th_2mon	wt_2mon	-0.628515	11.9351	3.60876e-05	0.000576839	1920.85	2386.81	1924.58	4036.06	3006.48	3151.09	2935.36	3535.19	2934.65	4666.95	4543.57	4716.85
ENSMUSG00000047515_320135_BC049715	th_2mon	wt_2mon	-1.12085	1.51248	3.63397e-05	0.000580302	1.74491	2.13804	1.60042	3.27186	2.1074	3.42058	1.76433	1.96478	1.62547	3.20822	4.00584	3.97412
ENSMUSG00000041515_15900_Irf8	th_2mon	wt_2mon	0.863343	3.44373	3.64429e-05	0.000581385	22.393	15.5008	21.4238	5.6827	6.60112	5.5364	14.7153	12.3345	15.767	9.34703	7.87589	5.35181
ENSMUSG00000097290_NA_1300002E11Rik	th_2mon	wt_2mon	-0.634984	5.11224	3.65323e-05	0.000582245	26.861	30.6857	29.6805	45.2205	34.3692	32.4779	25.5265	28.462	28.7708	34.9511	46.1011	42.0992
ENSMUSG00000059248_53860_44448	th_2mon	wt_2mon	0.563362	8.11749	3.78837e-05	0.000603196	358.869	311.109	368.824	214.53	234.758	238.524	335.861	322.661	355.49	228.617	221.747	206.548
ENSMUSG00000046337_381337_Fam178b	th_2mon	wt_2mon	-0.624001	7.43962	3.82293e-05	0.00060811	99.116	127.432	101.517	191.317	157.28	183.406	129.359	157.619	130.59	216.709	196.082	203.687
ENSMUSG00000058056_72333_Palld	th_2mon	wt_2mon	0.700541	5.45556	3.84337e-05	0.000610656	68.1836	52.4063	67.3995	38.6423	30.6813	29.8683	62.2021	49.829	54.0631	25.3573	35.3057	37.0918
ENSMUSG00000035615_666060_Frmpd1	th_2mon	wt_2mon	-0.828167	3.69968	3.84741e-05	0.000610656	5.34047	6.43842	5.12862	12.1231	6.07427	5.18376	9.19705	9.98764	9.29768	11.2596	19.0108	18.2015
ENSMUSG00000021701_20620_Plk2	th_2mon	wt_2mon	0.584851	5.85565	3.85011e-05	0.000610656	73.5505	74.1511	69.691	49.2156	53.9866	52.6134	67.5701	73.5702	71.228	45.4704	50.718	39.6617
ENSMUSG00000045382_12767_Cxcr4	th_2mon	wt_2mon	0.926234	2.27447	3.85794e-05	0.000611307	11.9235	9.91273	10.1481	3.51294	6.07427	4.05532	6.34409	6.38554	6.43685	3.54755	3.0553	3.04682
ENSMUSG00000029348_72898_Asphd2	th_2mon	wt_2mon	-0.662735	3.74441	3.86395e-05	0.000611406	15.8892	15.8166	15.204	21.4565	25.7537	26.3772	10.4734	10.1241	11.0207	13.4807	17.8565	16.5853
ENSMUSG00000041143_77056_Tmco4	th_2mon	wt_2mon	-0.554607	5.62262	3.86602e-05	0.000611406	50.6287	60.4725	54.0869	70.6032	94.9259	98.8441	40.5796	41.2877	40.084	59.4447	58.7636	53.4386
ENSMUSG00000042903_54601_Foxo4	th_2mon	wt_2mon	-0.620476	6.85424	3.90967e-05	0.000617713	112.441	118.564	115.958	161.871	158.241	167.044	87.9163	99.8764	90.9937	120.185	148.555	141.929
ENSMUSG00000070495_664799_Ctcfl	th_2mon	wt_2mon	1.95825	0.69088	3.92391e-05	0.000619367	3.27831	3.23136	3.9283	1.17098	0.650814	0.3879	3.30343	1.80105	2.56824	1.17224	0.509217	0.211953
ENSMUSG00000021886_14744_Gpr65	th_2mon	wt_2mon	1.4068	0.43512	3.93192e-05	0.000620033	2.72311	2.11374	1.74591	0.137762	1.36361	0.493692	1.57664	1.88292	2.27566	0.802056	0.475269	0.76833
ENSMUSG00000027215_12521_Cd82	th_2mon	wt_2mon	-0.604795	6.93374	3.96118e-05	0.000624048	101.601	111.761	103.336	163.903	145.751	156.677	90.6941	110.601	95.1549	142.704	141.46	147.625
ENSMUSG00000086675_NA_Plxna4os2	th_2mon	wt_2mon	1.37764	1.54239	3.99716e-05	0.000629111	8.77741	7.41025	7.89298	1.82535	1.11568	0.987383	4.16683	3.22006	5.29903	1.07969	2.3424	1.27172
ENSMUSG00000058818_18733_Pirb	th_2mon	wt_2mon	0.97287	3.16858	4.02663e-05	0.000633143	18.1893	14.699	18.3684	4.71836	5.39246	6.94695	13.2888	11.816	11.1182	8.1748	5.26191	4.26555
ENSMUSG00000047592_381680_Nxpe5	th_2mon	wt_2mon	1.82804	-0.100698	4.08667e-05	0.000641967	0.793139	0.728877	0.727463	0.206644	0.0309912	0.141055	1.12617	1.55545	1.46292	0.431876	0.61106	0.105976
ENSMUSG00000026094_98267_Stk17b	th_2mon	wt_2mon	0.783145	3.05546	4.13485e-05	0.000648914	11.1568	9.66977	9.02054	4.78724	8.55356	7.75801	11.4118	10.3424	10.2079	6.63238	5.97481	5.19285
ENSMUSG00000035778_14594_Ggta1	th_2mon	wt_2mon	0.576008	5.62656	4.14937e-05	0.00065057	61.4419	59.8408	62.8165	50.7654	57.3337	57.0214	66.0686	54.3044	60.4674	39.6401	38.9381	37.5157
ENSMUSG00000033361_208748_Prrg3	th_2mon	wt_2mon	-0.624768	9.06876	4.15961e-05	0.000651553	228.609	289.121	232.425	462.709	596.642	610.661	410.526	480.034	401.1	688.287	588.688	630.428
ENSMUSG00000027750_50706_Postn	th_2mon	wt_2mon	1.1337	6.28561	4.22645e-05	0.000661391	188.053	159.162	211.219	11.7098	17.0761	11.637	109.351	100.695	117.976	53.1825	68.235	22.5995
ENSMUSG00000031391_16728_L1cam	th_2mon	wt_2mon	0.668034	7.20383	4.23458e-05	0.000662031	271.994	246.215	294.15	126.982	116.93	106.355	207.14	148.014	199.022	98.5911	117.799	117.131
ENSMUSG00000040003_50791_Magi2	th_2mon	wt_2mon	-0.634296	7.51185	4.26301e-05	0.000665842	142.395	163.852	143.092	274.974	232.403	235.738	134.915	162.449	139.855	192.463	224.632	232.883
ENSMUSG00000070331_217341_Qrich2	th_2mon	wt_2mon	-1.52488	-0.159766	4.33447e-05	0.000676358	0.502322	0.65599	0.69109	0.757693	1.73551	2.18635	0.337851	0.382041	0.585168	1.07969	1.32396	1.21873
ENSMUSG00000030786_16409_Itgam	th_2mon	wt_2mon	1.02215	3.40644	4.34903e-05	0.000677986	18.8503	15.8895	17.7137	4.82168	8.64654	6.17114	12.5756	13.9991	16.7098	8.94601	7.57036	3.97412
ENSMUSG00000021998_18826_Lcp1	th_2mon	wt_2mon	0.749094	4.87186	4.3748e-05	0.000681356	48.0907	39.1407	40.1196	23.5918	15.9914	13.6823	35.9999	37.7948	38.3285	19.8046	28.3803	16.0024
ENSMUSG00000016477_13557_E2f3	th_2mon	wt_2mon	0.624962	3.94252	4.41504e-05	0.00068697	14.8846	13.8487	16.477	10.9521	16.1464	12.7302	18.1313	19.3476	19.3756	13.6041	10.8293	10.8626
ENSMUSG00000046240_72927_Hepacam	th_2mon	wt_2mon	-0.60378	7.03212	4.43592e-05	0.000689565	81.5612	95.6044	75.6926	143.066	123.81	122.859	99.5158	116.932	101.072	140.884	153.885	167.231
ENSMUSG00000031853_234878_Map3k21	th_2mon	wt_2mon	-1.3429	1.65749	4.4875e-05	0.000696922	5.20828	8.06624	4.94675	22.042	10.7229	8.49855	2.28988	1.66461	1.3979	2.71465	5.09217	5.16635
ENSMUSG00000037370_18605_Enpp1	th_2mon	wt_2mon	-0.601052	5.22346	4.54792e-05	0.000705637	26.0679	33.1153	26.3342	54.2095	47.8814	45.3844	30.8946	32.6099	27.0803	46.9203	43.7247	41.1189
ENSMUSG00000025025_17859_Mxi1	th_2mon	wt_2mon	-0.542596	5.98792	4.55721e-05	0.000706384	59.5383	61.4686	56.7421	85.1027	100.597	104.733	51.2032	55.5051	51.1697	75.9177	70.0682	74.1835
ENSMUSG00000015950_17969_Ncf1	th_2mon	wt_2mon	1.12152	2.92972	4.56134e-05	0.000706384	16.0479	10.3501	13.4944	2.99633	5.98129	6.80589	8.89674	10.97	11.8334	6.91002	3.90399	3.1528
ENSMUSG00000001741_16170_Il16	th_2mon	wt_2mon	-0.646849	8.50079	4.58004e-05	0.000708236	261.762	280.01	250.902	471.044	567.727	601.986	266.902	326.945	269.308	490.951	393.149	410.447
ENSMUSG00000010175_19130_Prox1	th_2mon	wt_2mon	1.86103	0.787912	4.58194e-05	0.000708236	1.58628	1.28768	1.27306	1.06766	1.27064	0.67001	1.23879	4.25703	2.34067	0.956297	0.678956	0.4504
ENSMUSG00000026407_12292_Cacna1s	th_2mon	wt_2mon	-1.75805	4.29991	4.59596e-05	0.000709733	2.69667	4.03312	1.45493	9.95333	8.55356	9.83857	10.8863	9.55102	6.85947	16.3187	13.2057	58.0751
ENSMUSG00000020431_432530_Adcy1	th_2mon	wt_2mon	-0.60592	9.60984	4.63993e-05	0.00071585	337.005	448.187	349.291	873	838.745	855.074	614.588	695.778	584.031	941.86	888.142	931.613
ENSMUSG00000035049_107094_Rrp12	th_2mon	wt_2mon	0.640591	3.68921	4.76636e-05	0.000734664	15.8364	13.7029	14.04	9.43672	9.73123	7.40537	17.7559	14.6267	15.5395	9.25449	10.1164	10.0148
ENSMUSG00000085957_214292_Syna	th_2mon	wt_2mon	-0.649849	5.52996	4.79698e-05	0.00073869	19.6434	22.5952	19.3869	50.1799	38.553	39.9185	34.9488	42.4065	32.3793	48.0616	55.9459	60.9895
ENSMUSG00000006056_76815_Calcoco2	th_2mon	wt_2mon	-1.48961	0.451647	4.89059e-05	0.000752398	0	0.53451	0.109119	0.929896	0.371894	0.423164	0.900935	0.654927	0.552659	2.34447	2.07081	1.27172
ENSMUSG00000041235_320790_Chd7	th_2mon	wt_2mon	0.53352	5.59996	4.96706e-05	0.000763447	90.4972	76.6293	93.8791	44.0151	42.179	41.329	59.0863	52.7216	63.7183	38.9614	40.3639	36.7209
ENSMUSG00000060459_385643_Kng2	th_2mon	wt_2mon	1.25298	1.56315	4.98714e-05	0.000765815	6.00142	4.71341	5.09224	1.41206	1.51857	1.05791	4.76745	4.3116	3.41348	2.06684	1.90108	1.08626
ENSMUSG00000075463_NA_4930594M22Rik	th_2mon	wt_2mon	1.05696	2.28781	5.00122e-05	0.000767038	7.66702	5.90391	5.56509	2.89301	2.94416	2.89162	7.24502	4.77551	8.02981	3.36246	3.19109	2.64941
ENSMUSG00000036863_214804_Syde2	th_2mon	wt_2mon	-0.593012	5.71057	5.00446e-05	0.000767038	45.8699	45.5062	45.4665	64.955	81.1349	84.5976	40.5045	46.5817	40.4091	68.0205	56.5231	59.6648
ENSMUSG00000032744_56198_Heyl	th_2mon	wt_2mon	-0.773232	3.68903	5.01119e-05	0.000767352	7.53483	12.6582	8.76593	17.8747	11.5907	11.2491	8.14596	11.8706	8.87506	13.2031	18.3318	15.976
ENSMUSG00000032925_223272_Itgbl1	th_2mon	wt_2mon	0.592838	5.24465	5.13408e-05	0.000785437	39.6041	41.7161	36.3732	24.625	24.731	20.9819	44.2209	46.0086	49.1216	28.0411	34.2533	26.3352
ENSMUSG00000035109_271849_Shc4	th_2mon	wt_2mon	-0.603822	8.73579	5.15622e-05	0.000788089	302.662	378.36	321.357	615.04	451.82	474.825	311.724	390.773	332.181	486.786	506.603	512.82
ENSMUSG00000029030_67808_Tprgl	th_2mon	wt_2mon	-0.587333	7.69545	5.1933e-05	0.000793017	176.844	183.896	158.551	252.863	231.752	246.705	162.957	184.007	159.458	228.308	250.535	250.131
ENSMUSG00000010051_15586_Hyal1	th_2mon	wt_2mon	0.850145	3.11039	5.2595e-05	0.00080238	12.5845	11.5163	12.7306	5.6827	7.004	6.10062	8.82166	10.8063	14.1741	5.83033	5.90691	6.17313
ENSMUSG00000085053_NA_Gm14809	th_2mon	wt_2mon	1.72299	-0.192587	5.31539e-05	0.000810152	0.898891	0.510214	0.872956	0.482168	0.185947	0.211582	0.750779	1.50087	1.52794	0.277635	0.543165	0.291435
ENSMUSG00000044469_66443_Tnfaip8l1	th_2mon	wt_2mon	-0.544771	5.32751	5.33982e-05	0.00081312	44.6802	45.3362	41.7564	50.1799	63.9038	71.5147	33.6349	32.5281	33.6472	48.185	45.3203	45.8348
ENSMUSG00000090939_NA_Gm17147	th_2mon	wt_2mon	1.41213	0.300082	5.37149e-05	0.000816735	3.83351	1.91938	2.21876	0.344406	0.681806	1.34002	1.68925	1.52816	2.01558	0.863752	0.475269	0.529882
ENSMUSG00000035273_15442_Hpse	th_2mon	wt_2mon	1.49391	0.880634	5.37352e-05	0.000816735	12.7695	7.55603	12.9125	0.551049	0.898744	0.423164	3.0782	2.01936	3.02337	1.41902	0.780799	0.556377
ENSMUSG00000014846_67971_Tppp3	th_2mon	wt_2mon	-0.583984	7.36677	5.3796e-05	0.000816902	124.206	157.17	122.941	235.401	213.25	219.129	138.031	126.619	139.595	174.046	214.211	192.082
ENSMUSG00000017639_268451_Rab11fip4	th_2mon	wt_2mon	-0.644056	4.27438	5.48963e-05	0.00083284	18.9825	17.5902	15.786	21.9042	18.9356	20.6998	13.8143	17.4374	14.7267	20.1131	24.714	24.1097
ENSMUSG00000024776_76630_Stambpl1	th_2mon	wt_2mon	-0.744732	3.57885	5.55378e-05	0.000841756	8.30153	9.66977	9.05692	15.6016	13.5431	14.2113	9.5349	10.4243	7.15206	15.5167	13.3754	14.6777
ENSMUSG00000041608_215446_Entpd3	th_2mon	wt_2mon	1.72915	-0.409733	5.55867e-05	0.000841756	2.06216	1.70071	2.80073	0.103322	0.154956	0.458428	1.31386	0.764082	1.23536	0.18509	0.475269	0.291435
ENSMUSG00000073600_381148_Prob1	th_2mon	wt_2mon	-0.651848	4.98871	5.57022e-05	0.000842726	17.5019	23.5427	18.4048	37.5402	49.8338	44.9259	25.1886	24.2596	26.0075	33.4087	34.4231	45.3314
ENSMUSG00000000958_20540_Slc7a7	th_2mon	wt_2mon	0.829382	2.86748	5.68224e-05	0.000858883	10.7074	8.84371	9.67526	5.99266	5.54742	5.95956	10.098	7.83184	10.5005	5.05912	5.29585	4.92791
ENSMUSG00000063975_108096_Slco1a5	th_2mon	wt_2mon	-1.37791	0.428471	5.70839e-05	0.00086204	0.925329	1.28768	0.945702	2.34196	1.48758	2.3274	0.488007	0.79137	0.877753	2.06684	1.90108	1.48367
ENSMUSG00000020388_30794_Pdlim4	th_2mon	wt_2mon	0.626559	5.42428	5.71764e-05	0.000862643	62.9488	53.7911	61.4343	35.8527	34.4932	25.4251	56.3085	47.8097	55.2659	30.3856	39.9905	28.6666
ENSMUSG00000048706_52829_Lurap1l	th_2mon	wt_2mon	1.08838	1.75305	5.74317e-05	0.000865698	7.19113	4.54333	5.71059	1.13654	1.02271	1.44581	3.97913	4.72093	5.07146	2.56041	1.66344	1.96057
ENSMUSG00000037624_16526_Kcnk2	th_2mon	wt_2mon	-0.684546	4.49471	5.75137e-05	0.000866138	13.9593	21.8663	14.5856	38.6768	25.2888	29.9389	13.6642	20.0299	19.018	23.6606	30.6209	27.024
ENSMUSG00000033491_244954_Prss35	th_2mon	wt_2mon	0.960019	2.18949	5.7689e-05	0.000867982	2.93462	3.42572	2.61887	3.34074	1.98343	2.25688	5.70592	7.04047	5.39655	3.02313	3.15714	2.78188
ENSMUSG00000031596_11988_Slc7a2	th_2mon	wt_2mon	-0.932883	7.80281	5.78463e-05	0.000869551	139.46	172.914	120.941	276.248	563.605	613.588	141.334	175.712	152.339	420.215	219.099	218.921
ENSMUSG00000007817_328365_Zmiz1	th_2mon	wt_2mon	0.580264	7.83317	5.80036e-05	0.000871116	356.384	321.824	354.747	171.859	196.298	175.966	278.126	260.17	298.403	166.488	198.017	171.443
ENSMUSG00000038612_17210_Mcl1	th_2mon	wt_2mon	0.636928	7.5033	5.82925e-05	0.000873899	236.488	199.397	217.73	119.268	198.653	196.912	224.896	222.593	228.183	166.241	128.56	121.264
ENSMUSG00000008090_116701_Fgfrl1	th_2mon	wt_2mon	0.551711	5.18083	5.82955e-05	0.000873899	36.6695	37.3428	35.7184	24.3839	20.4232	18.6898	44.5588	43.4162	43.7901	28.0719	28.4482	29.488
ENSMUSG00000058586_68607_Serhl	th_2mon	wt_2mon	-0.639884	5.20615	5.87313e-05	0.00087903	25.8828	29.9812	27.6072	44.6006	29.9375	31.1731	31.9081	30.0448	26.1375	38.2519	44.0303	49.0936
ENSMUSG00000006403_240913_Adamts4	th_2mon	wt_2mon	1.017	4.41899	5.8745e-05	0.00087903	19.7756	12.0022	17.4227	8.88567	7.7168	4.33743	30.0687	28.4893	28.8358	7.2802	15.7857	18.2015
ENSMUSG00000036768_209737_Kif15	th_2mon	wt_2mon	1.51497	1.10511	5.91707e-05	0.000884594	2.51161	2.69685	3.49182	1.13654	0.867753	0.528955	2.59019	3.6021	3.25094	1.7275	0.577112	0.847812
ENSMUSG00000052085_76088_Dock8	th_2mon	wt_2mon	0.605051	4.59828	5.97141e-05	0.000891904	44.0986	32.8724	37.9372	17.1514	16.2704	13.2944	29.3179	29.6355	30.2662	21.4087	19.5539	15.3136
ENSMUSG00000056880_73748_Gadl1	th_2mon	wt_2mon	1.99035	-0.205645	5.98754e-05	0.000893501	1.45409	1.62783	1.63679	0.344406	0.557841	0.564219	1.05109	0.764082	2.17813	0.18509	0.237634	0.503388
ENSMUSG00000039956_77037_Mrap	th_2mon	wt_2mon	1.74261	1.87789	5.99331e-05	0.000893549	5.63129	4.762	4.80126	2.75525	2.51028	1.19897	5.85608	3.1109	8.25738	1.97429	2.3424	0.635859
ENSMUSG00000032402_17127_Smad3	th_2mon	wt_2mon	0.54677	5.72253	6.04197e-05	0.000899662	72.9424	66.1578	82.8217	41.1909	53.3978	49.3339	61.151	60.3897	70.2527	43.6195	43.2495	38.8139
ENSMUSG00000056569_17528_Mpz	th_2mon	wt_2mon	-0.677652	14.9162	6.04529e-05	0.000899662	12048.3	13441.3	12121.4	20091.3	17123.1	18647.1	22211.4	28730	21762.1	41641.1	34237.2	35557.7
ENSMUSG00000042489_269582_Clspn	th_2mon	wt_2mon	1.6182	1.4824	6.07827e-05	0.00090375	2.51161	1.70071	2.69161	0.344406	1.14667	0.881592	3.60374	4.61178	4.38876	2.31362	1.05238	0.582871
ENSMUSG00000039208_210029_Metrnl	th_2mon	wt_2mon	-0.584036	6.79023	6.10204e-05	0.000906089	86.9281	95.5072	88.4595	127.017	99.6676	108.401	84.9882	98.2664	87.4827	135.177	123.434	130.007
ENSMUSG00000036565_78339_Ttyh3	th_2mon	wt_2mon	0.553874	5.92627	6.10505e-05	0.000906089	80.7416	71.9159	78.0568	36.9203	33.1605	31.9136	70.5733	69.3677	81.4359	51.1773	47.6287	45.4639
ENSMUSG00000030218_17313_Mgp	th_2mon	wt_2mon	0.828511	4.64567	6.19658e-05	0.000918842	22.8689	22.4251	17.4227	11.3654	14.8758	12.2718	33.1469	34.411	30.1362	21.8406	20.0292	11.0745
ENSMUSG00000089709_NA_Gm16262	th_2mon	wt_2mon	-1.07539	2.23945	6.22434e-05	0.000922125	3.35762	3.59579	2.54612	9.3334	3.47101	4.09059	2.51511	3.22006	3.41348	4.38046	6.92535	7.17991
ENSMUSG00000028121_29815_Bcar3	th_2mon	wt_2mon	-0.595655	6.63462	6.25084e-05	0.000925215	59.9878	69.0004	64.7442	106.938	74.4098	69.3284	73.3136	90.2708	78.25	111.486	120.616	118.084
ENSMUSG00000028978_18127_Nos3	th_2mon	wt_2mon	0.789287	3.06898	6.32826e-05	0.000935829	9.83493	10.593	8.11122	9.57448	12.0246	9.55646	10.9989	9.46916	11.8984	5.08997	6.92535	5.90819
ENSMUSG00000024912_14283_Fosl1	th_2mon	wt_2mon	0.885237	2.85711	6.35145e-05	0.000938413	10.2579	8.67364	9.82075	5.33829	5.73337	6.91168	8.78412	8.70507	11.0857	4.84318	6.04271	3.97412
ENSMUSG00000026039_68549_Sgo2a	th_2mon	wt_2mon	1.75256	-0.223022	6.36783e-05	0.000939986	1.26902	1.09332	1.16394	0.757693	0.80577	0.423164	0.71324	1.14612	1.88554	0.401028	0.339478	0.317929
ENSMUSG00000002808_105298_Epdr1	th_2mon	wt_2mon	-0.563157	7.37245	6.43812e-05	0.000949507	97.9527	124.152	92.2423	174.752	166.299	176.001	134.727	142.61	131.663	202.149	186.883	189.671
ENSMUSG00000039782_231207_Cpeb2	th_2mon	wt_2mon	-0.569877	8.2441	6.52914e-05	0.000962065	254.043	301.658	278.873	380.465	309.819	285.742	241.451	264.427	240.537	320.144	375.7	365.592
ENSMUSG00000041939_17855_Mvk	th_2mon	wt_2mon	-0.572086	5.24093	6.55414e-05	0.000964882	19.9871	20.8216	17.4227	29.1712	22.3136	25.2841	30.5943	33.4559	28.7708	45.1002	42.5026	44.5896
ENSMUSG00000017286_67201_Glod4	th_2mon	wt_2mon	-0.5819	6.56134	6.5866e-05	0.000968792	61.8913	66.3521	61.4343	112.07	105.277	120.038	71.5868	84.9495	74.6415	115.959	109.516	106.109
ENSMUSG00000030036_57377_Mogs	th_2mon	wt_2mon	0.560291	4.56239	6.62336e-05	0.000973326	34.3694	27.8917	32.0811	22.2142	17.386	16.3271	28.9801	28.1073	28.8683	16.874	21.5229	17.5126
ENSMUSG00000031490_13685_Eif4ebp1	th_2mon	wt_2mon	0.669989	4.18545	6.63003e-05	0.000973433	25.7242	22.911	23.4607	14.8095	17.603	18.2666	22.2606	20.6302	25.3573	16.5655	12.0854	12.3463
ENSMUSG00000046807_192734_Lrrc75b	th_2mon	wt_2mon	-0.511054	6.09034	6.6992e-05	0.000982709	55.9692	62.4648	55.7601	72.1186	69.7921	73.2779	58.4482	57.5517	55.7536	81.748	76.6201	76.0116
ENSMUSG00000029499_19301_Pxmp2	th_2mon	wt_2mon	-1.19327	2.04615	6.72365e-05	0.000985414	2.77599	3.64439	3.05535	5.40717	5.76436	7.82854	1.65171	2.647	3.25094	7.1568	4.95638	4.47751

## Sheet: 2 months TH vs WT - up in TH
GO term	Description	P-value	FDR q-value	Enrichment (N, B, n, b)
GO:0002376	immune system process	2.61e-09	1.91e-05	1.27 (1030,135,746,124)
GO:0002682	regulation of immune system process	1.46e-07	0.000532	1.24 (1030,131,746,118)
GO:0030155	regulation of cell adhesion	4.88e-07	0.00119	1.27 (1030,99,746,91)
GO:0002684	positive regulation of immune system process	6.81e-07	0.00125	1.28 (1030,92,746,85)
GO:0022603	regulation of anatomical structure morphogenesis	1.14e-06	0.00167	1.23 (1030,128,746,114)
GO:0043207	response to external biotic stimulus	1.6e-06	0.00195	1.28 (1030,83,746,77)
GO:0006955	immune response	1.94e-06	0.00203	1.30 (1030,70,746,66)
GO:0050789	regulation of biological process	2.61e-06	0.00239	1.06 (1030,708,746,544)
GO:0009607	response to biotic stimulus	3.44e-06	0.0028	1.27 (1030,86,746,79)
GO:0051707	response to other organism	3.45e-06	0.00252	1.30 (1030,68,746,64)
GO:0050794	regulation of cellular process	3.76e-06	0.0025	1.06 (1030,669,746,516)
GO:0051239	regulation of multicellular organismal process	4.77e-06	0.00291	1.13 (1030,324,746,264)
GO:0009605	response to external stimulus	4.82e-06	0.00271	1.22 (1030,127,746,112)
GO:0050776	regulation of immune response	4.83e-06	0.00252	1.29 (1030,73,746,68)
GO:0045785	positive regulation of cell adhesion	5.36e-06	0.00261	1.31 (1030,60,746,57)
GO:0051249	regulation of lymphocyte activation	5.57e-06	0.00255	1.33 (1030,53,746,51)
GO:0006950	response to stress	6.16e-06	0.00265	1.17 (1030,205,746,173)
GO:0050896	response to stimulus	6.79e-06	0.00276	1.12 (1030,350,746,283)
GO:0051704	multi-organism process	6.84e-06	0.00263	1.26 (1030,89,746,81)
GO:0050793	regulation of developmental process	7.57e-06	0.00277	1.13 (1030,293,746,240)
GO:0048518	positive regulation of biological process	8.15e-06	0.00284	1.09 (1030,483,746,381)
GO:0001775	cell activation	1.07e-05	0.00357	1.29 (1030,64,746,60)
GO:0048869	cellular developmental process	1.1e-05	0.00349	1.14 (1030,262,746,216)
GO:0048522	positive regulation of cellular process	1.23e-05	0.00375	1.10 (1030,428,746,340)
GO:0071840	cellular component organization or biogenesis	1.37e-05	0.004	1.11 (1030,346,746,279)
GO:0032502	developmental process	1.4e-05	0.00392	1.10 (1030,412,746,328)
GO:0065007	biological regulation	1.52e-05	0.00412	1.05 (1030,736,746,561)
GO:2000026	regulation of multicellular organismal development	1.64e-05	0.0043	1.14 (1030,243,746,201)
GO:1903037	regulation of leukocyte cell-cell adhesion	1.68e-05	0.00425	1.35 (1030,42,746,41)
GO:0016043	cellular component organization	1.92e-05	0.00468	1.11 (1030,344,746,277)
GO:1903706	regulation of hemopoiesis	2.29e-05	0.0054	1.31 (1030,55,746,52)
GO:0050863	regulation of T cell activation	2.31e-05	0.00527	1.35 (1030,41,746,40)
GO:0051240	positive regulation of multicellular organismal process	3.1e-05	0.00687	1.15 (1030,214,746,178)
GO:0045765	regulation of angiogenesis	3.39e-05	0.00729	1.32 (1030,47,746,45)
GO:0048583	regulation of response to stimulus	4.21e-05	0.00879	1.10 (1030,355,746,284)
GO:0098542	defense response to other organism	4.56e-05	0.00926	1.32 (1030,46,746,44)
GO:0022409	positive regulation of cell-cell adhesion	5.89e-05	0.0116	1.34 (1030,38,746,37)
GO:0051094	positive regulation of developmental process	6.14e-05	0.0118	1.15 (1030,193,746,161)
GO:2000147	positive regulation of cell motility	6.62e-05	0.0124	1.26 (1030,69,746,63)
GO:0040017	positive regulation of locomotion	7.56e-05	0.0138	1.25 (1030,74,746,67)
GO:0007165	signal transduction	8.71e-05	0.0155	1.11 (1030,303,746,244)
GO:0045321	leukocyte activation	9.72e-05	0.0169	1.28 (1030,56,746,52)
GO:0042742	defense response to bacterium	0.000104	0.0176	1.38 (1030,28,746,28)
GO:1903708	positive regulation of hemopoiesis	0.00011	0.0182	1.34 (1030,36,746,35)
GO:0051251	positive regulation of lymphocyte activation	0.00011	0.0178	1.34 (1030,36,746,35)
GO:0030335	positive regulation of cell migration	0.00011	0.0175	1.26 (1030,67,746,61)
GO:0050867	positive regulation of cell activation	0.00011	0.0172	1.32 (1030,43,746,41)
GO:0006952	defense response	0.000117	0.0179	1.22 (1030,93,746,82)
GO:0050865	regulation of cell activation	0.000124	0.0185	1.25 (1030,72,746,65)
GO:1901342	regulation of vasculature development	0.000125	0.0183	1.30 (1030,49,746,46)
GO:0030154	cell differentiation	0.000147	0.021	1.14 (1030,201,746,166)
GO:0002696	positive regulation of leukocyte activation	0.000148	0.0207	1.31 (1030,42,746,40)
GO:0009617	response to bacterium	0.000148	0.0204	1.31 (1030,42,746,40)
GO:0034097	response to cytokine	0.000165	0.0223	1.29 (1030,48,746,45)
GO:1902105	regulation of leukocyte differentiation	0.000165	0.0219	1.29 (1030,48,746,45)
GO:0002694	regulation of leukocyte activation	0.000182	0.0237	1.25 (1030,65,746,59)
GO:0045087	innate immune response	0.000197	0.0253	1.31 (1030,41,746,39)
GO:0042110	T cell activation	0.000201	0.0254	1.38 (1030,26,746,26)
GO:0008284	positive regulation of cell proliferation	0.000202	0.025	1.19 (1030,110,746,95)
GO:0022407	regulation of cell-cell adhesion	0.000203	0.0247	1.26 (1030,59,746,54)
GO:1902107	positive regulation of leukocyte differentiation	0.000203	0.0243	1.34 (1030,34,746,33)
GO:0048856	anatomical structure development	0.000222	0.0262	1.11 (1030,281,746,226)
GO:0002757	immune response-activating signal transduction	0.000281	0.0326	1.38 (1030,25,746,25)
GO:0002764	immune response-regulating signaling pathway	0.000281	0.0321	1.38 (1030,25,746,25)
GO:0051276	chromosome organization	0.000281	0.0316	1.38 (1030,25,746,25)
GO:0042127	regulation of cell proliferation	0.000339	0.0376	1.14 (1030,179,746,148)
GO:0048584	positive regulation of response to stimulus	0.000366	0.04	1.13 (1030,204,746,167)
GO:1903039	positive regulation of leukocyte cell-cell adhesion	0.000374	0.0402	1.34 (1030,32,746,31)
GO:0048519	negative regulation of biological process	0.00039	0.0414	1.08 (1030,398,746,312)
GO:0040012	regulation of locomotion	0.000397	0.0415	1.18 (1030,116,746,99)
GO:0046649	lymphocyte activation	0.000466	0.0481	1.31 (1030,38,746,36)
GO:0050778	positive regulation of immune response	0.000475	0.0482	1.27 (1030,50,746,46)
GO:0048523	negative regulation of cellular process	0.000477	0.0478	1.09 (1030,366,746,288)
GO:0002253	activation of immune response	0.000506	0.05	1.34 (1030,31,746,30)
GO:1904018	positive regulation of vasculature development	0.000506	0.0494	1.34 (1030,31,746,30)
GO:0051128	regulation of cellular component organization	0.000525	0.0505	1.11 (1030,243,746,196)
GO:0045595	regulation of cell differentiation	0.000533	0.0507	1.12 (1030,210,746,171)
GO:0060255	regulation of macromolecule metabolic process	0.000669	0.0627	1.09 (1030,352,746,277)
GO:0045766	positive regulation of angiogenesis	0.000685	0.0634	1.33 (1030,30,746,29)
GO:0045580	regulation of T cell differentiation	0.000759	0.0694	1.38 (1030,22,746,22)
GO:2000145	regulation of cell motility	0.000762	0.0688	1.18 (1030,108,746,92)
GO:0051272	positive regulation of cellular component movement	0.000854	0.0762	1.21 (1030,74,746,65)
GO:0032944	regulation of mononuclear cell proliferation	0.000926	0.0816	1.33 (1030,29,746,28)
GO:0070663	regulation of leukocyte proliferation	0.000926	0.0806	1.33 (1030,29,746,28)
GO:0050670	regulation of lymphocyte proliferation	0.000926	0.0796	1.33 (1030,29,746,28)
GO:0050870	positive regulation of T cell activation	0.000926	0.0787	1.33 (1030,29,746,28)
GO:0045935	positive regulation of nucleobase-containing compound metabolic process	0.000943	0.0793	1.16 (1030,125,746,105)

## Sheet: 2 months TH vs WT - down in TH
GO term	Description	P-value	FDR q-value	Enrichment (N, B, n, b)
GO:0006695	cholesterol biosynthetic process	1.16e-08	8.47e-05	3.63 (1030,14,284,14)
GO:1902653	secondary alcohol biosynthetic process	1.16e-08	4.24e-05	3.63 (1030,14,284,14)
GO:0016126	sterol biosynthetic process	3.7e-08	9.02e-05	3.40 (1030,16,284,15)
GO:0006694	steroid biosynthetic process	7.05e-08	0.000129	3.22 (1030,18,284,16)
GO:0008610	lipid biosynthetic process	1.13e-07	0.000166	2.31 (1030,47,284,30)
GO:0044283	small molecule biosynthetic process	4.64e-06	0.00566	2.05 (1030,53,284,30)
GO:0008202	steroid metabolic process	6.71e-06	0.00701	2.42 (1030,30,284,20)
GO:1901617	organic hydroxy compound biosynthetic process	1.01e-05	0.00921	2.57 (1030,24,284,17)
GO:1902652	secondary alcohol metabolic process	1.1e-05	0.00891	2.64 (1030,22,284,16)
GO:0008203	cholesterol metabolic process	1.1e-05	0.00802	2.64 (1030,22,284,16)
GO:0016125	sterol metabolic process	1.1e-05	0.00729	2.64 (1030,22,284,16)
GO:0044281	small molecule metabolic process	1.59e-05	0.0097	1.65 (1030,110,284,50)
GO:0006732	coenzyme metabolic process	3.25e-05	0.0183	2.67 (1030,19,284,14)
GO:0046165	alcohol biosynthetic process	3.25e-05	0.017	2.67 (1030,19,284,14)
GO:0051186	cofactor metabolic process	4.26e-05	0.0208	2.33 (1030,28,284,18)
GO:0034032	purine nucleoside bisphosphate metabolic process	6.36e-05	0.0291	3.26 (1030,10,284,9)
GO:0033865	nucleoside bisphosphate metabolic process	6.36e-05	0.0274	3.26 (1030,10,284,9)
GO:0033875	ribonucleoside bisphosphate metabolic process	6.36e-05	0.0258	3.26 (1030,10,284,9)
GO:0009058	biosynthetic process	9.23e-05	0.0355	1.58 (1030,110,284,48)
GO:0006629	lipid metabolic process	9.45e-05	0.0346	1.67 (1030,87,284,40)
GO:0008654	phospholipid biosynthetic process	9.5e-05	0.0331	2.85 (1030,14,284,11)
GO:0019637	organophosphate metabolic process	9.77e-05	0.0325	1.92 (1030,49,284,26)
GO:0090407	organophosphate biosynthetic process	0.000128	0.0406	2.32 (1030,25,284,16)
GO:1901576	organic substance biosynthetic process	0.000204	0.0621	1.57 (1030,104,284,45)
GO:0006066	alcohol metabolic process	0.000284	0.0832	2.11 (1030,31,284,18)
GO:0055086	nucleobase-containing small molecule metabolic process	0.000284	0.08	2.11 (1030,31,284,18)
GO:0006084	acetyl-CoA metabolic process	0.000423	0.115	3.63 (1030,6,284,6)
GO:0006790	sulfur compound metabolic process	0.000555	0.145	2.42 (1030,18,284,12)
GO:0006637	acyl-CoA metabolic process	0.000701	0.177	3.17 (1030,8,284,7)
GO:0035383	thioester metabolic process	0.000701	0.171	3.17 (1030,8,284,7)
GO:0008299	isoprenoid biosynthetic process	0.000809	0.191	2.90 (1030,10,284,8)
GO:0043603	cellular amide metabolic process	0.000809	0.185	2.07 (1030,28,284,16)
GO:0009117	nucleotide metabolic process	0.000809	0.179	2.07 (1030,28,284,16)
GO:1901615	organic hydroxy compound metabolic process	0.000896	0.193	1.86 (1030,41,284,21)
GO:0044255	cellular lipid metabolic process	0.00099	0.207	1.65 (1030,66,284,30)
