# Supplementary material for: Macrophage depletion blocks congenital SARM1-dependent neuropathy
Source: J Clin Invest. 2022 Dec 1;132(23):e159800. doi: 10.1172/JCI159800 (PMC9711884; doi:10.1172/JCI159800)
Supplement: Supplemental table 2 [file jci-132-159800-s114.xlsx]

## Sheet: DE genes
	sampleA	sampleB	logFC	logCPM	PValue	FDR	nmnat2_th_6mo_3	nmnat2_th_6mo_2	nmnat2_th_6mo_1	wt_6mo_3	wt_6mo_2	wt_6mo_1	nmnat2_th_2mo_3	nmnat2_th_2mo_2	nmnat2_th_2mo_1	wt_2mo_3	wt_2mo_2	wt_2mo_1
ENSMUSG00000000627_20355_Sema4f	th_6mon	wt_6mon	5.21878	5.62823	5.08208e-159	8.43524e-155	102.632	82.679	108.647	2.34196	3.34705	1.79845	45.9852	25.9515	44.7329	2.56041	1.79923	1.32471
ENSMUSG00000039153_12393_Runx2	th_6mon	wt_6mon	3.65081	6.0143	2.23577e-158	1.85546e-154	125.66	105.833	134.253	9.1612	9.54528	9.09803	79.958	59.0253	75.6168	6.23136	5.80507	5.11337
ENSMUSG00000020524_14799_Gria1	th_6mon	wt_6mon	5.95897	5.56232	1.53869e-146	8.51304e-143	106.254	70.531	106.828	1.4465	0.991717	1.9395	69.2969	42.0245	62.1904	1.69666	2.30845	1.74861
ENSMUSG00000029337_14176_Fgf5	th_6mon	wt_6mon	8.25983	3.49556	2.5679e-138	9.83285e-135	19.7492	21.8906	26.1887	0	0.185947	0	6.6444	4.39347	6.17678	0.18509	0.0678956	0.105976
ENSMUSG00000046160_50914_Olig1	th_6mon	wt_6mon	5.92865	4.17079	2.96206e-138	9.83285e-135	31.7256	32.1435	43.6478	0.447728	0.52685	0.705274	13.4765	7.64082	14.1091	0.18509	0.475269	0.317929
ENSMUSG00000044071_268354_Fam19a2	th_6mon	wt_6mon	6.31795	4.03861	4.12681e-132	1.14161e-128	35.9821	25.5593	36.8096	0.309965	0.557841	0.282109	9.38474	6.90402	10.5981	0.246786	0.814747	0.370918
ENSMUSG00000022122_13618_Ednrb	th_6mon	wt_6mon	3.12916	5.21385	1.44094e-113	3.41666e-110	74.1057	63.3151	65.6899	6.99144	6.97301	8.21644	42.2313	26.661	44.9604	15.2082	13.7489	9.11398
ENSMUSG00000082361_12223_Btc	th_6mon	wt_6mon	5.48025	4.04721	5.29236e-111	1.09803e-107	34.2636	29.7868	33.9362	0.551049	1.20866	0.282109	22.4108	18.9383	21.4887	0.462724	0.373426	0.476894
ENSMUSG00000021508_57266_Cxcl14	th_6mon	wt_6mon	4.64842	5.02315	5.96498e-110	1.10007e-106	75.6126	48.5432	66.3083	1.99755	3.06813	2.15108	50.3773	41.9699	48.5365	3.02313	6.8235	2.27849
ENSMUSG00000070564_243967_Ntn5	th_6mon	wt_6mon	3.2392	4.96749	3.22257e-109	5.34882e-106	63.4247	51.1672	57.797	6.0271	6.16724	5.21902	19.5953	11.4066	19.3106	6.57069	6.28034	5.8817
ENSMUSG00000027750_50706_Postn	th_6mon	wt_6mon	3.72101	6.6186	3.68245e-98	5.55648e-95	188.053	159.162	211.219	11.7098	17.0761	11.637	109.351	100.695	117.976	53.1825	68.235	22.5995
ENSMUSG00000029245_13839_Epha5	th_6mon	wt_6mon	3.1453	6.3433	1.63331e-97	2.25913e-94	157.623	122.913	165.316	17.8058	15.0927	15.2692	123.353	86.7779	123.145	15.5167	15.4802	15.0752
ENSMUSG00000037946_30938_Fgd3	th_6mon	wt_6mon	5.18012	6.41088	2.70661e-94	3.45571e-91	181.999	118.71	205.072	3.06521	5.79535	4.44322	116.483	81.1291	116.318	6.60154	5.43165	4.53049
ENSMUSG00000069049_26908_Eif2s3y	th_6mon	wt_6mon	12.0999	3.09815	7.01314e-91	8.31458e-88	22.155	11.6863	17.4955	0	0	0	28.1918	23.4136	21.4887	0	21.7266	20.6919
ENSMUSG00000069045_26900_Ddx3y	th_6mon	wt_6mon	10.1203	3.91098	2.43895e-90	2.69878e-87	39.2075	16.9828	34.7727	0.0688812	0	0	48.4253	43.1979	47.0736	0	48.3756	45.8613
ENSMUSG00000062380_22152_Tubb3	th_6mon	wt_6mon	3.29421	5.48326	3.60262e-87	3.73727e-84	94.8595	68.6359	84.2402	6.50927	9.32834	8.2517	39.7162	29.6355	41.2219	5.12082	4.24347	3.81515
ENSMUSG00000020312_216148_Shc2	th_6mon	wt_6mon	3.05709	4.80739	2.06998e-84	2.02103e-81	53.6162	42.5178	56.1238	5.26941	6.29121	5.88903	20.3461	16.9462	20.9035	7.77377	6.9593	6.35859
ENSMUSG00000056673_20592_Kdm5d	th_6mon	wt_6mon	8.24714	3.8736	7.92093e-81	7.04962e-78	38.6788	16.011	33.7179	0.0688812	0.123965	0.0705274	35.3992	38.1768	42.2622	0.0616966	37.037	32.7997
ENSMUSG00000017400_217154_Stac2	th_6mon	wt_6mon	4.568	3.50547	8.06981e-81	7.04962e-78	22.7367	17.1529	25.9341	0.998777	0.929735	0.705274	8.78412	3.57481	9.33019	0.555269	0.577112	0.317929
ENSMUSG00000000632_20370_Sez6	th_6mon	wt_6mon	4.69292	3.14002	1.48896e-80	1.23569e-77	19.4584	14.6504	16.8408	0.826574	0.650814	0.3879	4.76745	1.99207	3.08839	0.37018	0.407373	0.344424
ENSMUSG00000028373_56079_Astn2	th_6mon	wt_6mon	2.87687	4.70583	5.92978e-75	4.68679e-72	49.2804	38.5819	52.0136	6.06154	6.29121	5.81851	21.3221	14.7904	21.3261	4.50385	4.82058	4.29205
ENSMUSG00000028364_21923_Tnc	th_6mon	wt_6mon	4.02497	8.1278	4.83945e-74	3.65115e-71	584.94	415.824	611.651	41.0876	31.0222	22.6393	457.074	304.978	440.534	23.3213	28.2106	22.414
ENSMUSG00000027224_213696_Duoxa1	th_6mon	wt_6mon	4.29828	2.9144	5.65132e-73	4.07829e-70	15.9685	12.3423	14.6584	0.688812	0.681806	0.705274	7.9958	4.99382	9.46022	0.431876	0.475269	0.211953
ENSMUSG00000028919_213649_Arhgef19	th_6mon	wt_6mon	2.08459	5.54558	5.5999e-72	3.8728e-69	77.8863	73.3251	79.6936	17.2203	18.3468	16.3976	55.37	38.3678	50.7471	24.7403	21.3871	19.4202
ENSMUSG00000002633_20423_Shh	th_6mon	wt_6mon	3.6907	4.78397	2.1992e-71	1.46009e-68	58.9303	40.9386	55.7964	4.02955	4.80363	2.64478	61.3387	42.8704	61.1501	0.925449	0.712903	0.635859
ENSMUSG00000047638_20186_Nr1h4	th_6mon	wt_6mon	5.18825	2.5924	2.4119e-70	1.53972e-67	12.4787	9.71836	12.8034	0.206644	0.247929	0.458428	6.11885	5.13026	6.46936	0.215938	0.746851	0.317929
ENSMUSG00000044708_16513_Kcnj10	th_6mon	wt_6mon	3.40969	4.95002	3.59456e-70	2.20972e-67	64.6144	47.4256	60.0521	6.88812	4.43174	4.16111	24.5129	17.4374	31.209	7.95886	7.06114	6.35859
ENSMUSG00000040663_56708_Clcf1	th_6mon	wt_6mon	2.62311	5.12747	4.63004e-70	2.74462e-67	67.3904	52.5763	63.4712	9.5056	10.7539	8.14591	73.8016	74.4161	76.4945	7.40359	11.7799	8.98151
ENSMUSG00000022148_23880_Fyb	th_6mon	wt_6mon	2.82745	4.83316	1.5941e-68	9.12373e-66	51.6334	45.1418	55.4691	5.37273	8.08869	6.98221	35.9248	32.6372	43.4325	6.57069	6.99324	5.08687
ENSMUSG00000000120_18053_Ngfr	th_6mon	wt_6mon	3.47879	8.311	2.01362e-68	1.11407e-65	631.524	505.865	646.678	67.4002	47.2305	38.4021	518.225	396.804	516.119	54.5398	79.5397	67.3216
ENSMUSG00000032011_21838_Thy1	th_6mon	wt_6mon	2.19464	5.48086	8.63003e-68	4.62068e-65	81.5612	72.256	70.0547	15.6016	17.1071	13.9644	76.9924	52.8581	92.1965	13.2956	14.8012	9.19346
ENSMUSG00000027797_13175_Dclk1	th_6mon	wt_6mon	2.92222	5.57455	9.11417e-65	4.72741e-62	92.1892	66.0849	98.6804	12.8808	9.76222	9.76804	97.6013	74.7709	106.078	13.7583	10.6936	8.84904
ENSMUSG00000068457_22290_Uty	th_6mon	wt_6mon	7.67232	3.47701	9.81848e-65	4.9384e-62	25.6184	11.905	29.4259	0.0688812	0.0309912	0.211582	27.2158	26.6337	31.7616	0.0616966	26.9206	24.613
ENSMUSG00000021281_21928_Tnfaip2	th_6mon	wt_6mon	3.0577	4.0581	7.54697e-63	3.68425e-60	33.021	25.5107	31.7174	2.99633	4.24579	3.06794	12.8383	12.389	18.7579	2.65295	2.68187	3.65619
ENSMUSG00000023885_21826_Thbs2	th_6mon	wt_6mon	2.98907	7.44425	1.16586e-62	5.52885e-60	371.797	227.045	347.291	37.7469	39.8236	36.3569	249.934	230.289	255.849	71.2596	67.0808	39.7942
ENSMUSG00000007888_12931_Crlf1	th_6mon	wt_6mon	2.82155	6.00393	1.81311e-60	8.35942e-58	132.031	89.4332	122.032	14.0862	18.8736	13.4355	140.133	87.4055	139.595	9.87145	9.13195	8.84904
ENSMUSG00000064023_259277_Klk8	th_6mon	wt_6mon	4.98488	2.54111	6.29896e-60	2.82568e-57	10.866	10.4229	12.3305	0.619931	0.309912	0.0705274	4.61729	3.3565	4.71386	1.11054	0.814747	0.158965
ENSMUSG00000013367_210094_Iglon5	th_6mon	wt_6mon	2.41517	4.98731	8.692e-59	3.79657e-56	54.1186	46.3323	62.4527	9.81557	10.7229	8.60434	30.0312	18.8837	28.9008	9.25449	8.31721	8.08071
ENSMUSG00000022996_22410_Wnt10b	th_6mon	wt_6mon	3.61179	3.36425	1.21337e-57	5.16399e-55	18.771	16.254	22.4422	1.92867	1.48758	1.05791	11.3368	8.18659	12.0285	1.7275	2.24055	0.927294
ENSMUSG00000028262_80797_Clca3a2	th_6mon	wt_6mon	3.44659	3.40785	1.90575e-56	7.90789e-54	19.4319	18.3434	20.8782	2.44528	1.45658	1.23423	11.2617	6.713	12.191	0.616966	1.29002	1.48367
ENSMUSG00000017929_56336_B4galt5	th_6mon	wt_6mon	1.82674	5.23372	2.16601e-52	8.76863e-50	62.7902	55.6862	60.7432	15.8082	16.7662	15.6571	47.637	40.7692	43.2049	23.6298	20.0292	19.4202
ENSMUSG00000004105_26360_Angptl2	th_6mon	wt_6mon	1.77889	7.14021	8.67639e-51	3.42883e-48	214.518	221.02	233.225	60.2366	63.6559	62.2404	165.885	127.656	172.917	74.7763	60.5968	49.7295
ENSMUSG00000022144_14573_Gdnf	th_6mon	wt_6mon	3.97394	2.62831	2.26061e-50	8.72596e-48	10.3637	10.2286	14.2219	0.482168	0.836761	0.775801	13.8519	8.8961	11.7684	0.18509	0.30553	0.370918
ENSMUSG00000020926_11488_Adam11	th_6mon	wt_6mon	2.96775	8.52606	1.12278e-48	4.23545e-46	684.506	517.138	798.245	60.0644	88.6347	95.6704	245.768	128.338	267.064	33.2853	31.7072	29.8854
ENSMUSG00000070348_12443_Ccnd1	th_6mon	wt_6mon	2.11423	7.61995	1.32979e-48	4.90486e-46	356.199	265.141	356.639	72.0497	74.5957	69.2579	383.123	293.135	355.262	84.0925	76.4165	65.414
ENSMUSG00000027692_665113_Tnik	th_6mon	wt_6mon	1.88995	6.89679	2.00571e-48	7.23714e-46	201.563	167.545	205.108	48.0791	51.3524	48.5934	128.721	101.295	129.322	53.4909	51.1254	49.2791
ENSMUSG00000026725_329278_Tnn	th_6mon	wt_6mon	5.09614	2.26436	4.07777e-48	1.44006e-45	9.54411	6.92433	11.3121	0.275525	0.402885	0.0705274	4.39206	1.71918	3.96614	0	0.237634	0.211953
ENSMUSG00000052512_78286_Nav2	th_6mon	wt_6mon	2.58004	7.44838	6.49076e-48	2.24445e-45	339.622	230.665	345.072	45.0139	57.6746	43.6564	267.803	229.115	279.646	56.9151	60.0197	43.6093
ENSMUSG00000045672_373864_Col27a1	th_6mon	wt_6mon	2.67939	8.48167	4.40084e-47	1.49072e-44	655.953	488.858	747.141	113.447	92.6946	76.4164	400.503	244.479	430.294	79.5886	109.889	96.6771
ENSMUSG00000013584_19378_Aldh1a2	th_6mon	wt_6mon	3.78686	2.30402	6.25468e-47	2.0763e-44	8.03715	9.20815	10.1117	0.551049	0.495859	0.846328	19.3326	17.0827	15.6045	3.02313	0.746851	0.105976
ENSMUSG00000054871_72309_Tmem158	th_6mon	wt_6mon	2.59252	4.20845	1.13902e-46	3.70694e-44	34.0786	28.5477	33.7543	4.44284	6.57013	4.19638	52.4795	46.8546	44.0177	7.49614	5.80507	3.44424
ENSMUSG00000021256_238328_Vash1	th_6mon	wt_6mon	2.36714	6.98974	1.20031e-46	3.83131e-44	224.353	164.41	262.178	40.0888	41.8381	38.7195	140.283	100.477	155.85	58.7352	51.2951	49.2261
ENSMUSG00000079055_110893_Slc8a3	th_6mon	wt_6mon	2.92932	3.51679	4.00946e-46	1.25564e-43	21.2033	18.7807	21.1692	3.09965	2.88218	1.65739	6.83209	3.1109	6.56689	1.7275	1.76528	3.57671
ENSMUSG00000024112_58226_Cacna1h	th_6mon	wt_6mon	2.46808	5.28259	8.67612e-46	2.66678e-43	70.748	50.6813	79.6936	13.4318	10.599	10.7202	57.2469	39.2956	59.5897	11.8149	14.971	16.0024
ENSMUSG00000037280_207839_Galnt6	th_6mon	wt_6mon	2.45782	4.13778	9.26635e-46	2.79642e-43	33.8935	25.0005	31.5719	6.0271	5.14453	4.54901	18.3566	12.4436	19.1805	5.73778	4.6169	4.23906
ENSMUSG00000020218_24117_Wif1	th_6mon	wt_6mon	8.55373	2.35955	1.51653e-45	4.49487e-43	12.135	4.90777	13.5308	0	0.0619823	0	15.5036	5.5123	15.0518	0.123393	0.0678956	0.105976
ENSMUSG00000019935_216227_Slc17a8	th_6mon	wt_6mon	4.48535	2.63335	4.28911e-45	1.24896e-42	15.2283	8.9166	11.2393	0.688812	0.588832	0.211582	21.9978	18.6654	19.8307	0.586118	0.441321	0.344424
ENSMUSG00000028328_21916_Tmod1	th_6mon	wt_6mon	2.19669	4.21353	7.20635e-45	2.06226e-42	31.0646	28.329	33.2087	7.54249	5.79535	5.95956	25.3388	19.7024	24.2195	5.67609	6.00876	7.49784
ENSMUSG00000035835_216152_Plppr3	th_6mon	wt_6mon	2.12147	4.90567	8.04539e-45	2.26335e-42	53.0875	40.0154	55.5054	11.7098	10.1651	10.7554	26.9905	20.8485	28.5107	9.22364	10.3201	8.71657
ENSMUSG00000037095_76905_Lrg1	th_6mon	wt_6mon	2.52228	4.11841	9.39544e-44	2.59909e-41	34.8717	25.9966	28.953	5.64826	5.45445	3.80848	33.5598	24.014	32.7694	7.89716	8.72458	3.89464
ENSMUSG00000047747_330812_Rnf150	th_6mon	wt_6mon	2.02857	4.744	5.09757e-43	1.38704e-40	49.5712	36.3467	45.2482	10.5733	10.599	9.52119	39.0405	31.8458	42.6848	12.5553	11.8817	11.6574
ENSMUSG00000034220_14733_Gpc1	th_6mon	wt_6mon	2.07118	7.76491	1.47653e-42	3.9528e-40	381.209	308.169	386.138	73.6684	96.8474	74.0537	264.725	225.95	271.226	71.4755	89.7919	84.1718
ENSMUSG00000015852_80891_Fcrls	th_6mon	wt_6mon	2.3687	3.75788	2.54582e-42	6.70722e-40	24.6402	21.842	22.1876	3.34074	5.02057	4.30217	26.6902	25.1874	27.3404	7.52698	8.41905	5.72273
ENSMUSG00000032076_54725_Cadm1	th_6mon	wt_6mon	2.0307	7.10324	3.84869e-42	9.98133e-40	238.259	210.913	227.005	65.0927	46.8896	46.1602	140.696	91.0895	127.079	50.9614	64.6705	62.0492
ENSMUSG00000079105_109828_C7	th_6mon	wt_6mon	3.27792	2.71478	4.48838e-42	1.14613e-39	13.2454	12.5367	9.67526	0.861015	1.14667	1.48107	6.23147	4.96653	5.78667	0.863752	15.5141	3.17929
ENSMUSG00000041729_235431_Coro2b	th_6mon	wt_6mon	1.94412	4.95142	1.68882e-41	4.24713e-39	56.1543	41.2059	52.4137	12.3986	11.8076	12.977	24.588	17.6285	25.1622	10.6427	12.0854	10.7301
ENSMUSG00000047261_14432_Gap43	th_6mon	wt_6mon	3.28448	3.75019	2.10623e-41	5.2178e-39	27.9714	16.0353	29.9351	2.72081	2.20037	2.3274	15.879	10.2332	17.295	2.40617	1.59555	1.53666
ENSMUSG00000021703_218442_Serinc5	th_6mon	wt_6mon	1.83907	8.90019	2.13949e-41	5.22225e-39	772.253	699.576	815.159	233.542	189.294	188.096	576.561	455.202	552.952	215.29	226.262	212.032
ENSMUSG00000029765_243743_Plxna4	th_6mon	wt_6mon	3.2718	6.45446	9.54329e-41	2.29565e-38	168.119	130.979	186.594	24.1084	12.3345	11.6723	87.3907	70.1591	88.4905	20.6375	33.0312	22.9969
ENSMUSG00000039384_63953_Dusp10	th_6mon	wt_6mon	2.60559	3.19701	2.10256e-40	4.98547e-38	17.7663	13.7758	15.9314	2.10088	2.8202	2.50372	13.8519	9.66018	9.55775	1.66581	2.68187	2.88786
ENSMUSG00000047884_101533_Klk9	th_6mon	wt_6mon	4.29921	2.64933	2.26265e-40	5.2895e-38	11.6063	8.98949	15.204	0.723252	0.774779	0.211582	5.51823	2.83802	5.85168	0.493573	0.678956	0.847812
ENSMUSG00000036913_330863_Trim67	th_6mon	wt_6mon	4.17515	1.69613	2.39392e-40	5.47708e-38	4.89103	6.72997	6.32893	0.344406	0.27892	0.317373	3.5662	0.764082	1.62547	0.123393	0.373426	0.556377
ENSMUSG00000021359_21418_Tfap2a	th_6mon	wt_6mon	4.05765	2.90555	2.40888e-40	5.47708e-38	14.488	12.7796	15.0949	1.48095	0.52685	0.423164	3.90405	3.6021	3.96614	0.555269	0.373426	0.556377
ENSMUSG00000004885_12904_Crabp2	th_6mon	wt_6mon	2.85185	2.78207	2.69645e-40	6.04805e-38	13.4569	10.4958	12.2578	1.37762	1.70451	1.69266	12.4629	11.0246	16.8724	1.69666	3.02135	2.04005
ENSMUSG00000015243_11303_Abca1	th_6mon	wt_6mon	2.69384	8.87006	3.75833e-40	8.31743e-38	876.234	678.123	926.497	163.489	111.909	91.3682	362.514	333.713	383.383	93.0693	110.296	93.3653
ENSMUSG00000020473_11568_Aebp1	th_6mon	wt_6mon	1.58164	7.87353	3.85986e-40	8.42973e-38	367.065	345.634	363.986	109.762	119.254	114.572	386.689	344.137	373.728	136.257	128.492	99.4059
ENSMUSG00000042246_209760_Tmc7	th_6mon	wt_6mon	1.77174	4.58962	5.14317e-40	1.10865e-37	39.5512	34.1115	39.8286	9.98777	10.599	11.1433	26.7277	23.9321	26.3976	12.6786	10.7614	10.0148
ENSMUSG00000060402_68947_Chst8	th_6mon	wt_6mon	2.3581	3.52114	1.17193e-39	2.49381e-37	18.3744	17.6145	22.1876	4.06399	3.37804	3.38531	11.2617	7.4498	11.0532	4.28791	3.80215	3.1528
ENSMUSG00000095407_622645_Tmem200c	th_6mon	wt_6mon	5.36001	1.24773	2.87053e-39	6.03103e-37	3.99214	4.00882	5.45597	0.137762	0.0929735	0.0705274	2.74034	1.47359	2.14562	0.246786	0.135791	0.0529882
ENSMUSG00000046711_15361_Hmga1	th_6mon	wt_6mon	2.0389	4.71654	3.68349e-39	7.64232e-37	48.7252	35.5449	44.5935	8.71347	11.1258	10.0854	48.5003	51.3026	49.2517	7.52698	8.21536	8.87553
ENSMUSG00000035273_15442_Hpse	th_6mon	wt_6mon	4.0609	2.55865	8.66019e-39	1.77459e-36	12.7695	7.55603	12.9125	0.551049	0.898744	0.423164	3.0782	2.01936	3.02337	1.41902	0.780799	0.556377
ENSMUSG00000050335_16854_Lgals3	th_6mon	wt_6mon	1.91036	6.55218	1.13803e-38	2.30354e-36	169.732	128.72	154.986	32.4086	41.4042	41.3996	115.658	110.928	120.805	19.4344	25.5966	17.1682
ENSMUSG00000076431_20677_Sox4	th_6mon	wt_6mon	2.85729	5.55622	1.8313e-38	3.66215e-36	92.1099	65.8176	94.4611	11.7098	14.5349	7.01747	59.9497	48.0007	58.5168	13.7892	18.1281	12.9026
ENSMUSG00000020914_21973_Top2a	th_6mon	wt_6mon	2.8224	2.9455	2.05426e-38	4.05911e-36	15.3605	11.1275	14.0764	1.58427	2.13839	1.72792	19.1073	17.0554	20.2858	4.56555	2.30845	1.32471
ENSMUSG00000046186_235505_Cd109	th_6mon	wt_6mon	2.44943	4.2589	2.50571e-38	4.89291e-36	34.3694	30.5643	33.4269	7.64581	5.39246	4.16111	16.5922	13.4806	17.6851	4.62724	9.43748	5.77572
ENSMUSG00000025584_18584_Pde8a	th_6mon	wt_6mon	1.58237	5.64076	1.20846e-37	2.33232e-35	81.429	66.3278	80.8212	24.1084	24.638	24.1556	55.9331	43.116	55.1359	24.2159	21.8624	19.3407
ENSMUSG00000018470_16499_Kcnab3	th_6mon	wt_6mon	3.80853	1.8462	2.09983e-37	4.0061e-35	7.00607	5.29651	7.49287	0.516609	0.464867	0.352637	3.04066	3.43837	4.45378	0.401028	1.15422	0.635859
ENSMUSG00000045318_11553_Adra2c	th_6mon	wt_6mon	3.21638	2.3365	2.67365e-37	5.04286e-35	10.2315	7.58032	9.31153	1.13654	0.898744	0.740537	3.0782	1.28257	2.66577	0.987145	0.814747	1.37769
ENSMUSG00000031004_17345_Mki67	th_6mon	wt_6mon	2.1371	4.18524	6.44684e-37	1.2023e-34	33.2061	24.7332	32.1902	6.64703	7.25193	5.64219	39.1531	42.5157	39.9865	11.7532	6.72166	6.22612
ENSMUSG00000043079_104027_Synpo	th_6mon	wt_6mon	1.79784	6.69165	6.67087e-37	1.23026e-34	155.482	157.729	178.047	48.0791	50.2987	36.6037	123.053	92.3175	123.958	40.0719	56.1496	44.5101
ENSMUSG00000038267_73102_Slc22a23	th_6mon	wt_6mon	2.34613	7.62087	1.07262e-36	1.95641e-34	346.417	287.226	373.007	83.5529	55.0713	50.7092	219.565	170.827	216.09	74.8997	92.6435	91.6697
ENSMUSG00000059991_53324_Nptx2	th_6mon	wt_6mon	4.98511	1.49529	1.14697e-36	2.06929e-34	6.6095	3.76587	5.52872	0.137762	0.154956	0.176318	7.69549	8.95067	7.44464	0.956297	0.882642	0.741835
ENSMUSG00000042631_228787_Xkr7	th_6mon	wt_6mon	3.04783	4.57518	1.55559e-36	2.77631e-34	43.2525	45.3848	40.7379	7.61137	4.36975	2.96215	64.8673	52.7489	68.3672	11.8149	11.8817	11.3395
ENSMUSG00000015134_56847_Aldh1a3	th_6mon	wt_6mon	1.53072	5.01571	2.57696e-36	4.55026e-34	49.3068	51.5802	45.7938	16.8759	14.8138	16.8208	53.0801	80.0921	61.9303	26.6221	35.6112	20.109
ENSMUSG00000031561_23965_Tenm3	th_6mon	wt_6mon	1.93873	8.47782	6.30497e-36	1.10158e-33	627.691	462.91	640.24	162.973	131.248	137.458	481.925	362.802	456.757	144.586	150.355	148.553
ENSMUSG00000036192_225998_Rorb	th_6mon	wt_6mon	4.36967	1.26117	6.60417e-36	1.14183e-33	4.54733	3.98453	4.69214	0.172203	0.309912	0.105791	2.81542	2.42869	2.82831	0.246786	0.237634	0.158965
ENSMUSG00000052397_22350_Ezr	th_6mon	wt_6mon	1.64415	6.8073	3.16907e-35	5.4227e-33	188.582	149.639	180.993	56.3448	53.8626	48.5228	137.092	120.043	139.4	64.5038	68.1332	62.2877
ENSMUSG00000001131_21857_Timp1	th_6mon	wt_6mon	2.93703	2.84613	3.28476e-35	5.5633e-33	14.1708	10.6902	13.3126	1.13654	2.1074	1.48107	15.8414	12.9621	17.8151	1.29563	1.05238	1.40419
ENSMUSG00000042671_67792_Rgs8	th_6mon	wt_6mon	4.50099	1.77175	8.91269e-35	1.49427e-32	5.89567	4.7377	8.72956	0.206644	0.247929	0.352637	14.7153	13.8899	16.5148	0.0616966	0.237634	0.0529882
ENSMUSG00000053199_244867_Arhgap20	th_6mon	wt_6mon	2.28102	4.72912	1.049e-34	1.74113e-32	43.6491	39.0921	51.3225	7.1292	11.6217	7.54643	41.8184	28.3802	38.7837	7.95886	13.2057	10.0943
ENSMUSG00000085936_NA_2610307P16Rik	th_6mon	wt_6mon	2.16435	3.84011	1.32549e-34	2.17826e-32	26.6759	19.8012	24.5519	5.88934	4.52471	4.72533	16.367	14.1355	18.7904	5.05912	7.6043	5.53727
ENSMUSG00000035513_171171_Ntng2	th_6mon	wt_6mon	2.13468	5.01348	2.32742e-34	3.7873e-32	59.274	40.1125	61.0705	12.743	12.4275	9.73278	35.9623	29.5263	34.2324	14.6838	16.4647	13.724
ENSMUSG00000040721_239102_Zfhx2	th_6mon	wt_6mon	1.80527	7.14133	2.54753e-34	4.10524e-32	237.704	181.247	252.612	65.7471	62.1993	55.7519	138.819	100.286	156.435	56.2364	73.1914	72.3025
ENSMUSG00000050505_219257_Pcdh20	th_6mon	wt_6mon	3.19774	3.02781	3.43609e-34	5.48387e-32	15.8628	12.7796	15.5677	0.757693	1.98343	1.83371	7.24502	5.7579	6.04674	0.308483	0.271582	0.0264941
ENSMUSG00000049092_70713_Gpr137c	th_6mon	wt_6mon	2.01628	4.15887	3.53395e-34	5.58633e-32	30.3244	25.0977	31.681	5.64826	7.65482	7.22905	35.3242	28.5166	39.1088	7.77377	6.14455	6.59704
ENSMUSG00000038642_13040_Ctss	th_6mon	wt_6mon	2.40966	5.05208	4.076e-34	6.3824e-32	64.7466	47.9601	57.5787	7.81801	14.07	8.67487	34.7986	28.8441	36.508	10.4884	9.91275	4.47751
ENSMUSG00000044217_11830_Aqp5	th_6mon	wt_6mon	5.67356	0.783184	4.40188e-33	6.82826e-31	3.06681	2.9884	3.5282	0	0	0.176318	1.20125	0.955102	1.13783	0	0.101843	0.185459
ENSMUSG00000026475_19734_Rgs16	th_6mon	wt_6mon	2.13762	3.59201	5.24803e-33	8.06545e-31	18.7445	18.3434	22.4786	4.82168	4.58669	3.4911	24.9634	20.2755	23.7969	3.73264	3.90399	3.97412
ENSMUSG00000069516_17105_Lyz2	th_6mon	wt_6mon	2.63937	7.75704	6.18382e-33	9.41642e-31	452.777	257.512	429.931	49.2156	75.1536	50.6386	154.811	138.954	191.545	56.5449	56.0138	38.284
ENSMUSG00000033268_99439_Duox1	th_6mon	wt_6mon	2.78312	2.82355	6.88107e-33	1.03829e-30	13.1132	9.74266	14.2947	1.96311	1.3946	1.79845	8.52135	4.52991	8.28989	1.29563	1.76528	1.27172
ENSMUSG00000024036_224674_Slc37a1	th_6mon	wt_6mon	3.18591	2.41991	8.74138e-33	1.30711e-30	7.93139	8.94089	11.9668	1.30874	0.929735	0.775801	5.21792	4.47534	8.41992	1.01799	1.29002	1.66913
ENSMUSG00000074637_20674_Sox2	th_6mon	wt_6mon	1.55933	5.67258	1.02765e-32	1.52295e-30	84.1785	65.3803	83.1854	24.7972	26.6834	23.944	50.7902	44.7534	50.6496	18.2313	21.4211	20.48
ENSMUSG00000090125_18991_Pou3f1	th_6mon	wt_6mon	1.62901	6.6479	1.36268e-32	2.00157e-30	173.909	128.574	161.133	49.9389	46.8896	46.407	71.1739	64.4558	91.0262	50.6529	52.0419	48.8287
ENSMUSG00000042331_432572_Specc1	th_6mon	wt_6mon	1.50241	5.92004	1.75934e-32	2.56154e-30	92.2686	84.0638	97.3346	33.2696	32.7887	26.2009	82.2103	78.0182	90.4085	35.5681	46.9837	37.4097
ENSMUSG00000028859_12986_Csf3r	th_6mon	wt_6mon	2.62907	3.0861	2.02598e-32	2.9241e-30	17.2376	11.0546	15.7496	1.99755	2.35533	2.43319	7.43272	7.55895	9.7203	3.30077	3.49662	1.88108
ENSMUSG00000025352_14561_Gdf11	th_6mon	wt_6mon	1.81797	4.70673	3.96784e-32	5.67743e-30	43.6755	33.6012	46.7395	12.3642	10.413	10.826	33.1094	26.6883	35.0126	13.3882	14.5636	14.0154
ENSMUSG00000039830_50913_Olig2	th_6mon	wt_6mon	5.36357	1.09559	4.0237e-32	5.70816e-30	2.8553	4.39756	4.76488	0	0.123965	0.141055	0.675701	0.682216	1.3979	0	0.0678956	0.105976
ENSMUSG00000039385_12563_Cdh6	th_6mon	wt_6mon	2.74581	2.53567	4.40506e-32	6.1962e-30	10.3108	9.93703	9.85713	1.23986	1.08469	1.97477	6.60686	5.53959	7.41213	5.08997	2.85161	2.19901
ENSMUSG00000028581_16792_Laptm5	th_6mon	wt_6mon	1.7818	5.51798	4.4915e-32	6.2647e-30	80.0807	59.695	77.0747	18.2535	23.8322	18.1255	46.3982	50.8933	49.7068	21.1311	24.5103	18.3869
ENSMUSG00000019232_71760_Etnppl	th_6mon	wt_6mon	-2.04306	6.06018	1.18014e-31	1.63232e-29	26.3851	32.3136	21.2056	79.8333	115.783	118.839	7.73303	13.2623	10.1429	24	18.7731	27.13
ENSMUSG00000044430_69511_Klk12	th_6mon	wt_6mon	4.1311	1.31211	1.98644e-31	2.72487e-29	3.72776	4.71341	5.20136	0.241084	0.371894	0.105791	1.87695	1.00968	2.24315	0.123393	0.271582	0.264941
ENSMUSG00000005087_12505_Cd44	th_6mon	wt_6mon	1.83634	5.65311	2.67646e-31	3.6413e-29	88.0385	71.5272	80.6757	17.5991	27.1793	19.4303	85.7765	68.167	88.1979	23.2596	21.8963	16.3734
ENSMUSG00000024672_109225_Ms4a7	th_6mon	wt_6mon	2.63898	3.23086	3.66134e-31	4.94073e-29	16.18	12.5367	20.1871	2.10088	3.03713	2.3274	10.2481	7.42251	11.5083	1.94344	2.13871	1.24522
ENSMUSG00000025658_245684_Cnksr2	th_6mon	wt_6mon	1.58184	6.03646	3.96718e-31	5.31026e-29	100.544	96.5762	103.809	37.2303	33.1296	25.672	56.0081	43.6072	59.0045	30.0771	41.7558	34.2304
ENSMUSG00000028238_242341_Atp6v0d2	th_6mon	wt_6mon	3.8231	2.82376	4.36886e-31	5.80114e-29	16.0743	9.79125	13.7491	0.723252	1.48758	0.423164	6.86963	4.25703	6.89198	0.431876	0.746851	0.847812
ENSMUSG00000033763_244654_Mtss1l	th_6mon	wt_6mon	1.54959	8.31964	4.86453e-31	6.40806e-29	489.526	429.94	538.614	169.999	160.968	145.145	285.634	207.803	269.145	125.059	150.151	147.095
ENSMUSG00000049866_320982_Arl4c	th_6mon	wt_6mon	2.30854	3.45821	5.621e-31	7.34624e-29	19.1675	14.8205	21.3874	3.78847	3.96687	2.89162	11.5995	10.1787	12.5486	3.94858	3.70031	2.91435
ENSMUSG00000046805_17476_Mpeg1	th_6mon	wt_6mon	2.4313	5.96511	8.12656e-31	1.05379e-28	133.327	84.5498	104.173	16.3937	26.1256	14.4934	68.5462	51.3572	80.0706	14.1902	13.8507	6.54405
ENSMUSG00000040631_114255_Dok4	th_6mon	wt_6mon	1.62858	4.27269	1.11413e-30	1.43351e-28	28.3151	29.1794	31.4264	10.2633	8.49158	8.71013	21.4723	18.7746	22.3014	9.68636	10.9312	9.74984
ENSMUSG00000033774_226304_Npbwr1	th_6mon	wt_6mon	9.19718	0.30278	1.42226e-30	1.81589e-28	2.19435	1.89508	2.80073	0	0	0	1.31386	0.900525	1.17034	0.123393	0	0.0529882
ENSMUSG00000015202_215748_Cnksr3	th_6mon	wt_6mon	1.71473	5.09569	1.73604e-30	2.19961e-28	55.8635	45.895	58.2334	14.775	18.3778	13.3649	34.0854	26.2244	34.1023	12.617	13.4433	15.3931
ENSMUSG00000025475_52389_Adgra1	th_6mon	wt_6mon	4.97512	1.27518	2.36609e-30	2.97518e-28	4.46802	3.32854	5.89245	0.0688812	0.0619823	0.282109	2.51511	2.42869	3.8361	0	0.135791	0.0529882
ENSMUSG00000062296_320429_Trank1	th_6mon	wt_6mon	2.94783	2.53172	2.81469e-30	3.51264e-28	11.1568	9.23245	10.1481	1.85979	0.836761	1.09317	3.82897	2.4014	3.67356	0.894601	1.32396	1.11275
ENSMUSG00000040212_13732_Emp3	th_6mon	wt_6mon	1.47723	5.07565	2.91715e-30	3.61335e-28	57.5291	49.0777	44.8481	17.3236	17.0451	17.5966	45.8351	33.4013	43.335	17.7995	21.9642	18.228
ENSMUSG00000079499_NA_6530402F18Rik	th_6mon	wt_6mon	1.97023	4.65334	6.92798e-30	8.51782e-28	45.2883	30.9773	45.9029	10.7455	10.599	8.42802	29.2429	22.6223	34.6225	12.3702	11.033	11.419
ENSMUSG00000025648_270198_Pfkfb4	th_6mon	wt_6mon	1.89629	5.40434	7.78638e-30	9.50281e-28	79.6576	51.6531	72.4917	18.9079	14.8448	18.584	49.2136	40.5782	51.9825	17.2442	19.9952	22.2816
ENSMUSG00000022871_59083_Fetub	th_6mon	wt_6mon	4.5922	2.91891	1.10162e-29	1.33465e-27	14.488	10.593	18.5867	0.0688812	0.929735	0.705274	5.85608	3.8477	6.40434	0.308483	0.645008	0.317929
ENSMUSG00000036912_330890_Piwil4	th_6mon	wt_6mon	3.08118	2.23446	1.84818e-29	2.22291e-27	8.93604	6.29264	9.85713	0.792134	0.867753	1.1637	2.81542	2.42869	2.95835	1.04884	1.01843	1.21873
ENSMUSG00000026605_108000_Cenpf	th_6mon	wt_6mon	3.08575	2.01269	2.33039e-29	2.78272e-27	7.5877	5.68524	8.14759	0.688812	1.02271	0.67001	8.78412	10.1514	10.0779	2.34447	1.42581	0.476894
ENSMUSG00000042604_16492_Kcna4	th_6mon	wt_6mon	3.96476	2.10654	2.89607e-29	3.4335e-27	9.27973	6.26834	8.4022	0.137762	0.836761	0.458428	7.80811	4.17516	5.98172	0.493573	0.203687	0.158965
ENSMUSG00000026389_68428_Steap3	th_6mon	wt_6mon	1.36787	6.26341	3.35805e-29	3.95297e-27	114.529	112.004	112.248	46.7359	36.3216	42.3517	105.785	102.059	117.521	64.1953	54.5201	41.6488
ENSMUSG00000023031_109901_Cela1	th_6mon	wt_6mon	2.9784	2.42612	4.06142e-29	4.74729e-27	10.4959	7.16729	10.8392	1.4465	1.14667	0.846328	9.08443	5.294	6.85947	2.06684	2.00292	1.90758
ENSMUSG00000019194_20266_Scn1b	th_6mon	wt_6mon	1.27931	5.57458	5.10911e-29	5.93014e-27	69.479	65.8662	70.964	28.0002	24.9169	28.2815	53.1176	37.6856	51.4948	21.4396	28.9235	32.9852
ENSMUSG00000026656_14130_Fcgr2b	th_6mon	wt_6mon	1.98256	4.75847	7.97021e-29	9.18677e-27	47.9849	40.4284	43.2477	7.33585	11.9006	12.5539	57.9226	39.2683	63.7509	54.1079	12.1194	6.83548
ENSMUSG00000026483_63913_Fam129a	th_6mon	wt_6mon	1.56412	6.83791	9.55774e-29	1.09406e-26	181.867	145.071	196.051	61.4076	53.9866	53.6713	110.289	86.4777	109.492	51.1156	57.847	50.7097
ENSMUSG00000002985_11816_Apoe	th_6mon	wt_6mon	1.63554	10.5909	1.03157e-28	1.17274e-26	2746.72	1965.78	2434.82	691.464	797.465	709.435	1271.33	1049.49	1368.22	585.686	610.11	513.933
ENSMUSG00000029622_11867_Arpc1b	th_6mon	wt_6mon	1.49777	9.03502	1.54994e-28	1.75007e-26	830.787	673.434	867.936	256.72	269.933	276.15	680.169	534.53	651.455	319.372	284.55	273.472
ENSMUSG00000048004_217951_Tmem196	th_6mon	wt_6mon	4.48028	0.821231	1.71884e-28	1.92766e-26	2.96105	3.20706	3.45545	0.241084	0.154956	0	0.300312	0.354752	0.52015	0.339331	0.339478	0.211953
ENSMUSG00000035493_21810_Tgfbi	th_6mon	wt_6mon	1.34847	7.69286	2.52495e-28	2.8127e-26	312.365	307.926	289.93	104.389	113.645	123.247	336.875	297.528	308.774	176.668	182.537	124.496
ENSMUSG00000029838_19242_Ptn	th_6mon	wt_6mon	1.49339	5.52584	2.65535e-28	2.93824e-26	73.762	65.4289	68.5634	28.2068	20.5162	21.793	60.6254	41.2877	54.9733	28.5347	29.8062	29.1965
ENSMUSG00000030043_21336_Tacr1	th_6mon	wt_6mon	3.81216	2.19603	3.76249e-28	4.13575e-26	9.59699	5.63665	10.2209	0.895455	0.309912	0.528955	6.53178	3.19277	9.26517	0.37018	0.441321	0.317929
ENSMUSG00000047485_245683_Klhl34	th_6mon	wt_6mon	1.79226	4.24442	4.06283e-28	4.4365e-26	30.6416	28.9121	29.9351	9.91889	8.39861	6.34746	15.7664	11.8978	15.7345	8.73007	11.5762	9.4849
ENSMUSG00000032327_20897_Stra6	th_6mon	wt_6mon	1.7835	6.49631	4.84494e-28	5.25597e-26	151.569	140.819	135.781	32.3742	51.5073	34.8405	123.766	128.066	133.288	38.5604	54.7578	37.7276
ENSMUSG00000027849_54524_Syt6	th_6mon	wt_6mon	4.52781	1.16711	5.61093e-28	6.04742e-26	5.4991	2.9398	3.9283	0.137762	0.185947	0.176318	5.44315	2.86531	5.39655	0.493573	0.0678956	0.158965
ENSMUSG00000026042_12832_Col5a2	th_6mon	wt_6mon	1.51044	9.02312	7.55835e-28	8.09378e-26	850.695	656.135	851.241	276.248	255.863	259.047	835.993	767.738	868.032	483.794	387.616	352.372
ENSMUSG00000024300_17916_Myo1f	th_6mon	wt_6mon	1.91373	4.33641	7.88196e-28	8.3862e-26	38.6259	25.3163	33.2087	8.0591	9.14239	7.40537	23.2366	20.5756	25.0322	11.0745	9.36959	6.3056
ENSMUSG00000015745_67220_Plekho1	th_6mon	wt_6mon	1.85245	4.73185	8.91887e-28	9.42901e-26	48.6459	32.1192	46.0848	10.16	12.5824	10.7907	30.7444	31.0272	34.7525	12.7095	14.937	10.4387
ENSMUSG00000015354_76477_Pcolce2	th_6mon	wt_6mon	2.88856	2.87405	1.08222e-27	1.13688e-25	14.9375	12.2937	11.4575	1.48095	2.47929	0.987383	10.9238	10.97	8.58247	2.83804	4.41321	0.927294
ENSMUSG00000018774_12514_Cd68	th_6mon	wt_6mon	1.88751	4.6125	1.26876e-27	1.32446e-25	44.2043	35.0833	38.0463	7.81801	12.8303	9.59172	23.124	25.5422	28.9983	8.69922	12.0515	7.70979
ENSMUSG00000089849_NA_Runx2os2	th_6mon	wt_6mon	4.05843	2.35681	1.58153e-27	1.64064e-25	9.88781	8.55216	10.2936	0.206644	1.11568	0.282109	7.05733	5.56688	6.46936	0.37018	0.746851	0.503388
ENSMUSG00000021806_18074_Nid2	th_6mon	wt_6mon	1.45107	7.80171	1.61133e-27	1.66117e-25	343.72	305.788	350.892	133.526	108.841	107.307	319.156	297.419	318.137	235.588	214.856	199.395
ENSMUSG00000040140_210510_Tdrd6	th_6mon	wt_6mon	-1.40688	4.65044	1.86125e-27	1.90697e-25	13.4041	15.355	13.3853	34.6472	33.5324	38.649	18.7319	24.3415	17.295	34.4884	36.8333	35.7141
ENSMUSG00000023274_12504_Cd4	th_6mon	wt_6mon	4.12639	2.41432	2.45323e-27	2.49808e-25	13.1661	5.68524	11.2029	0.241084	0.681806	0.705274	3.22835	2.48327	3.51101	0.308483	0.203687	0.264941
ENSMUSG00000022488_105855_Nckap1l	th_6mon	wt_6mon	1.66376	4.53756	1.17102e-26	1.18515e-24	39.5777	29.9083	38.0827	9.1612	11.4667	11.7781	27.441	26.0334	29.9736	15.7018	15.5141	10.1737
ENSMUSG00000052688_226421_Rab7b	th_6mon	wt_6mon	1.5412	4.72163	1.49675e-26	1.50564e-24	43.8871	33.0667	42.8112	12.743	13.915	12.6244	30.8946	28.6804	33.8422	15.7943	17.2794	11.4984
ENSMUSG00000025321_320910_Itgb8	th_6mon	wt_6mon	1.39276	9.15691	1.65267e-26	1.65247e-24	855.718	766.803	909.438	278.211	315.831	327.247	764.256	604.252	754.672	332.514	256.102	262.345
ENSMUSG00000032657_68521_Fam189b	th_6mon	wt_6mon	1.40838	4.74236	4.17387e-26	4.14837e-24	40.8731	34.7189	43.0295	14.3273	14.7518	13.5765	30.857	26.0606	30.2012	13.7275	16.9739	15.0752
ENSMUSG00000049699_171530_Ucn2	th_6mon	wt_6mon	4.10041	1.29328	4.45154e-26	4.39802e-24	5.92211	3.23136	4.21929	0.137762	0.309912	0.282109	4.9176	2.91988	4.25873	0.0925449	0.203687	0.264941
ENSMUSG00000099398_383435_Ms4a14	th_6mon	wt_6mon	2.41706	2.23482	7.66226e-26	7.52534e-24	7.93139	6.85145	8.87505	1.23986	1.45658	1.51634	4.95514	5.10297	4.77888	1.29563	0.61106	0.9008
ENSMUSG00000000223_13497_Drp2	th_6mon	wt_6mon	-1.4619	11.9281	8.06919e-26	7.87838e-24	1910.09	2545.34	1911.85	5681.04	5518.44	5537.84	2514.59	3308.86	2476.79	4479.05	4875.41	4943.91
ENSMUSG00000026675_15490_Hsd17b7	th_6mon	wt_6mon	-1.63972	5.57477	8.31401e-26	8.06994e-24	19.2204	29.7139	22.0785	78.5934	61.6414	71.1621	60.0999	72.1512	60.955	120.463	120.039	128.444
ENSMUSG00000058290_105988_Espl1	th_6mon	wt_6mon	2.07926	2.77643	1.11349e-25	1.07452e-23	12.3201	9.76696	11.2029	2.44528	2.69623	2.36267	8.29611	7.61353	9.10262	3.60925	2.91951	2.17252
ENSMUSG00000001020_20198_S100a4	th_6mon	wt_6mon	1.65877	5.92426	1.15352e-25	1.10671e-23	105.302	74.7585	101.808	30.3077	23.1814	31.8431	69.4471	56.1873	63.8159	29.1825	34.3552	34.8928
ENSMUSG00000051375_75599_Pcdh1	th_6mon	wt_6mon	1.42649	7.11855	1.47312e-25	1.39884e-23	205.238	193.031	221.731	85.4471	71.3417	63.6509	144.6	113.03	156.76	60.0616	85.4126	80.8071
ENSMUSG00000028068_404710_Iqgap3	th_6mon	wt_6mon	2.83382	2.489	1.47486e-25	1.39884e-23	9.1211	8.21202	12.185	1.06766	1.85947	0.987383	10.9238	10.2332	12.3536	3.48586	1.12028	0.874306
ENSMUSG00000032135_84004_Mcam	th_6mon	wt_6mon	1.66999	7.21185	1.52099e-25	1.43439e-23	250.05	180.81	259.268	69.9488	77.9428	59.4546	157.814	138.926	171.357	72.3701	73.2254	70.1829
ENSMUSG00000054520_24055_Sh3bp2	th_6mon	wt_6mon	1.50415	4.7614	1.95231e-25	1.83076e-23	43.2261	34.5488	44.5571	12.4331	15.2167	13.506	29.4681	25.3784	27.958	13.7583	12.7983	12.5582
ENSMUSG00000020932_14580_Gfap	th_6mon	wt_6mon	2.28343	4.61072	2.66933e-25	2.48907e-23	48.6723	27.8674	46.885	6.06154	8.7705	9.38014	42.6818	21.9128	42.5222	8.85346	4.14163	4.47751
ENSMUSG00000040552_12267_C3ar1	th_6mon	wt_6mon	1.67592	3.71981	3.03832e-25	2.81732e-23	23.3447	18.5621	18.9504	6.44039	6.10526	5.64219	14.6777	13.2623	16.7098	9.31618	7.97773	5.61675
ENSMUSG00000029120_269643_Ppp2r2c	th_6mon	wt_6mon	2.05874	4.1239	3.2338e-25	2.98193e-23	28.0243	23.4941	34.0089	6.75036	8.02671	4.79586	7.01979	4.91195	5.03895	5.33675	2.81767	2.72889
ENSMUSG00000036422_18530_Pcdh8	th_6mon	wt_6mon	4.27257	1.15833	3.639e-25	3.33702e-23	4.46802	2.81833	5.05587	0.206644	0.309912	0.0705274	1.68925	1.36443	4.03116	0.246786	0.780799	0.503388
ENSMUSG00000020811_216881_Wscd1	th_6mon	wt_6mon	2.24093	3.27767	3.87161e-25	3.53082e-23	16.418	12.8282	19.1687	4.13287	2.75821	2.89162	12.0125	7.12233	11.7034	3.6401	3.66636	3.81515
ENSMUSG00000046618_241327_Olfml2a	th_6mon	wt_6mon	1.15454	5.44576	4.46438e-25	4.04917e-23	62.4201	61.4201	60.0157	26.8981	27.2102	24.7551	49.3262	42.6794	50.0644	35.2288	27.2261	20.374
ENSMUSG00000066129_76484_Kndc1	th_6mon	wt_6mon	3.00551	1.33627	5.99821e-25	5.41077e-23	3.91282	4.49474	4.65576	0.619931	0.433876	0.493692	6.41916	4.36618	6.53438	0.339331	0.339478	0.158965
ENSMUSG00000097178_NA_2310002F09Rik	th_6mon	wt_6mon	3.44356	1.29925	8.66511e-25	7.77424e-23	3.80707	4.1303	5.20136	0.58549	0.27892	0.282109	1.80187	1.61003	2.0806	0.123393	0.271582	0.317929
ENSMUSG00000044303_12578_Cdkn2a	th_6mon	wt_6mon	1.88863	2.96003	9.09697e-25	8.11782e-23	12.5052	11.2004	13.2398	3.40962	3.00614	3.1032	10.8112	5.94892	9.23266	4.25706	3.8361	3.81515
ENSMUSG00000086675_NA_Plxna4os2	th_6mon	wt_6mon	2.54883	2.24598	1.17323e-24	1.04135e-22	8.77741	7.41025	7.89298	1.82535	1.11568	0.987383	4.16683	3.22006	5.29903	1.07969	2.3424	1.27172
ENSMUSG00000020865_76408_Abcc3	th_6mon	wt_6mon	1.94655	3.66048	1.38033e-24	1.21865e-22	23.4241	16.2054	21.2419	4.13287	5.36147	5.57166	10.6611	11.1611	13.6214	4.87403	4.99032	3.28527
ENSMUSG00000030577_12483_Cd22	th_6mon	wt_6mon	3.26754	1.77032	1.54378e-24	1.35575e-22	6.76812	4.1303	7.38375	0.551049	0.712797	0.528955	2.77788	2.04665	3.34846	0.0616966	0.271582	0.0529882
ENSMUSG00000016150_23963_Tenm1	th_6mon	wt_6mon	3.29382	1.89963	1.62918e-24	1.42322e-22	6.71525	5.27221	8.07484	1.03322	0.557841	0.352637	3.60374	2.67429	3.8361	1.32648	0.61106	0.688847
ENSMUSG00000063531_20349_Sema3e	th_6mon	wt_6mon	1.44918	5.34864	1.94031e-24	1.68614e-22	61.9178	54.9573	65.3262	17.2203	22.4376	24.0498	39.3033	25.9515	40.2466	13.4807	14.971	14.0419
ENSMUSG00000045871_239250_Slitrk6	th_6mon	wt_6mon	4.21751	0.796857	2.23893e-24	1.93551e-22	2.27367	3.76587	3.30996	0.206644	0.123965	0.141055	2.44003	2.48327	2.40569	0.431876	0.135791	0
ENSMUSG00000013033_330814_Adgrl1	th_6mon	wt_6mon	1.24224	5.65164	4.15198e-24	3.5707e-22	74.9517	67.4454	73.6557	26.9325	33.0986	27.153	70.7234	61.6177	65.7014	52.0719	39.8886	42.5496
ENSMUSG00000023905_27279_Tnfrsf12a	th_6mon	wt_6mon	2.12636	3.7464	5.0407e-24	4.31266e-22	27.0196	18.7078	20.4417	3.99511	6.38418	4.05532	26.7277	24.4506	23.6343	4.62724	3.73426	4.00061
ENSMUSG00000072812_100041194_Ahnak2	th_6mon	wt_6mon	1.43889	7.9159	5.48032e-24	4.66474e-22	384.778	304.671	390.648	130.427	138.778	111.61	248.958	204.501	255.654	95.6297	118.138	120.442
ENSMUSG00000023992_83433_Trem2	th_6mon	wt_6mon	2.97631	3.99703	8.12152e-24	6.8776e-22	33.8142	21.2103	30.9172	3.23742	5.36147	1.79845	18.0562	14.2447	18.1077	4.81233	2.68187	1.96057
ENSMUSG00000021303_14706_Gng4	th_6mon	wt_6mon	2.50152	2.20143	8.92817e-24	7.52232e-22	8.3544	6.5599	8.36583	1.68759	1.23965	0.987383	2.8905	2.97446	3.64105	1.23393	0.780799	1.11275
ENSMUSG00000052920_19091_Prkg1	th_6mon	wt_6mon	1.38273	5.28229	9.65682e-24	8.09514e-22	57.3969	51.5559	62.8892	23.5229	21.8178	17.5966	43.0197	31.6821	42.0346	16.1954	18.8071	20.0296
ENSMUSG00000020053_16000_Igf1	th_6mon	wt_6mon	1.2346	4.81072	1.19923e-23	1.00025e-21	41.6663	42.1777	36.3368	17.0825	15.7745	15.9392	48.1625	49.2287	53.1203	38.4678	25.7324	15.605
ENSMUSG00000040037_320840_Negr1	th_6mon	wt_6mon	1.3547	4.34478	1.35547e-23	1.1249e-21	29.0289	28.4991	31.4992	11.021	11.9936	10.1912	13.8894	11.1065	18.3028	9.43958	8.82642	10.2532
ENSMUSG00000021567_72293_Nkd2	th_6mon	wt_6mon	2.22983	4.70716	1.59028e-23	1.3132e-21	46.2929	35.059	49.8312	12.5019	8.27464	5.95956	43.8831	29.69	37.0282	9.93315	12.7983	13.4325
ENSMUSG00000021196_56421_Pfkp	th_6mon	wt_6mon	1.22352	5.69745	2.00393e-23	1.64659e-21	79.0231	65.4289	77.6931	28.4824	32.6647	29.692	54.0937	46.2542	53.2503	25.8817	29.1951	24.9045
ENSMUSG00000036334_242050_Igsf10	th_6mon	wt_6mon	1.3453	4.51907	2.089e-23	1.70804e-21	34.4751	31.4632	34.3726	14.1551	12.3655	11.1786	36.638	33.1011	34.5574	14.6838	16.0234	11.3925
ENSMUSG00000031758_75796_Cdyl2	th_6mon	wt_6mon	1.63209	3.91865	2.27414e-23	1.85031e-21	24.3494	20.0927	25.0611	8.19686	7.03499	6.17114	17.4932	14.3811	22.0739	10.2416	8.58879	8.37214
ENSMUSG00000029163_100952_Emilin1	th_6mon	wt_6mon	1.20545	5.20857	2.66467e-23	2.15747e-21	54.1186	49.9281	53.5413	23.2818	22.4686	19.5008	67.7578	59.5984	70.4153	22.0257	27.6335	23.3413
ENSMUSG00000027624_13821_Epb41l1	th_6mon	wt_6mon	1.36244	6.31048	3.59815e-23	2.89913e-21	117.887	106.878	124.833	49.009	45.1851	35.7221	96.7004	87.7875	96.1302	43.5269	55.0294	46.1793
ENSMUSG00000043670_208666_Diras1	th_6mon	wt_6mon	2.96689	1.42153	3.75191e-23	3.00841e-21	5.02322	4.44615	4.32841	0.826574	0.433876	0.423164	3.94159	2.59242	3.31595	0.401028	0.984486	0.609365
ENSMUSG00000069267_319150_Hist1h3b	th_6mon	wt_6mon	3.05006	1.22055	4.25855e-23	3.39824e-21	4.57377	3.93594	3.45545	0.344406	0.464867	0.564219	3.19081	4.96653	2.7958	1.94344	1.05238	0.423906
ENSMUSG00000039601_53901_Rcan2	th_6mon	wt_6mon	-2.14187	5.54275	4.42786e-23	3.51644e-21	14.8581	22.7653	15.204	48.699	88.9137	84.9502	20.3461	21.5853	18.6279	32.4833	34.5249	36.5354
ENSMUSG00000056174_329941_Col8a2	th_6mon	wt_6mon	-1.71128	5.7368	5.42579e-23	4.28844e-21	23.3447	34.4273	18.7322	77.8357	83.0873	78.3912	42.5692	51.2208	47.1711	65.1207	69.9324	72.9648
ENSMUSG00000039661_66959_Dusp26	th_6mon	wt_6mon	-1.78526	5.08803	5.53943e-23	4.35751e-21	12.6109	20.9431	13.349	57.8602	43.8835	52.7897	12.6506	15.4999	12.256	33.6863	38.4628	38.1515
ENSMUSG00000034361_234577_Cpne2	th_6mon	wt_6mon	1.23269	4.98341	5.8067e-23	4.5462e-21	43.9664	42.2992	49.2493	19.7689	17.665	17.6318	37.4264	31.5184	39.1088	19.6504	22.779	22.6525
ENSMUSG00000032064_330938_Dixdc1	th_6mon	wt_6mon	-1.30959	4.9887	9.54852e-23	7.44067e-21	18.0836	21.9149	15.8951	45.2549	41.931	45.3491	14.6027	16.8917	15.6695	25.3264	37.5462	32.6408
ENSMUSG00000026764_16574_Kif5c	th_6mon	wt_6mon	-1.41712	6.47322	9.93256e-23	7.70377e-21	45.2618	60.8855	42.302	133.871	114.76	129.911	63.6661	75.1529	61.5727	103.311	112.435	112.494
ENSMUSG00000068196_12837_Col8a1	th_6mon	wt_6mon	1.12452	5.76792	1.51499e-22	1.16957e-20	72.8895	78.4758	77.1475	35.5771	34.7411	29.7625	134.465	156.091	138.717	75.856	74.753	43.0265
ENSMUSG00000031934_55991_Panx1	th_6mon	wt_6mon	2.42492	2.82749	1.80208e-22	1.38477e-20	14.2236	8.77082	12.9852	1.61871	2.60326	2.15108	10.8488	6.11265	9.52524	2.56041	1.96897	3.12631
ENSMUSG00000074480_72640_Mex3a	th_6mon	wt_6mon	2.39541	2.54632	1.83579e-22	1.40417e-20	8.19577	8.96519	12.3305	2.06644	1.92145	1.34002	11.0365	9.25085	11.0207	1.88175	1.59555	2.43746
ENSMUSG00000069515_17110_Lyz1	th_6mon	wt_6mon	2.51834	3.69683	2.0146e-22	1.53387e-20	27.2311	14.1888	25.4976	3.27186	4.8966	2.96215	8.89674	7.34064	10.468	3.94858	4.17558	1.93407
ENSMUSG00000039278_30052_Pcsk1n	th_6mon	wt_6mon	-1.12909	5.42855	2.98449e-22	2.26194e-20	27.0989	29.9083	25.7886	57.2058	54.6994	61.1472	28.3044	29.0624	24.1219	32.2056	36.3241	39.9001
ENSMUSG00000052336_13051_Cx3cr1	th_6mon	wt_6mon	2.65446	3.75394	3.04156e-22	2.29472e-20	25.4069	20.4572	24.661	5.30385	3.62597	1.76318	18.4692	21.2306	20.4484	8.66837	12.7304	9.9353
ENSMUSG00000029516_12704_Cit	th_6mon	wt_6mon	2.30065	2.86232	3.45861e-22	2.59755e-20	12.6902	10.2286	13.4581	3.27186	2.01443	1.76318	14.1147	10.7244	12.9712	4.78149	4.58295	3.84165
ENSMUSG00000020143_94176_Dock2	th_6mon	wt_6mon	1.4337	4.5247	4.08614e-22	3.05503e-20	37.2776	28.329	36.8096	11.2621	13.1403	11.7781	28.5672	24.8327	28.4457	17.5527	17.6868	13.0881
ENSMUSG00000061615_319172_Hist1h2ab	th_6mon	wt_6mon	3.24139	1.41438	4.40212e-22	3.27652e-20	4.81171	4.64052	4.54665	0.137762	0.557841	0.705274	5.33053	5.294	5.36404	1.69666	0.678956	0.158965
ENSMUSG00000036565_78339_Ttyh3	th_6mon	wt_6mon	1.11156	5.78614	4.87544e-22	3.61262e-20	80.7416	71.9159	78.0568	36.9203	33.1605	31.9136	70.5733	69.3677	81.4359	51.1773	47.6287	45.4639
ENSMUSG00000030519_11784_Apba2	th_6mon	wt_6mon	2.80112	2.87585	5.12723e-22	3.7823e-20	14.5938	9.62118	14.3674	2.58304	0.991717	1.72792	9.19705	8.6505	10.0129	1.8509	3.0553	1.43068
ENSMUSG00000032420_23959_Nt5e	th_6mon	wt_6mon	1.36275	4.90287	6.26314e-22	4.59981e-20	51.4483	40.9386	39.0648	14.9817	18.1918	15.6218	41.5181	36.6486	48.1464	16.3187	16.227	12.6907
ENSMUSG00000022952_12394_Runx1	th_6mon	wt_6mon	1.28559	5.4644	9.80218e-22	7.16725e-20	67.3111	54.8845	69.1454	24.3151	27.954	22.6745	48.9508	50.1019	51.0722	22.766	30.4172	24.7985
ENSMUSG00000043067_244745_Dpy19l1	th_6mon	wt_6mon	1.08985	5.50548	1.00239e-21	7.29722e-20	65.4076	59.4278	64.1259	27.2425	29.9065	27.6115	73.5764	69.8862	66.8718	36.802	36.5278	31.687
ENSMUSG00000015340_13058_Cybb	th_6mon	wt_6mon	1.58618	3.93534	1.07571e-21	7.77084e-20	25.3276	20.2142	24.2245	7.85245	8.24365	6.06535	13.3639	16.7552	21.8788	11.0437	9.98065	6.41158
ENSMUSG00000078131_435273_Krtap1-3	th_6mon	wt_6mon	5.87722	-0.145502	1.07681e-21	7.77084e-20	1.82422	1.31198	1.67317	0.0688812	0	0	1.42648	0.382041	0.650187	0.123393	0.0678956	0.0529882
ENSMUSG00000097928_NA_Gm26578	th_6mon	wt_6mon	3.79955	0.520116	1.26368e-21	9.07989e-20	2.74955	2.28382	2.47338	0.241084	0.0619823	0.211582	3.45359	4.77551	2.73079	0.308483	0.135791	0.264941
ENSMUSG00000038375_68728_Trp53inp2	th_6mon	wt_6mon	1.17924	7.497	1.3332e-21	9.5381e-20	264.75	238.173	264.433	117.993	103.541	102.229	221.555	184.908	218.365	133.326	129.782	137.504
ENSMUSG00000067616_56538_Klk11	th_6mon	wt_6mon	2.83417	1.27641	1.49423e-21	1.06443e-19	3.91282	4.00882	4.43753	0.757693	0.433876	0.458428	1.76433	1.39172	1.75551	0.277635	0.577112	0.529882
ENSMUSG00000020644_15902_Id2	th_6mon	wt_6mon	1.95096	3.22421	1.57978e-21	1.12056e-19	16.1272	13.7515	14.9494	2.89301	3.28506	4.90165	9.49736	8.84152	11.4108	6.91002	5.26191	3.70918
ENSMUSG00000061740_56448_Cyp2d22	th_6mon	wt_6mon	-1.48746	7.09865	1.72203e-21	1.21626e-19	76.7759	78.4758	65.6899	150.746	215.265	225.3	66.1437	63.1459	65.3763	96.0307	100.384	91.9876
ENSMUSG00000097039_NA_Pvt1	th_6mon	wt_6mon	2.13005	2.73955	1.81369e-21	1.27558e-19	11.6063	8.35779	12.767	2.58304	2.35533	2.18635	8.78412	9.05983	9.94786	1.69666	2.37634	1.43068
ENSMUSG00000039323_16008_Igfbp2	th_6mon	wt_6mon	3.23098	1.56778	1.82616e-21	1.27893e-19	5.52554	3.69298	6.58354	0.551049	0.712797	0.317373	14.6777	12.6892	14.5967	0.401028	0.407373	0.476894
ENSMUSG00000045838_214239_Ccdc9b	th_6mon	wt_6mon	1.2214	5.40928	2.03726e-21	1.42078e-19	57.2911	56.1235	68.3452	26.4159	22.6236	25.4251	52.4419	42.8159	50.292	24.1542	24.7819	22.52
ENSMUSG00000024261_20983_Syt4	th_6mon	wt_6mon	2.052	3.6628	2.19536e-21	1.52463e-19	23.239	15.8652	22.7696	6.26819	4.2148	3.77321	37.4264	32.5826	46.0658	7.86632	13.4433	12.5847
ENSMUSG00000035274_21983_Tpbg	th_6mon	wt_6mon	2.2805	1.88636	2.37457e-21	1.64221e-19	6.55662	6.19546	5.31048	0.998777	1.20866	1.34002	3.7539	3.90227	3.77109	1.26478	0.91659	0.423906
ENSMUSG00000053007_231991_Creb5	th_6mon	wt_6mon	1.35917	4.11536	2.70938e-21	1.86599e-19	25.9092	22.9596	27.0616	9.74669	9.88618	8.60434	14.1522	13.0713	15.1169	9.964	10.1843	8.1072
ENSMUSG00000030789_16411_Itgax	th_6mon	wt_6mon	3.20987	2.67461	3.08036e-21	2.11272e-19	14.3558	7.67751	12.476	0.654371	1.92145	0.952119	2.85296	1.77376	5.00644	0.339331	0.475269	0.158965
ENSMUSG00000040690_107581_Col16a1	th_6mon	wt_6mon	1.49469	8.49964	3.98765e-21	2.72374e-19	590.757	413.929	630.238	185.394	194.872	174.555	421.225	332.294	428.831	172.288	197.576	183.048
ENSMUSG00000041642_16565_Kif21b	th_6mon	wt_6mon	1.66101	4.3885	4.7919e-21	3.25967e-19	35.6913	27.1628	34.0453	12.4331	8.46059	8.39276	21.8477	16.073	18.4653	11.1671	10.388	8.76955
ENSMUSG00000007682_13371_Dio2	th_6mon	wt_6mon	2.93363	1.51094	4.98486e-21	3.37709e-19	5.23472	3.66868	5.92883	0.757693	0.588832	0.493692	4.31698	5.59417	3.96614	1.82005	1.45975	0.397412
ENSMUSG00000026305_16978_Lrrfip1	th_6mon	wt_6mon	1.28692	5.28815	8.75694e-21	5.90844e-19	59.0625	50.2196	60.0521	24.3495	23.5533	18.3724	53.6432	46.3361	57.5416	24.401	25.325	27.1035
ENSMUSG00000045294_231070_Insig1	th_6mon	wt_6mon	-1.60297	6.60341	1.10787e-20	7.4447e-19	41.8513	64.5542	41.3563	154.156	121.082	153.15	94.5982	122.744	91.7739	235.989	233.866	238.288
ENSMUSG00000029816_93695_Gpnmb	th_6mon	wt_6mon	1.93501	7.34027	1.23418e-20	8.26003e-19	318.551	187.71	279.637	59.2378	84.7608	52.5076	111.266	79.5464	122.43	24.5244	36.4599	29.8589
ENSMUSG00000022090_213019_Pdlim2	th_6mon	wt_6mon	-1.18004	5.59171	1.43525e-20	9.56716e-19	26.2794	34.5245	29.7169	66.6425	59.9989	69.2579	34.9863	41.7516	36.573	64.2261	59.5105	60.3006
ENSMUSG00000040907_232975_Atp1a3	th_6mon	wt_6mon	1.93908	2.64458	1.8498e-20	1.22812e-18	11.1833	8.3092	10.2936	2.23864	2.75821	2.39793	4.2419	3.95685	3.77109	2.06684	2.07081	1.32471
ENSMUSG00000034926_74754_Dhcr24	th_6mon	wt_6mon	-1.75491	8.16171	1.98288e-20	1.31123e-18	108.898	185.232	107.737	461.573	382.431	449.4	360.9	514.254	348.728	853.14	814.17	855.151
ENSMUSG00000030621_109264_Me3	th_6mon	wt_6mon	-1.26556	4.04124	2.12635e-20	1.40052e-18	9.64986	10.4472	9.52977	22.0764	21.7558	24.2614	10.3983	12.8802	11.0857	15.6092	14.6654	16.4793
ENSMUSG00000004655_11826_Aqp1	th_6mon	wt_6mon	1.66489	5.25457	2.64493e-20	1.7352e-18	67.4697	51.5559	58.1971	15.6016	23.7082	14.0349	57.2845	40.6601	56.6638	26.4987	26.7509	9.67035
ENSMUSG00000020431_432530_Adcy1	th_6mon	wt_6mon	-1.24526	9.28398	2.84652e-20	1.8601e-18	337.005	448.187	349.291	873	838.745	855.074	614.588	695.778	584.031	941.86	888.142	931.613
ENSMUSG00000053279_11668_Aldh1a1	th_6mon	wt_6mon	-1.23155	7.22249	3.25106e-20	2.11612e-18	89.757	100.051	83.6946	175.234	213.591	224.242	73.0884	65.0561	69.0499	69.5938	104.186	100.545
ENSMUSG00000032035_23871_Ets1	th_6mon	wt_6mon	1.14894	5.6927	3.66184e-20	2.37419e-18	73.2597	65.4046	79.2935	34.4406	31.2391	28.2109	49.4388	42.2428	48.7965	27.9486	31.843	27.024
ENSMUSG00000048482_12064_Bdnf	th_6mon	wt_6mon	4.36346	0.455639	5.1975e-20	3.35673e-18	2.16791	1.82219	3.49182	0.0688812	0.123965	0.141055	2.62773	1.80105	2.86082	0.0616966	0.0678956	0.0529882
ENSMUSG00000068794_213945_Col28a1	th_6mon	wt_6mon	1.37512	7.21487	5.39258e-20	3.46923e-18	234.584	170.703	250.72	80.1777	84.203	77.4038	409.25	338.843	411.016	149.306	123.842	117.528
ENSMUSG00000041515_15900_Irf8	th_6mon	wt_6mon	1.66639	3.68369	5.42692e-20	3.47784e-18	22.393	15.5008	21.4238	5.6827	6.60112	5.5364	14.7153	12.3345	15.767	9.34703	7.87589	5.35181
ENSMUSG00000057674_100041412_Gm11938	th_6mon	wt_6mon	8.35677	-0.468808	5.97702e-20	3.81563e-18	1.37478	0.94754	1.52767	0	0	0	0.525546	0.19102	0.325094	0	0	0
ENSMUSG00000030849_14183_Fgfr2	th_6mon	wt_6mon	1.81523	3.89351	6.13912e-20	3.90411e-18	25.8563	19.3395	25.0975	8.4035	5.64039	5.04271	26.4274	20.5756	24.0244	6.47814	8.55484	9.29944
ENSMUSG00000025854_80752_Fam20c	th_6mon	wt_6mon	1.02023	5.86721	6.18655e-20	3.91925e-18	84.4958	73.5437	81.1122	37.4714	38.429	36.7095	87.8787	79.792	87.6127	55.1259	46.6443	44.5631
ENSMUSG00000001507_16400_Itga3	th_6mon	wt_6mon	-1.06025	5.77244	6.30618e-20	3.97985e-18	32.4923	39.9911	36.1186	70.2932	75.3705	70.5979	45.3095	51.8484	42.5873	66.2621	70.238	76.0381
ENSMUSG00000034295_225288_Fhod3	th_6mon	wt_6mon	1.59402	4.75545	7.26198e-20	4.5657e-18	44.7331	33.0424	45.9757	12.1231	16.2084	10.7907	40.1667	31.4092	40.019	15.7635	13.7828	14.7042
ENSMUSG00000026600_20652_Soat1	th_6mon	wt_6mon	1.01882	5.74949	7.43564e-20	4.65723e-18	77.1196	67.9314	75.2561	34.5095	35.051	34.2763	70.3105	60.7991	73.3736	33.748	32.4201	32.9852
ENSMUSG00000026628_11910_Atf3	th_6mon	wt_6mon	1.38774	5.4864	8.03986e-20	5.01675e-18	69.6905	61.1285	67.3995	18.1158	27.1483	27.0472	55.5201	40.3053	51.5273	11.4447	21.455	19.6057
ENSMUSG00000046607_12123_Hrk	th_6mon	wt_6mon	-2.35676	2.56293	8.43642e-20	5.24448e-18	1.82422	2.11374	2.00052	6.50927	10.0101	12.5539	0.825857	1.39172	1.69049	5.76863	2.44424	3.81515
ENSMUSG00000037725_80986_Ckap2	th_6mon	wt_6mon	3.83086	0.562038	8.9024e-20	5.51351e-18	2.61736	3.18276	1.81866	0.137762	0.123965	0.246846	2.59019	3.54752	3.60854	0.832904	0.0678956	0.794824
ENSMUSG00000024268_108013_Celf4	th_6mon	wt_6mon	2.25448	3.39015	8.97681e-20	5.53893e-18	19.6963	10.9089	21.8966	3.82291	3.1611	3.52637	8.25857	7.58624	8.87506	3.17737	4.51505	2.78188
ENSMUSG00000032193_16835_Ldlr	th_6mon	wt_6mon	-1.48889	7.35487	1.14044e-19	7.01074e-18	76.6966	114.482	72.71	250.452	213.839	242.403	193.251	225.759	194.569	377.244	380.996	401.518
ENSMUSG00000022489_18574_Pde1b	th_6mon	wt_6mon	1.88472	2.50993	1.30752e-19	8.00817e-18	9.30617	7.84758	9.74801	2.41084	2.51028	2.01003	6.71948	6.79487	5.94921	2.56041	1.4937	2.43746
ENSMUSG00000069792_100034251_Wfdc17	th_6mon	wt_6mon	3.49234	0.414693	1.32088e-19	8.0603e-18	2.43229	2.18663	2.21876	0.275525	0.123965	0.176318	2.0271	1.22799	2.60075	0.123393	0.475269	0.158965
ENSMUSG00000020330_15366_Hmmr	th_6mon	wt_6mon	4.19686	0.0338385	1.60395e-19	9.75179e-18	1.66559	1.65212	2.0369	0.0688812	0.123965	0.0705274	3.90405	3.90227	3.8361	0.894601	0.271582	0.0529882
ENSMUSG00000030638_20408_Sh3gl3	th_6mon	wt_6mon	1.67058	3.10262	1.68356e-19	1.01985e-17	14.6731	11.3462	13.4581	4.4084	3.62597	3.80848	6.79455	8.95067	9.33019	9.59382	9.60722	6.94146
ENSMUSG00000052565_14957_Hist1h1d	th_6mon	wt_6mon	1.7477	3.38042	2.01498e-19	1.21617e-17	19.1675	12.4638	16.9499	4.33951	4.77264	4.69007	14.903	15.1452	16.9049	8.97685	7.63825	4.79544
ENSMUSG00000046993_NA_Gm5637	th_6mon	wt_6mon	1.50027	4.10935	2.14648e-19	1.29084e-17	29.4784	21.7934	26.2978	8.26574	7.77878	10.1559	23.0865	18.1197	19.7982	10.4267	7.09509	10.0148
ENSMUSG00000023349_56620_Clec4n	th_6mon	wt_6mon	5.38024	-0.11603	2.33839e-19	1.40118e-17	2.11504	1.1905	1.56405	0.0344406	0	0.0705274	1.08863	0.518484	1.07281	0.246786	0	0
ENSMUSG00000035580_211468_Kcnh8	th_6mon	wt_6mon	1.83382	3.56644	2.42903e-19	1.45025e-17	19.8814	16.2297	19.9689	6.61259	4.74165	3.66742	18.9196	12.5255	17.5876	12.0308	9.91275	12.3728
ENSMUSG00000037605_319387_Adgrl3	th_6mon	wt_6mon	1.33066	6.76075	2.95562e-19	1.75833e-17	169.785	131.854	173.1	70.0866	57.7365	52.6134	127.257	105.116	123.373	43.5578	55.233	53.4651
ENSMUSG00000014592_100072_Camta1	th_6mon	wt_6mon	-1.05846	5.2868	3.24467e-19	1.92339e-17	26.3058	28.3047	22.9515	50.8688	50.9495	52.6134	20.8341	23.3318	21.2936	30.5398	31.0283	33.2236
ENSMUSG00000037716_382077_Ccdc33	th_6mon	wt_6mon	2.87819	2.50605	3.46852e-19	2.04877e-17	9.78205	8.40638	11.7485	2.13532	1.14667	0.599483	11.074	10.779	12.9712	2.71465	3.8361	2.41097
ENSMUSG00000034164_140703_Emid1	th_6mon	wt_6mon	1.54335	6.09933	4.30236e-19	2.53229e-17	106.519	89.822	115.776	44.945	27.3652	30.0799	93.472	98.512	92.2941	94.8585	71.7317	76.674
ENSMUSG00000031391_16728_L1cam	th_6mon	wt_6mon	1.14828	7.58901	4.85097e-19	2.8451e-17	271.994	246.215	294.15	126.982	116.93	106.355	207.14	148.014	199.022	98.5911	117.799	117.131
ENSMUSG00000031659_11513_Adcy7	th_6mon	wt_6mon	1.18103	4.96334	5.14924e-19	3.0094e-17	47.1654	37.853	47.176	17.6336	19.6174	18.4076	41.1052	43.9347	46.5209	26.4061	30.1117	18.122
ENSMUSG00000018474_216848_Chd3	th_6mon	wt_6mon	1.11796	7.5909	5.30801e-19	3.09131e-17	279.608	243.98	284.584	117.374	127.436	110.975	221.405	213.015	234.458	118.457	147.265	119.118
ENSMUSG00000026012_12487_Cd28	th_6mon	wt_6mon	3.67023	0.303903	5.68424e-19	3.29884e-17	2.24723	1.7979	2.36426	0.206644	0.123965	0.141055	0.863396	0.873236	1.56045	0	0.0678956	0.317929
ENSMUSG00000029695_30956_Aass	th_6mon	wt_6mon	-1.73521	4.05514	6.14063e-19	3.5513e-17	6.37155	10.7388	6.40168	22.3519	24.9479	27.6467	6.30655	5.56688	5.9167	14.2828	13.647	11.207
ENSMUSG00000099583_319149_Hist1h3d	th_6mon	wt_6mon	2.83985	1.03167	6.71887e-19	3.87221e-17	3.85995	3.30424	3.12809	0.309965	0.619823	0.423164	3.34097	4.0933	3.25094	1.60411	0.509217	0.476894
ENSMUSG00000032577_102626_Mapkapk3	th_6mon	wt_6mon	1.47611	3.51948	7.12436e-19	4.0917e-17	19.2997	15.5251	16.2952	6.47483	5.57841	5.50113	12.0875	9.76933	13.5889	4.93573	5.02427	5.80221
ENSMUSG00000022665_67896_Ccdc80	th_6mon	wt_6mon	1.86468	5.65304	8.46628e-19	4.84563e-17	82.2486	92.6646	66.4901	18.1502	30.1544	14.9165	52.2918	41.9153	57.0539	32.6375	37.2068	15.7375
ENSMUSG00000040061_18796_Plcb2	th_6mon	wt_6mon	1.91709	2.43347	8.64024e-19	4.92821e-17	9.1211	7.58032	8.87505	1.72203	2.26236	2.46846	7.3201	4.42076	7.50966	2.40617	2.81767	2.59642
ENSMUSG00000068699_68794_Flnc	th_6mon	wt_6mon	1.09288	7.08815	8.90882e-19	5.06399e-17	187.948	180.616	198.634	76.217	91.331	86.4313	193.588	152.68	181.175	75.9485	77.8423	95.5113
ENSMUSG00000036908_54445_Unc93b1	th_6mon	wt_6mon	1.00462	5.74799	9.33064e-19	5.28566e-17	79.5519	69.1462	70.6731	36.1971	35.051	33.1831	63.4409	62.873	71.9757	41.3984	38.4968	30.8392
ENSMUSG00000031827_72042_Cotl1	th_6mon	wt_6mon	1.13081	5.99036	9.79748e-19	5.53124e-17	101.125	75.9733	89.8417	41.0532	39.2968	36.11	80.0706	80.3923	85.9547	50.437	48.3756	44.3512
ENSMUSG00000042918_74490_Mamstr	th_6mon	wt_6mon	1.58302	4.88403	1.01155e-18	5.69142e-17	51.5012	35.8608	47.6852	10.8832	15.0927	17.0676	33.8602	25.7332	33.8748	16.8123	12.8323	12.0548
ENSMUSG00000030693_69540_Klk10	th_6mon	wt_6mon	2.41231	2.57024	1.249e-18	7.00368e-17	10.2051	9.35392	10.3664	2.78969	1.51857	1.05791	5.66838	4.3116	3.38097	1.29563	3.1232	1.8016
ENSMUSG00000098128_NA_Gm3693	th_6mon	wt_6mon	3.40607	0.471739	1.27879e-18	7.14657e-17	2.14148	2.23522	2.80073	0.275525	0.247929	0.105791	0.900935	0.109155	0.942771	0.123393	0.135791	0.238447
ENSMUSG00000028654_16918_Mycl	th_6mon	wt_6mon	-1.64868	3.23723	1.30633e-18	7.27602e-17	4.81171	5.53947	3.56457	12.6053	15.2786	14.0349	6.41916	6.4947	7.50966	15.3625	15.8876	13.618
ENSMUSG00000061132_17060_Blnk	th_6mon	wt_6mon	2.09478	2.79018	1.37179e-18	7.61503e-17	13.1926	9.35392	11.1302	1.92867	3.37804	2.18635	7.58287	6.35825	8.28989	3.7018	2.68187	1.98706
ENSMUSG00000056025_12722_Clca3a1	th_6mon	wt_6mon	1.83684	3.4128	1.47685e-18	8.1709e-17	20.463	12.1965	17.7137	4.7528	4.02885	4.69007	18.6944	15.5272	19.5706	4.56555	3.56452	3.65619
ENSMUSG00000033066_14457_Gas7	th_6mon	wt_6mon	1.75272	9.44156	1.50743e-18	8.31242e-17	1130.2	943.823	1209.48	428.441	270.274	233.199	945.006	762.663	942.869	399.177	497.437	453.95
ENSMUSG00000027646_20779_Src	th_6mon	wt_6mon	1.0877	5.8358	1.58397e-18	8.70552e-17	81.9842	74.6127	80.9667	40.881	34.5551	31.3494	63.9664	49.3924	64.6936	36.2776	39.9565	36.5354
ENSMUSG00000054510_329436_Gm14461	th_6mon	wt_6mon	6.0392	-0.0348269	1.70379e-18	9.33317e-17	1.90353	0.996132	2.47338	0	0.0619823	0	0.37539	0.218309	0.48764	0	0	0
ENSMUSG00000060924_94109_Csmd1	th_6mon	wt_6mon	1.17325	8.67733	1.96509e-18	1.07291e-16	608.629	496.9	631.22	231.062	262.619	242.332	386.952	286.23	367.161	176.113	210.205	204.137
ENSMUSG00000031070_211577_Mrgprf	th_6mon	wt_6mon	1.23036	5.29165	2.0667e-18	1.12469e-16	56.921	53.7183	57.1786	27.0014	23.0884	18.2313	42.344	31.8458	39.889	28.4113	34.0157	27.6599
ENSMUSG00000040711_268396_Sh3pxd2b	th_6mon	wt_6mon	1.27041	7.18106	2.1369e-18	1.15909e-16	227.843	169.1	230.86	87.3413	86.6823	74.759	210.143	172.628	212.936	83.1053	112.13	92.7029
ENSMUSG00000040945_108911_Rcc2	th_6mon	wt_6mon	1.16491	6.53367	2.15943e-18	1.1675e-16	145.779	115.551	130.798	57.3091	60.7117	49.0518	111.003	96.438	108.939	61.1413	62.7016	59.6913
ENSMUSG00000095217_319187_Hist1h2bn	th_6mon	wt_6mon	2.03558	2.26056	2.1905e-18	1.18045e-16	8.24865	6.34123	8.43857	2.10088	1.7665	1.48107	5.9687	7.80455	7.15206	4.41131	2.00292	1.61614
ENSMUSG00000042476_18670_Abcb4	th_6mon	wt_6mon	2.14615	1.99458	2.2652e-18	1.21675e-16	6.37155	5.63665	7.34738	1.41206	1.67352	1.05791	2.77788	1.6919	2.24315	0.956297	1.45975	4.87492
ENSMUSG00000028571_230459_Cyp2j13	th_6mon	wt_6mon	-3.03661	1.73299	2.92505e-18	1.56613e-16	0.423008	1.28768	0.472851	6.64703	4.86561	6.03009	4.80499	7.2042	4.74637	12.8637	8.89432	11.4455
ENSMUSG00000020037_71137_Rfx4	th_6mon	wt_6mon	2.702	1.13694	3.13592e-18	1.67364e-16	3.72776	3.52291	3.78281	0.792134	0.433876	0.3879	1.31386	1.03697	1.3979	0.740359	0.237634	0.635859
ENSMUSG00000058183_27390_Mmel1	th_6mon	wt_6mon	2.75162	1.4936	3.31198e-18	1.76193e-16	4.54733	5.3208	4.40115	0.344406	0.619823	1.05791	1.61418	1.06426	2.21064	1.11054	0.780799	0.741835
ENSMUSG00000052684_16476_Jun	th_6mon	wt_6mon	1.48748	7.19218	3.56353e-18	1.8897e-16	232.337	195.776	231.733	54.5195	90.8351	79.4138	168.137	138.463	163.164	45.347	53.3999	44.2187
ENSMUSG00000047495_244310_Dlgap2	th_6mon	wt_6mon	3.06863	1.0472	3.79851e-18	2.00789e-16	3.33119	2.84262	4.58302	0.516609	0.27892	0.423164	1.27632	0.545773	1.0403	0.18509	0.203687	0.317929
ENSMUSG00000039316_76438_Rftn1	th_6mon	wt_6mon	1.43584	4.06344	3.82002e-18	2.01285e-16	25.2747	20.53	28.5166	8.12798	9.88618	8.18117	17.3805	17.1918	16.8724	9.50127	12.357	7.89525
ENSMUSG00000024737_65221_Slc15a3	th_6mon	wt_6mon	2.27581	2.70219	3.89052e-18	2.04351e-16	13.0604	7.38596	11.9668	2.61748	2.1074	1.65739	5.81854	6.16723	7.73723	1.60411	4.14163	2.19901
ENSMUSG00000021273_14137_Fdft1	th_6mon	wt_6mon	-1.59613	6.01155	5.2537e-18	2.75082e-16	26.438	44.1943	27.7527	100.394	76.6412	106.884	77.3303	103.342	73.5687	186.416	167.838	172.742
ENSMUSG00000047945_17357_Marcksl1	th_6mon	wt_6mon	1.16081	4.88843	5.61234e-18	2.92936e-16	45.9757	36.9055	42.0474	19.8722	17.1071	16.3976	52.3293	43.7437	47.1061	25.4498	24.4424	23.2089
ENSMUSG00000027379_12235_Bub1	th_6mon	wt_6mon	4.8186	-0.268154	5.75791e-18	2.99592e-16	1.45409	1.38487	1.45493	0	0	0.141055	1.72679	1.4463	2.11311	0.308483	0.135791	0.0529882
ENSMUSG00000040364_56546_Sec1	th_6mon	wt_6mon	2.16227	2.48531	6.01808e-18	3.1215e-16	11.104	6.5356	9.78438	2.10088	2.07641	1.65739	3.5662	2.34682	4.29124	1.44987	1.66344	1.53666
ENSMUSG00000026395_19264_Ptprc	th_6mon	wt_6mon	1.38608	4.25696	6.39519e-18	3.30677e-16	28.976	25.5836	29.6805	9.81557	12.4894	8.42802	22.2981	23.0316	27.893	15.5167	12.4928	8.69007
ENSMUSG00000053141_19281_Ptprt	th_6mon	wt_6mon	-1.1518	6.81139	7.36659e-18	3.79723e-16	64.5616	84.5012	64.7079	143.445	148.541	161.437	84.1624	103.397	88.0353	167.846	140.408	138.114
ENSMUSG00000030104_192193_Edem1	th_6mon	wt_6mon	0.990084	5.93088	7.4607e-18	3.83383e-16	89.2546	74.88	84.0948	38.9179	41.7141	38.7195	71.9247	68.9584	76.397	44.0205	45.2863	36.032
ENSMUSG00000037813_228846_D630003M21Rik	th_6mon	wt_6mon	-1.09048	7.24636	7.5028e-18	3.84356e-16	89.7834	114.288	93.4427	197.448	202.899	204.494	124.254	133.36	132.508	154.488	199.681	193.381
ENSMUSG00000034640_99929_Tiparp	th_6mon	wt_6mon	-1.04039	5.98033	7.74632e-18	3.95611e-16	38.3615	48.0087	40.2287	90.4066	80.1122	78.2148	48.5754	54.2771	51.1372	79.712	84.8355	77.2304
ENSMUSG00000027322_20612_Siglec1	th_6mon	wt_6mon	1.21927	4.67576	7.85013e-18	3.99683e-16	40.8467	33.3826	34.8455	13.5007	17.1381	14.0702	24.3253	23.9321	27.4704	21.6555	12.5946	8.90203
ENSMUSG00000022548_11815_Apod	th_6mon	wt_6mon	1.04309	11.6838	9.75604e-18	4.95201e-16	4740.91	4351.37	4483.03	1974.82	2208.03	2109.47	4599.54	4134.58	4470.82	1834.15	1914.08	1632.22
ENSMUSG00000059456_19229_Ptk2b	th_6mon	wt_6mon	1.34071	3.7129	1.01239e-17	5.12307e-16	21.5998	17.3959	18.0775	7.43917	7.3759	6.7001	10.6986	13.617	14.8243	7.31105	10.3201	7.10042
ENSMUSG00000031661_93960_Nkd1	th_6mon	wt_6mon	1.20497	6.02497	1.02362e-17	5.16415e-16	97.5297	84.0881	96.1706	47.0114	33.8733	34.2763	61.4888	60.226	59.9148	59.9999	65.01	61.5194
ENSMUSG00000051506_545030_Wdfy4	th_6mon	wt_6mon	1.32919	4.56674	1.15002e-17	5.78427e-16	38.15	28.5963	36.6278	14.0173	14.2559	11.0023	23.3868	25.7605	25.7799	18.6015	18.4676	12.4257
ENSMUSG00000027605_60525_Acss2	th_6mon	wt_6mon	-1.18283	5.18032	1.23467e-17	6.19124e-16	20.6216	26.4825	20.8418	55.6904	44.0694	47.6765	33.1469	46.5271	35.8903	85.3572	64.2632	76.6475
ENSMUSG00000032802_76650_Srxn1	th_6mon	wt_6mon	1.11172	4.77241	1.2735e-17	6.36673e-16	37.6741	35.7879	40.5925	18.8734	15.8055	15.7276	35.5869	33.6469	36.1179	19.8663	18.3318	18.175
ENSMUSG00000001741_16170_Il16	th_6mon	wt_6mon	-1.11662	8.67813	1.34035e-17	6.68082e-16	261.762	280.01	250.902	471.044	567.727	601.986	266.902	326.945	269.308	490.951	393.149	410.447
ENSMUSG00000040613_11810_Apobec1	th_6mon	wt_6mon	1.50242	4.32255	1.35914e-17	6.75419e-16	33.2061	22.9839	33.8998	10.3322	11.3428	8.67487	18.319	17.2737	23.0816	10.8894	10.7614	10.0413
ENSMUSG00000030798_12493_Cd37	th_6mon	wt_6mon	1.85678	2.9351	1.42662e-17	7.06835e-16	13.1132	9.28104	13.7854	2.72081	3.71894	3.06794	7.43272	7.09505	7.86727	3.36246	5.70323	2.09304
ENSMUSG00000039529_54670_Atp8b1	th_6mon	wt_6mon	0.981009	5.88777	1.43091e-17	7.06852e-16	80.0807	77.5039	82.8581	36.4381	43.0467	36.8153	72.4502	73.2973	76.9822	38.2827	35.2378	27.1035
ENSMUSG00000030428_57776_Ttyh1	th_6mon	wt_6mon	1.2182	6.49021	1.47074e-17	7.24373e-16	137.795	107.169	139.673	60.2022	47.5714	50.2507	107.324	72.1512	102.535	66.6323	62.1584	63.5329
ENSMUSG00000039062_16790_Anpep	th_6mon	wt_6mon	1.17714	5.17678	1.7169e-17	8.43109e-16	56.3922	50.2439	46.594	21.1465	25.1648	18.3724	29.9186	35.2296	38.6536	23.2905	30.1456	14.8102
ENSMUSG00000049539_80838_Hist1h1a	th_6mon	wt_6mon	3.13188	1.51802	1.73061e-17	8.47337e-16	6.821	4.44615	3.60094	0.275525	0.495859	0.846328	4.76745	6.27639	6.04674	2.09768	1.42581	0.423906
ENSMUSG00000025128_59058_Bhlhe22	th_6mon	wt_6mon	1.79121	4.61378	1.77797e-17	8.67964e-16	41.5869	31.4632	42.7021	14.9817	7.87176	9.13329	27.2158	20.4938	28.3807	13.3265	17.2115	15.6845
ENSMUSG00000063021_319169_Hist1h2ak	th_6mon	wt_6mon	1.94033	2.86479	2.07789e-17	1.0114e-15	15.0432	9.69407	9.96625	2.44528	3.28506	2.89162	13.439	11.4612	11.0857	4.87403	4.07373	2.27849
ENSMUSG00000059430_11468_Actg2	th_6mon	wt_6mon	3.22042	0.380741	2.38125e-17	1.15567e-15	2.14148	2.04086	2.437	0.206644	0.309912	0.141055	1.3514	2.78344	1.07281	0.555269	0.271582	0.423906
ENSMUSG00000037541_210274_Shank2	th_6mon	wt_6mon	2.24982	2.09182	2.90463e-17	1.40557e-15	7.93139	5.00496	8.07484	1.48095	1.51857	1.19897	4.12929	4.47534	4.06367	0.802056	1.52765	1.24522
ENSMUSG00000041607_17196_Mbp	th_6mon	wt_6mon	-1.14476	13.5649	3.12758e-17	1.50906e-15	7140.77	9063.47	6948.69	16313.8	15449.7	17084.2	9642.07	12229.8	8892.94	19822.3	17557.9	18143.1
ENSMUSG00000026547_21346_Tagln2	th_6mon	wt_6mon	0.945508	6.15949	3.58574e-17	1.72511e-15	99.8034	92.373	95.7705	44.4628	50.4226	47.8881	92.4209	72.9971	84.8494	42.8791	42.8082	30.6537
ENSMUSG00000004530_23790_Coro1c	th_6mon	wt_6mon	1.01258	6.26115	3.95786e-17	1.89863e-15	114.873	92.7861	106.137	47.7691	51.6003	49.1928	92.7588	82.9847	91.1888	45.9331	53.332	47.0006
ENSMUSG00000001506_12842_Col1a1	th_6mon	wt_6mon	1.0168	11.7061	4.01689e-17	1.92139e-15	4591.7	4503.03	4609.39	2021.77	2160.86	2285.62	7887.69	8384.65	8048.11	6172.74	4824.73	4459.89
ENSMUSG00000040896_56543_Kcnd3	th_6mon	wt_6mon	1.77411	3.3628	4.99043e-17	2.38021e-15	18.2951	13.1927	16.6953	3.71958	5.91931	3.77321	14.7904	11.4066	17.5225	4.38046	4.14163	3.73567
ENSMUSG00000090546_631990_Cdr1	th_6mon	wt_6mon	-0.920473	5.60258	5.10798e-17	2.42929e-15	33.4969	36.6868	32.7358	61.132	60.6807	64.2857	37.5014	33.4559	38.5561	31.8354	52.3135	46.2057
ENSMUSG00000021190_19141_Lgmn	th_6mon	wt_6mon	1.10184	5.79268	5.12689e-17	2.43132e-15	89.4133	70.2152	71.6551	31.8575	38.491	32.5484	68.396	67.9487	67.5544	35.6298	39.2097	31.6605
ENSMUSG00000046447_66259_Camk2n1	th_6mon	wt_6mon	-1.07521	8.05722	5.41404e-17	2.56018e-15	167.22	191.768	166.662	313.685	378.309	365.332	137.205	154.099	140.896	202.087	221.747	232.883
ENSMUSG00000000394_14526_Gcg	th_6mon	wt_6mon	5.34357	-0.615736	5.52049e-17	2.6031e-15	1.05752	1.2148	1.01845	0	0.0619823	0	2.28988	0.873236	1.20285	0.123393	0.0339478	0.0529882
ENSMUSG00000034652_217303_Cd300a	th_6mon	wt_6mon	2.05079	2.65494	5.53784e-17	2.60388e-15	12.0028	8.11483	10.33	1.58427	2.66524	2.75057	3.90405	3.3565	7.02202	1.26478	1.25607	1.13925
ENSMUSG00000020186_13008_Csrp2	th_6mon	wt_6mon	1.36453	4.38386	5.58322e-17	2.61781e-15	35.8235	25.4135	30.3716	9.60893	12.3965	11.9544	21.66	19.6478	26.17	14.0977	11.4744	9.37892
ENSMUSG00000021130_108760_Galnt16	th_6mon	wt_6mon	-1.29728	7.67258	5.62929e-17	2.63197e-15	111.912	139.045	110.938	222.934	305.666	320.124	100.98	132.186	122.625	226.18	164.002	195.023
ENSMUSG00000033361_208748_Prrg3	th_6mon	wt_6mon	-1.22213	8.67115	5.65811e-17	2.63801e-15	228.609	289.121	232.425	462.709	596.642	610.661	410.526	480.034	401.1	688.287	588.688	630.428
ENSMUSG00000037736_77569_Limch1	th_6mon	wt_6mon	-1.06782	10.3749	5.72905e-17	2.66361e-15	812.069	1000.17	818.105	1769.08	1717.93	1775.95	1029.43	1198.22	998.753	1552.32	1606	1663.27
ENSMUSG00000033952_12316_Aspm	th_6mon	wt_6mon	2.36045	1.77477	6.65045e-17	3.08336e-15	5.02322	5.58806	6.32893	0.58549	1.23965	1.30476	7.43272	6.84945	8.68	1.8509	1.12028	0.76833
ENSMUSG00000031805_16453_Jak3	th_6mon	wt_6mon	1.25007	4.87565	7.25504e-17	3.35036e-15	43.4376	39.6266	43.1022	19.9755	17.634	13.0476	47.4868	37.4127	47.7562	17.491	19.8255	16.6383
ENSMUSG00000100706_NA_Gm19744	th_6mon	wt_6mon	2.62514	2.34213	7.26671e-17	3.35036e-15	8.38084	6.72997	11.0211	1.89423	0.681806	1.48107	8.25857	6.74029	9.7203	1.07969	1.69739	1.24522
ENSMUSG00000033722_207792_BC034090	th_6mon	wt_6mon	1.12646	4.99386	7.69723e-17	3.53902e-15	45.0503	38.922	49.5039	21.1465	19.7414	17.4908	30.6318	28.7076	31.2415	17.3676	22.4734	22.3081
ENSMUSG00000035697_70719_Arhgap45	th_6mon	wt_6mon	1.18697	5.24831	8.24693e-17	3.78129e-15	58.7716	46.1622	56.4148	19.0456	24.9169	23.6972	36.0374	36.9488	41.9371	27.5475	22.3037	19.3407
ENSMUSG00000032652_232430_Crebl2	th_6mon	wt_6mon	-1.08457	7.01294	9.277e-17	4.24186e-15	79.0231	99.1516	75.6198	180.262	172.032	161.613	72.225	85.0314	82.6063	116.884	141.698	139.439
ENSMUSG00000031822_382034_Gse1	th_6mon	wt_6mon	1.01739	6.03992	9.31531e-17	4.24768e-15	87.9592	86.8579	94.643	36.507	45.8049	44.7849	60.0248	47.1002	66.9368	37.3573	30.3154	35.6081
ENSMUSG00000085957_214292_Syna	th_6mon	wt_6mon	-1.12699	5.00108	9.68648e-17	4.40483e-15	19.6434	22.5952	19.3869	50.1799	38.553	39.9185	34.9488	42.4065	32.3793	48.0616	55.9459	60.9895
ENSMUSG00000075567_629873_Krtap1-4	th_6mon	wt_6mon	4.26193	-0.0554956	1.00221e-16	4.545e-15	1.92997	1.72501	1.23669	0.172203	0.0619823	0	0.825857	0.463907	0.942771	0	0	0
ENSMUSG00000021061_20741_Sptb	th_6mon	wt_6mon	-1.2122	9.90766	1.03628e-16	4.68669e-15	507.081	730.286	539.305	1355.2	1280.46	1292.34	589.249	762.745	581.983	990.138	1224.09	1314.64
ENSMUSG00000057816_75784_Cfap299	th_6mon	wt_6mon	4.6049	-0.181176	1.0472e-16	4.72321e-15	1.82422	1.33627	1.38218	0.172203	0	0	0.788318	0.382041	0.617678	0.123393	0.0678956	0.264941
ENSMUSG00000018654_22778_Ikzf1	th_6mon	wt_6mon	1.77099	2.95048	1.11491e-16	5.01497e-15	14.0914	9.76696	12.185	3.4785	3.93588	2.64478	8.74658	8.56863	8.87506	5.67609	5.12611	4.23906
ENSMUSG00000022494_72555_Shisa9	th_6mon	wt_6mon	3.06175	0.381657	1.25375e-16	5.62424e-15	2.35298	2.01656	2.14602	0.206644	0.27892	0.246846	0.412929	1.4463	0.942771	0.401028	0.577112	0.211953
ENSMUSG00000073802_12579_Cdkn2b	th_6mon	wt_6mon	1.51773	4.12356	1.26831e-16	5.66021e-15	29.4784	22.1336	26.9889	10.9865	8.4296	6.80589	27.7038	20.7121	24.7071	8.94601	11.1009	10.0148
ENSMUSG00000063455_330286_D630045J12Rik	th_6mon	wt_6mon	1.46328	5.23186	1.26859e-16	5.66021e-15	59.5119	50.5598	58.3426	26.3126	15.9605	16.1155	46.4357	39.05	46.5859	29.3367	39.006	34.8398
ENSMUSG00000030772_50781_Dkk3	th_6mon	wt_6mon	-1.50337	6.88752	1.34281e-16	5.97534e-15	55.0439	86.1533	48.3036	187.805	157.652	167.115	67.3824	94.2822	70.4153	119.198	170.078	164.74
ENSMUSG00000052085_76088_Dock8	th_6mon	wt_6mon	1.23211	4.7469	1.36359e-16	6.05158e-15	44.0986	32.8724	37.9372	17.1514	16.2704	13.2944	29.3179	29.6355	30.2662	21.4087	19.5539	15.3136
ENSMUSG00000050917_14175_Fgf4	th_6mon	wt_6mon	-1.38929	5.01565	1.54484e-16	6.83045e-15	13.5098	23.6156	17.6774	47.838	46.3318	42.9512	20.8341	21.4762	19.9933	39.8868	40.5337	41.0129
ENSMUSG00000073600_381148_Prob1	th_6mon	wt_6mon	-1.22019	5.01355	1.54733e-16	6.83045e-15	17.5019	23.5427	18.4048	37.5402	49.8338	44.9259	25.1886	24.2596	26.0075	33.4087	34.4231	45.3314
ENSMUSG00000074093_75744_Svip	th_6mon	wt_6mon	-1.12252	6.16337	1.78388e-16	7.8538e-15	42.0893	55.8806	40.3378	104.148	88.1079	95.353	46.2855	62.0816	48.0488	91.7428	93.8656	93.1798
ENSMUSG00000048022_319832_Tmem229a	th_6mon	wt_6mon	-1.1021	7.06999	1.7979e-16	7.8946e-15	75.9563	103.549	82.3488	186.875	172.59	177.2	102.556	123.208	112.092	175.403	168.211	188.188
ENSMUSG00000020212_17245_Mdm1	th_6mon	wt_6mon	-1.21919	3.97224	1.87299e-16	8.20263e-15	9.1211	10.3501	9.42065	18.529	22.8405	22.8861	8.37119	11.625	11.2482	13.6041	15.5141	14.3068
ENSMUSG00000031517_234267_Gpm6a	th_6mon	wt_6mon	-1.25471	6.1422	1.9018e-16	8.30685e-15	37.0396	54.8359	36.0458	104.527	88.7277	98.2094	45.0468	61.836	48.2114	83.1362	93.1527	85.0196
ENSMUSG00000071516_319191_Hist1h2ai	th_6mon	wt_6mon	3.19676	0.494541	1.94749e-16	8.48412e-15	2.93462	1.91938	2.29151	0.137762	0.309912	0.282109	1.91449	1.55545	1.62547	0.616966	0.271582	0.105976
ENSMUSG00000058145_233332_Adamts17	th_6mon	wt_6mon	2.06469	6.44978	2.00055e-16	8.68371e-15	151.357	118.88	161.133	17.4269	40.0096	41.0469	91.6702	56.8149	92.5867	25.419	19.6558	16.1614
ENSMUSG00000026249_20720_Serpine2	th_6mon	wt_6mon	0.972593	7.37009	2.00377e-16	8.68371e-15	236.884	217.303	217.075	114.102	103.232	109.388	184.955	154.235	182.865	121.882	101.979	101.552
ENSMUSG00000069310_319148_Hist1h3c	th_6mon	wt_6mon	2.46239	2.31921	2.11103e-16	9.12472e-15	9.91424	7.19159	8.03847	0.688812	1.61154	2.04529	9.83521	9.66018	8.87506	4.04113	1.90108	1.24522
ENSMUSG00000004609_12489_Cd33	th_6mon	wt_6mon	1.32793	3.36122	2.22388e-16	9.58753e-15	16.1007	13.4113	15.0221	5.47605	5.67138	5.78324	10.7737	9.38729	12.061	7.74292	8.3851	6.14664
ENSMUSG00000029608_19894_Rph3a	th_6mon	wt_6mon	-1.74596	4.04783	2.24707e-16	9.6624e-15	8.11646	10.3501	4.76488	26.0026	22.8405	25.8835	8.29611	11.8433	8.54996	11.5064	10.9312	13.406
ENSMUSG00000091387_218476_Gcnt4	th_6mon	wt_6mon	2.0903	2.08808	2.28113e-16	9.78352e-15	7.19113	6.90004	6.32893	1.1021	1.33262	2.15108	3.19081	2.8926	2.92584	0.678662	0.475269	0.476894
ENSMUSG00000032122_56857_Slc37a2	th_6mon	wt_6mon	1.41506	3.33915	2.46172e-16	1.05308e-14	16.2594	12.6339	15.7132	5.09721	5.70237	5.1485	10.098	8.43219	12.5486	6.87917	6.14455	7.25939
ENSMUSG00000025137_68671_Pcyt2	th_6mon	wt_6mon	-0.96425	6.68244	2.51249e-16	1.07204e-14	67.2054	75.2444	70.8913	135.352	123.562	138.586	110.59	129.321	109.394	183.825	172.93	194.175
ENSMUSG00000030579_22177_Tyrobp	th_6mon	wt_6mon	1.45103	3.20421	2.54443e-16	1.08288e-14	14.3823	12.8039	13.6399	4.06399	5.57841	4.58428	9.72259	8.26846	10.5655	4.31876	2.64793	2.94085
ENSMUSG00000058818_18733_Pirb	th_6mon	wt_6mon	1.5205	3.51058	2.56977e-16	1.09087e-14	18.1893	14.699	18.3684	4.71836	5.39246	6.94695	13.2888	11.816	11.1182	8.1748	5.26191	4.26555
ENSMUSG00000038147_12523_Cd84	th_6mon	wt_6mon	2.01087	3.51606	2.72123e-16	1.15222e-14	22.9217	14.2617	18.2957	2.89301	5.91931	4.30217	11.562	9.49644	12.321	3.30077	2.9874	2.252
ENSMUSG00000002603_21803_Tgfb1	th_6mon	wt_6mon	1.25302	5.23871	2.80651e-16	1.1853e-14	58.7188	44.8017	58.9609	19.2179	25.9086	19.9592	39.7538	40.7692	42.8473	22.0257	24.68	19.7646
ENSMUSG00000028194_69219_Ddah1	th_6mon	wt_6mon	-0.982535	7.18772	2.96848e-16	1.25053e-14	95.0181	110.619	94.7157	180.331	195.399	190.918	152.596	164.523	145.317	209.923	189.293	191.182
ENSMUSG00000031604_66234_Msmo1	th_6mon	wt_6mon	-1.399	6.09468	3.01392e-16	1.26646e-14	31.99	50.5355	32.7358	112.104	82.8394	95.2825	100.905	124.736	93.2043	216.462	182.028	186.784
ENSMUSG00000099876_NA_Gm29650	th_6mon	wt_6mon	8.70957	-0.167138	3.56099e-16	1.49256e-14	2.32654	0.53451	2.0369	0	0	0	1.31386	1.17341	1.56045	0	1.5616	0.741835
ENSMUSG00000041235_320790_Chd7	th_6mon	wt_6mon	0.967325	6.01099	3.5853e-16	1.49896e-14	90.4972	76.6293	93.8791	44.0151	42.179	41.329	59.0863	52.7216	63.7183	38.9614	40.3639	36.7209
ENSMUSG00000032018_235293_Sc5d	th_6mon	wt_6mon	-1.69874	6.07613	3.82183e-16	1.59384e-14	25.1425	47.1098	25.2793	115.893	85.0398	101.207	95.2739	119.524	86.6374	203.352	186.407	179.365
ENSMUSG00000023915_94185_Tnfrsf21	th_6mon	wt_6mon	1.18179	4.60332	4.44697e-16	1.84989e-14	36.4844	31.3903	35.0274	17.2892	13.1093	12.9418	23.7246	22.2948	27.6655	20.7301	15.5141	17.7776
ENSMUSG00000078137_383787_Ankrd63	th_6mon	wt_6mon	2.41191	2.86456	4.49306e-16	1.8644e-14	12.1879	10.9818	13.7127	0.964337	2.60326	3.03268	16.4796	13.6716	17.295	1.04884	0.678956	1.05976
ENSMUSG00000034957_12606_Cebpa	th_6mon	wt_6mon	1.35719	6.17864	4.61177e-16	1.90888e-14	124.47	101.168	93.188	41.432	48.0363	29.3746	85.7015	63.9918	76.9497	43.3419	36.0865	19.3672
ENSMUSG00000048706_52829_Lurap1l	th_6mon	wt_6mon	2.20881	1.8438	4.71728e-16	1.9477e-14	7.19113	4.54333	5.71059	1.13654	1.02271	1.44581	3.97913	4.72093	5.07146	2.56041	1.66344	1.96057
ENSMUSG00000036412_545260_Arsi	th_6mon	wt_6mon	1.87662	1.90366	4.73e-16	1.9481e-14	6.47731	5.3451	5.60147	1.72203	1.36361	1.44581	10.0604	7.58624	10.7931	3.60925	5.02427	3.09981
ENSMUSG00000029189_231238_Sel1l3	th_6mon	wt_6mon	2.13168	1.45197	5.07314e-16	2.08426e-14	3.83351	4.81059	4.40115	0.861015	1.11568	0.846328	1.42648	0.845948	0.910262	0.524421	0.543165	3.33826
ENSMUSG00000028989_654812_Angptl7	th_6mon	wt_6mon	-1.83836	7.57579	5.13459e-16	2.10429e-14	79.1553	114.166	62.671	196.621	330.645	345.267	101.205	146.267	116.351	246.385	216.519	164.184
ENSMUSG00000020396_380684_Nefh	th_6mon	wt_6mon	-1.4401	3.40737	5.18394e-16	2.11929e-14	5.41979	6.65708	5.4196	15.946	12.5514	16.9618	11.0365	11.0519	9.3952	8.88431	13.7149	16.0819
ENSMUSG00000091575_69206_2010016I18Rik	th_6mon	wt_6mon	2.39538	0.996136	5.26945e-16	2.14895e-14	3.30475	3.37713	2.94623	0.688812	0.52685	0.528955	1.76433	1.25528	1.95056	0.18509	0.780799	0.158965
ENSMUSG00000004347_18575_Pde1c	th_6mon	wt_6mon	1.51081	2.85422	5.44452e-16	2.21491e-14	9.88781	10.9818	11.4212	3.16853	4.05984	3.56163	6.00624	6.30367	6.07925	3.39331	3.59846	4.29205
ENSMUSG00000017390_11676_Aldoc	th_6mon	wt_6mon	-3.1016	1.92609	5.59041e-16	2.26869e-14	0.687388	1.02043	0.727463	3.34074	6.41517	10.3675	1.83941	5.5123	1.17034	21.1311	12.8662	13.5915
ENSMUSG00000075555_NA_Gm10863	th_6mon	wt_6mon	0.966715	5.89739	5.98784e-16	2.42405e-14	75.5862	75.4145	90.2054	41.3632	39.4208	37.0974	56.7589	46.7454	65.9615	31.4344	41.9255	38.125
ENSMUSG00000023032_59033_Slc4a8	th_6mon	wt_6mon	1.49489	3.86926	6.21044e-16	2.50805e-14	23.239	20.0441	22.2604	5.37273	7.65482	9.16856	10.3232	7.80455	11.4433	7.00256	3.0553	2.94085
ENSMUSG00000035275_242570_Raver2	th_6mon	wt_6mon	-1.0281	5.88078	6.75371e-16	2.72083e-14	36.3258	44.8988	37.6099	67.4002	81.6307	82.376	47.1114	42.8704	45.8057	69.2853	57.7791	59.2144
ENSMUSG00000057706_108797_Mex3b	th_6mon	wt_6mon	1.34494	3.54546	7.09663e-16	2.85206e-14	15.9421	15.2821	19.6779	6.23375	6.69409	6.17114	12.3128	10.588	13.1988	8.94601	9.50538	8.18668
ENSMUSG00000001750_27060_Tcirg1	th_6mon	wt_6mon	1.15384	6.13384	7.36562e-16	2.94671e-14	108.766	80.4195	107.119	47.9757	41.7451	37.5558	82.8485	67.2665	86.4099	46.4267	51.5327	47.0536
ENSMUSG00000033287_72844_Kctd17	th_6mon	wt_6mon	0.946628	5.98624	7.36767e-16	2.94671e-14	93.0881	75.7546	86.4954	43.1196	43.2947	40.1301	77.1801	72.6969	75.5192	45.4704	51.1593	45.4374
ENSMUSG00000026837_12831_Col5a1	th_6mon	wt_6mon	1.02883	9.89504	7.53378e-16	3.00591e-14	1351.09	1156.34	1406.33	631.227	598.191	603.785	1398.74	1365.77	1480.15	1077.22	922.293	828.312
ENSMUSG00000036907_226359_C1ql2	th_6mon	wt_6mon	3.49566	1.015	7.79064e-16	3.10093e-14	3.78063	3.30424	3.56457	0	0.557841	0.317373	2.13972	1.93749	2.37318	0.555269	0.0678956	0
ENSMUSG00000027186_13711_Elf5	th_6mon	wt_6mon	-2.21936	1.73187	8.70118e-16	3.45508e-14	1.13683	1.57923	0.836583	4.4084	6.41517	5.21902	1.31386	1.52816	2.11311	3.91773	6.8914	5.4048
ENSMUSG00000022639_NA_Dubr	th_6mon	wt_6mon	-1.05098	6.97447	9.25797e-16	3.66739e-14	70.8802	96.0174	84.0948	163.042	169.305	164.188	87.691	96.3835	87.7428	145.481	145.466	147.413
ENSMUSG00000089647_NA_Gm2245	th_6mon	wt_6mon	3.07976	0.761905	1.01767e-15	4.02174e-14	2.69667	2.74544	3.23721	0.0688812	0.402885	0.493692	1.83941	1.33714	1.69049	0.308483	0.203687	0.370918
ENSMUSG00000013698_18611_Pea15a	th_6mon	wt_6mon	-1.11304	10.1496	1.04208e-15	4.09441e-14	662.536	872.636	667.848	1528.92	1411.43	1606.61	893.09	1014.86	832.207	1576.81	1473.13	1487.62
ENSMUSG00000026923_18128_Notch1	th_6mon	wt_6mon	1.02664	8.25608	1.04332e-15	4.09441e-14	438.659	380.352	436.987	208.228	205.378	175.543	312.324	263.963	325.646	182.9	199.172	194.864
ENSMUSG00000041431_268697_Ccnb1	th_6mon	wt_6mon	3.51531	-0.0197331	1.04346e-15	4.09441e-14	1.85066	1.67642	1.38218	0.206644	0.123965	0.0705274	2.17726	2.37411	2.4382	0.37018	0.203687	0.211953
ENSMUSG00000032224_76886_Fam81a	th_6mon	wt_6mon	-1.45333	4.99007	1.06115e-15	4.15401e-14	13.4834	23.5427	15.0949	51.4542	41.7761	43.1627	19.4076	22.7587	20.0583	34.4884	40.2621	41.4103
ENSMUSG00000033825_17229_Tpsb2	th_6mon	wt_6mon	1.93747	4.41073	1.07743e-15	4.20782e-14	39.3662	29.9326	33.3542	4.89056	12.0246	8.6396	18.319	10.4788	17.1649	7.92801	6.75561	5.80221
ENSMUSG00000086155_NA_9430041J12Rik	th_6mon	wt_6mon	1.88589	1.8822	1.17227e-15	4.56746e-14	5.44622	5.56376	6.21981	1.58427	1.17766	1.69266	4.31698	2.42869	5.78667	1.44987	1.25607	1.08626
ENSMUSG00000027016_241494_Zfp385b	th_6mon	wt_6mon	-1.14803	4.21054	1.30107e-15	5.05742e-14	10.2844	13.5571	11.4212	26.0026	23.8322	24.8609	11.3743	11.2702	11.7034	15.9794	21.3532	23.0764
ENSMUSG00000074115_20208_Saa1	th_6mon	wt_6mon	4.60826	-0.466684	1.46511e-15	5.68175e-14	1.1104	1.09332	1.52767	0.0688812	0	0.0705274	0.750779	0.60035	0.975281	0.246786	0.0678956	0.0529882
ENSMUSG00000022272_17909_Myo10	th_6mon	wt_6mon	1.04651	7.54522	1.47003e-15	5.68477e-14	261.339	231.443	277.782	132.596	115.69	108.26	258.08	232.09	258.579	104.761	121.397	127.861
ENSMUSG00000085006_NA_BC021767	th_6mon	wt_6mon	3.40218	0.650884	1.47274e-15	5.68477e-14	3.04037	1.74931	3.45545	0.309965	0.309912	0.105791	0.563085	0.463907	0.455131	0.246786	0.271582	0.264941
ENSMUSG00000035919_319845_Bbs9	th_6mon	wt_6mon	-0.865277	6.01689	1.49386e-15	5.75294e-14	44.1514	49.1749	47.3215	81.9686	78.9965	83.716	41.7058	43.9347	43.2049	57.7172	66.1982	68.0369
ENSMUSG00000033105_16987_Lss	th_6mon	wt_6mon	-1.12699	5.75486	1.60232e-15	6.15633e-14	31.3026	42.0319	30.6262	79.4889	62.974	74.4416	78.9445	109.318	75.8768	203.352	169.739	186.227
ENSMUSG00000030616_83671_Sytl2	th_6mon	wt_6mon	1.21485	3.87657	1.78605e-15	6.84638e-14	21.4412	19.1695	21.8239	9.3334	7.3759	8.99224	17.2679	17.4101	17.9452	6.78662	11.3046	11.3395
ENSMUSG00000051985_226438_Igfn1	th_6mon	wt_6mon	-5.3492	2.32097	1.94394e-15	7.43444e-14	0.26438	0.340143	0.109119	1.51539	12.6444	14.6697	1.72679	0.845948	1.00779	3.33162	1.15422	2.83487
ENSMUSG00000034845_84094_Plvap	th_6mon	wt_6mon	1.33281	4.02596	1.95254e-15	7.45017e-14	22.8689	25.7294	22.3331	10.4699	9.63825	6.77063	30.3315	31.8185	21.3261	15.3933	28.618	7.73628
ENSMUSG00000040856_13386_Dlk1	th_6mon	wt_6mon	-2.57786	1.35342	2.017e-15	7.67847e-14	0.687388	1.14191	0.363732	3.6507	4.33876	4.90165	1.12617	3.65668	1.0403	8.66837	3.08925	2.96734
ENSMUSG00000085080_NA_2310044K18Rik	th_6mon	wt_6mon	-1.22703	3.945	2.10135e-15	7.98129e-14	8.67166	11.0303	8.51132	19.1834	21.2599	22.7451	8.14596	12.8257	11.7034	19.0951	14.5975	13.671
ENSMUSG00000002847_85031_Pla1a	th_6mon	wt_6mon	1.41405	2.93434	2.1491e-15	8.144e-14	10.7603	10.9818	11.8213	4.23619	3.59498	4.19638	6.04377	6.65843	8.35491	3.02313	5.3298	2.54344
ENSMUSG00000020120_56193_Plek	th_6mon	wt_6mon	1.34394	3.71652	2.41064e-15	9.10987e-14	21.1239	16.8857	19.2778	6.44039	8.58455	6.48852	12.1251	9.96035	15.2469	5.24421	7.57036	5.69624
ENSMUSG00000097462_NA_9530026P05Rik	th_6mon	wt_6mon	-1.27931	4.58831	2.41496e-15	9.10987e-14	12.4523	18.5621	11.9668	32.3397	35.206	32.231	12.2752	16.8917	11.6058	19.3419	27.4298	26.2027
ENSMUSG00000016349_13628_Eef1a2	th_6mon	wt_6mon	-1.15411	3.74052	2.56367e-15	9.64892e-14	7.85208	8.64934	8.91143	17.7713	17.2931	18.9013	13.4765	6.54927	9.3627	8.1131	10.1504	59.9827
ENSMUSG00000045777_320802_Ifitm10	th_6mon	wt_6mon	2.35516	1.59594	2.5978e-15	9.75527e-14	5.41979	3.47431	6.07432	0.998777	0.898744	0.881592	1.65171	1.55545	2.63326	0.987145	0.814747	0.847812
ENSMUSG00000006219_74202_Fblim1	th_6mon	wt_6mon	1.37554	3.80075	2.60395e-15	9.75627e-14	22.4458	17.6631	21.0237	5.95822	8.64654	7.8638	22.3357	19.8115	22.2039	6.41645	5.36375	5.72273
ENSMUSG00000055022_12805_Cntn1	th_6mon	wt_6mon	-2.22604	2.68669	2.68136e-15	1.00105e-13	1.29546	3.47431	2.18239	9.3334	10.63	11.2139	6.60686	6.84945	6.56689	13.5116	15.2426	13.4325
ENSMUSG00000058773_56702_Hist1h1b	th_6mon	wt_6mon	2.21487	1.61792	2.68386e-15	1.00105e-13	5.26116	4.05742	5.60147	0.826574	1.36361	0.846328	5.25546	6.63114	7.08704	2.34447	1.18817	0.582871
ENSMUSG00000032089_16154_Il10ra	th_6mon	wt_6mon	1.46692	3.40776	3.00121e-15	1.11691e-13	16.2065	14.6261	16.4043	4.02955	6.22922	6.03009	9.79767	11.5431	11.5083	6.53984	5.73718	5.32532
ENSMUSG00000020264_246049_Slc36a2	th_6mon	wt_6mon	-1.11695	8.18866	3.02094e-15	1.12174e-13	169.679	217.594	177.392	448.623	343.723	376.898	186.043	266.774	202.826	428.606	444.954	465.979
ENSMUSG00000092242_NA_Gm20515	th_6mon	wt_6mon	2.69209	1.26053	3.07034e-15	1.13539e-13	4.01857	3.15847	4.98312	0.378847	0.495859	0.916856	1.95203	1.25528	2.89333	0.431876	1.08633	0.609365
ENSMUSG00000036902_74513_Neto2	th_6mon	wt_6mon	1.94364	1.73479	3.07139e-15	1.13539e-13	5.60485	4.83489	5.16499	1.37762	1.48758	0.987383	3.71636	3.8477	6.30682	2.7455	1.29002	1.53666
ENSMUSG00000022225_17228_Cma1	th_6mon	wt_6mon	1.80519	3.0136	3.30248e-15	1.2181e-13	13.3776	12.8039	11.6394	2.13532	4.43174	3.73795	9.3472	4.85738	8.97258	2.71465	2.61398	2.67591
ENSMUSG00000037826_243382_Ppm1k	th_6mon	wt_6mon	-0.923625	4.94326	3.45014e-15	1.26974e-13	20.1986	23.0568	21.8239	39.0212	39.7927	39.0722	20.4587	22.4585	25.1948	29.2442	33.7441	30.1768
ENSMUSG00000029334_19092_Prkg2	th_6mon	wt_6mon	3.19011	0.429967	3.84137e-15	1.4106e-13	2.16791	2.01656	2.69161	0.413287	0.0929735	0.211582	2.10218	2.23767	3.15341	0.123393	0.203687	0.158965
ENSMUSG00000013523_76960_Bcas1	th_6mon	wt_6mon	-1.03499	8.00187	4.11991e-15	1.50954e-13	154.266	199.518	161.788	349.124	315.18	344.174	152.784	202.536	152.144	293.306	313.644	314.538
ENSMUSG00000002885_26364_Adgre5	th_6mon	wt_6mon	1.02651	5.12888	4.48389e-15	1.63929e-13	51.4219	42.1048	49.8676	21.6631	24.731	20.8056	37.2011	33.7288	38.3936	22.9203	25.0874	22.5465
ENSMUSG00000003452_12121_Bicd1	th_6mon	wt_6mon	-0.959878	7.56877	4.60676e-15	1.6805e-13	126.479	146.99	121.814	235.78	243.281	254.956	140.133	167.334	156.338	227.167	200.02	211.37
ENSMUSG00000033576_71939_Apol6	th_6mon	wt_6mon	1.95277	3.1022	4.73422e-15	1.72321e-13	15.4927	14.4804	11.0938	4.27063	3.90489	1.9395	8.97181	5.07569	12.5486	4.34961	2.9874	1.32471
ENSMUSG00000048583_16002_Igf2	th_6mon	wt_6mon	-1.45589	4.88214	4.89163e-15	1.77569e-13	13.0075	22.6195	12.6579	43.0163	41.3422	42.2459	20.0083	38.1495	21.9438	111.455	41.9595	36.9593
ENSMUSG00000020901_320207_Pik3r5	th_6mon	wt_6mon	2.10372	3.49374	4.89979e-15	1.77569e-13	23.0804	12.7068	19.5324	2.72081	5.73337	3.80848	12.4629	9.33271	12.7762	3.23907	3.87005	1.72212
ENSMUSG00000046474_435285_Krtap4-16	th_6mon	wt_6mon	8.02522	-0.710859	5.35422e-15	1.93615e-13	1.03108	1.45775	0.509224	0	0	0	0.863396	0.382041	0.195056	0.123393	0	0
ENSMUSG00000039372_381270_44259	th_6mon	wt_6mon	3.6982	0.214376	5.44407e-15	1.96436e-13	1.61272	1.7736	2.69161	0	0.185947	0.246846	0.262773	0.136443	0.325094	0	0	0.0529882
ENSMUSG00000075284_215280_Wipf1	th_6mon	wt_6mon	0.953293	7.2761	6.04193e-15	2.17536e-13	213.751	188.269	223.768	103.597	104.843	100.36	169.488	150.633	166.155	99.3007	111.552	97.9223
ENSMUSG00000025425_225742_St8sia5	th_6mon	wt_6mon	-1.18371	5.08245	7.00822e-15	2.5178e-13	18.9825	26.1424	18.3321	40.5366	45.712	51.485	28.4921	33.8925	27.7305	52.658	47.9003	50.8687
ENSMUSG00000029919_54486_Hpgds	th_6mon	wt_6mon	1.4323	3.18198	7.23889e-15	2.59506e-13	14.6995	11.1275	14.2583	5.13165	4.80363	4.23164	9.83521	9.36	11.6384	6.10796	4.78664	5.19285
ENSMUSG00000034116_22324_Vav1	th_6mon	wt_6mon	1.60883	3.29142	7.48501e-15	2.6775e-13	16.3122	11.0546	17.3136	4.13287	4.5557	5.28955	9.57244	9.71475	11.7684	5.08997	6.24639	3.57671
ENSMUSG00000057897_12323_Camk2b	th_6mon	wt_6mon	-1.00187	5.9382	8.367e-15	2.98657e-13	37.5948	47.4256	40.156	69.3289	82.5605	87.4539	52.1041	63.6371	56.5988	83.1362	79.3699	83.4565
ENSMUSG00000073394_NA_Runx2os1	th_6mon	wt_6mon	3.93895	-0.179817	8.40964e-15	2.99535e-13	1.21615	1.72501	1.52767	0.206644	0.0619823	0	1.3514	0.873236	1.13783	0.0616966	0.0678956	0.0529882
ENSMUSG00000039070_71791_Cpa4	th_6mon	wt_6mon	3.92736	-0.373773	8.58284e-15	3.05049e-13	1.08396	1.26339	1.56405	0	0.123965	0.105791	1.23879	0.573061	0.650187	0.0616966	0.0678956	0
ENSMUSG00000056758_15364_Hmga2	th_6mon	wt_6mon	2.44694	1.78268	9.06486e-15	3.21493e-13	6.23936	3.83875	7.20189	0.688812	1.0537	1.26949	11.2992	18.2561	11.6709	2.03599	1.39186	1.66913
ENSMUSG00000079293_56644_Clec7a	th_6mon	wt_6mon	1.98289	1.45905	9.64501e-15	3.41339e-13	4.49446	3.86305	4.54665	0.998777	1.14667	0.952119	1.46402	1.99207	2.92584	1.38817	1.15422	1.00678
ENSMUSG00000049928_93896_Glp2r	th_6mon	wt_6mon	1.60163	2.83035	1.06137e-14	3.7482e-13	9.96712	10.4472	11.8577	3.61626	3.99786	2.50372	8.8592	7.01318	8.90756	4.22622	5.36375	5.13986
ENSMUSG00000051379_71436_Flrt3	th_6mon	wt_6mon	0.986325	4.483	1.07713e-14	3.7958e-13	30.2186	30.54	29.8987	15.2916	15.3096	13.0828	28.9801	23.4955	30.1362	13.2648	15.2086	14.8632
ENSMUSG00000017286_67201_Glod4	th_6mon	wt_6mon	-0.89726	6.46901	1.1062e-14	3.88999e-13	61.8913	66.3521	61.4343	112.07	105.277	120.038	71.5868	84.9495	74.6415	115.959	109.516	106.109
ENSMUSG00000027534_74718_Snx16	th_6mon	wt_6mon	1.14268	5.28314	1.1363e-14	3.98738e-13	51.8978	50.0739	61.798	28.2757	23.0884	19.5008	45.3846	33.3194	49.0566	21.5013	25.7664	23.1559
ENSMUSG00000047181_217125_Samd14	th_6mon	wt_6mon	0.934174	5.14688	1.2775e-14	4.4734e-13	51.0253	43.0766	48.0126	23.1785	23.8322	24.0146	34.4232	28.4893	31.274	20.6375	20.0971	20.6124
ENSMUSG00000060459_385643_Kng2	th_6mon	wt_6mon	1.9135	1.75944	1.36729e-14	4.77773e-13	6.00142	4.71341	5.09224	1.41206	1.51857	1.05791	4.76745	4.3116	3.41348	2.06684	1.90108	1.08626
ENSMUSG00000060843_216033_Ctnna3	th_6mon	wt_6mon	-1.03305	7.46474	1.39764e-14	4.87354e-13	106.439	141.402	107.81	241.256	223.973	229.496	131.612	153.144	126.787	209.83	219.472	225.783
ENSMUSG00000002104_19400_Rapsn	th_6mon	wt_6mon	-1.0563	4.72138	1.42402e-14	4.95512e-13	15.1225	20.4815	16.8771	33.6829	33.7804	36.8153	17.2679	17.5466	18.8879	28.0103	27.9051	31.3161
ENSMUSG00000023236_20394_Scg5	th_6mon	wt_6mon	-2.09252	1.2391	1.47334e-14	5.11601e-13	0.793139	1.06902	0.872956	3.51294	3.40903	4.30217	2.32742	4.20245	2.11311	7.83547	6.04271	7.55082
ENSMUSG00000052560_66871_Cpne8	th_6mon	wt_6mon	0.952301	4.79046	1.62378e-14	5.62661e-13	34.5809	36.371	40.4833	18.288	18.9356	17.7376	27.5161	22.3221	29.486	16.7815	18.4336	15.658
ENSMUSG00000033545_170737_Znrf1	th_6mon	wt_6mon	0.978277	5.89109	1.64662e-14	5.69387e-13	84.1785	67.7127	88.8596	40.571	39.0799	37.0974	62.8027	54.4408	69.4725	35.6298	40.1602	35.3432
ENSMUSG00000047810_78317_Ccdc88b	th_6mon	wt_6mon	1.33031	3.20484	1.65615e-14	5.71492e-13	14.6466	12.6339	12.6215	5.47605	5.33048	4.33743	8.10842	8.1593	12.191	5.92287	6.38218	4.92791
ENSMUSG00000058715_14127_Fcer1g	th_6mon	wt_6mon	1.31765	3.22335	1.72034e-14	5.9241e-13	14.7788	12.7796	12.767	4.51172	5.70237	5.21902	10.2857	11.1883	10.0779	6.3856	6.48403	4.15958
ENSMUSG00000041000_67525_Trim62	th_6mon	wt_6mon	1.30007	3.33069	1.80999e-14	6.21992e-13	14.1708	12.974	16.2588	5.71714	5.14453	5.95956	10.3608	10.397	12.3861	8.85346	9.64117	6.41158
ENSMUSG00000028832_16765_Stmn1	th_6mon	wt_6mon	-1.05847	7.50456	1.98924e-14	6.82178e-13	110.114	143.419	107.774	254.309	217	246.952	114.006	134.178	116.091	193.666	236.786	225.677
ENSMUSG00000015085_12496_Entpd2	th_6mon	wt_6mon	0.995241	6.82579	2.06562e-14	7.06911e-13	161.906	132.826	167.608	78.9034	70.102	72.6432	136.454	110.137	132.801	77.3984	85.3787	80.3832
ENSMUSG00000061991_319173_Hist1h2af	th_6mon	wt_6mon	2.26662	1.71782	2.1732e-14	7.42196e-13	6.79456	5.00496	4.14654	0.688812	1.33262	1.12844	6.53178	7.01318	5.26652	1.66581	1.25607	0.635859
ENSMUSG00000098112_668218_Bin2	th_6mon	wt_6mon	1.9471	1.54009	2.21739e-14	7.55734e-13	4.86459	4.00882	4.72851	1.13654	0.960726	1.26949	2.32742	1.9102	4.32374	0.616966	1.62949	0.874306
ENSMUSG00000048163_20345_Selplg	th_6mon	wt_6mon	1.52622	2.41404	2.38211e-14	8.10211e-13	8.1429	7.60462	7.96572	2.85857	2.29335	2.7153	4.2419	6.0035	6.66442	5.18251	5.49954	2.14602
ENSMUSG00000037966_18081_Ninj1	th_6mon	wt_6mon	1.04426	4.99647	2.48956e-14	8.45024e-13	44.4687	42.3721	44.4844	17.2547	24.1111	19.395	26.8404	23.3318	31.9242	18.4164	17.9244	16.6118
ENSMUSG00000028766_11647_Alpl	th_6mon	wt_6mon	1.99677	2.89153	2.54352e-14	8.61579e-13	11.0511	10.2772	14.4765	3.99511	1.7665	2.82109	10.5485	10.397	13.3288	3.33162	3.22504	2.41097
ENSMUSG00000032482_29873_Cspg5	th_6mon	wt_6mon	1.78186	2.69318	2.62347e-14	8.8685e-13	11.3155	7.82328	11.0211	2.30752	3.56398	2.46846	16.4045	10.9155	17.23	4.19537	4.51505	3.47073
ENSMUSG00000086109_NA_Gm13391	th_6mon	wt_6mon	3.54518	0.0857345	2.68882e-14	9.07095e-13	2.24723	1.2148	1.96415	0.137762	0.216938	0.0705274	0.300312	0.40933	0.48764	0.0925449	0.169739	0.0529882
ENSMUSG00000040118_12293_Cacna2d1	th_6mon	wt_6mon	0.957917	4.55525	2.75614e-14	9.27919e-13	31.1439	31.4146	32.1539	16.8759	15.4336	14.2465	26.5025	25.5967	27.3729	15.054	17.9584	27.2889
ENSMUSG00000038400_65112_Pmepa1	th_6mon	wt_6mon	1.30312	6.2224	2.90842e-14	9.77206e-13	111.066	100.075	113.921	29.2401	51.5073	45.0317	87.616	74.0068	89.9209	50.4678	51.0914	25.3814
ENSMUSG00000041540_20678_Sox5	th_6mon	wt_6mon	1.27146	4.32116	2.9147e-14	9.77337e-13	30.2979	27.7945	28.0073	14.6717	9.8242	9.59172	28.905	24.205	27.9255	14.7146	20.4026	17.0092
ENSMUSG00000031596_11988_Slc7a2	th_6mon	wt_6mon	-1.81476	8.31756	2.95326e-14	9.8827e-13	139.46	172.914	120.941	276.248	563.605	613.588	141.334	175.712	152.339	420.215	219.099	218.921
ENSMUSG00000051177_18795_Plcb1	th_6mon	wt_6mon	-1.01822	6.69979	3.09917e-14	1.03501e-12	60.9924	80.7839	68.8908	121.989	142.497	142.853	68.3585	76.5992	68.4647	122.159	113.521	111.09
ENSMUSG00000030329_319352_Pianp	th_6mon	wt_6mon	2.05271	2.46965	3.11732e-14	1.03898e-12	10.9189	7.79899	7.92935	2.51416	1.20866	2.43319	2.96558	3.32921	4.5188	0.956297	1.66344	1.27172
ENSMUSG00000038777_20360_Sema6c	th_6mon	wt_6mon	-1.03145	7.38653	3.19925e-14	1.06415e-12	97.3182	128.38	111.338	243.943	210.585	203.366	112.129	125.664	102.86	185.151	209.458	221.756
ENSMUSG00000033174_23945_Mgll	th_6mon	wt_6mon	1.08504	6.57983	3.31832e-14	1.10155e-12	143.188	114.507	140.146	70.1899	57.1787	51.8729	107.286	103.096	108.386	112.349	98.6862	92.0936
ENSMUSG00000086964_NA_Gm15948	th_6mon	wt_6mon	-1.10479	4.05176	3.41896e-14	1.13269e-12	9.94068	12.1723	10.1117	20.6644	24.421	21.1582	10.9989	13.6716	10.7931	15.5784	14.8352	15.0487
ENSMUSG00000036718_231830_Micall2	th_6mon	wt_6mon	1.15701	5.66762	3.5788e-14	1.18329e-12	72.1757	64.7972	77.584	37.6436	30.4643	23.8382	67.9831	52.7762	62.1904	37.1105	43.589	45.04
ENSMUSG00000025340_56715_Rabgef1	th_6mon	wt_6mon	-0.993085	5.98714	3.59337e-14	1.18574e-12	43.1468	42.2263	44.6299	67.1592	87.9529	91.9324	41.856	45.7903	38.7186	56.329	51.7025	58.8699
ENSMUSG00000001467_13121_Cyp51	th_6mon	wt_6mon	-1.32231	5.81875	3.60192e-14	1.18621e-12	28.5266	43.5626	26.807	91.5775	65.9802	78.6027	93.472	125.446	88.3279	208.164	175.782	181.061
ENSMUSG00000050105_72690_Grrp1	th_6mon	wt_6mon	1.3156	3.81989	3.70856e-14	1.2189e-12	20.7009	19.2181	21.3147	9.54004	6.01229	7.96959	24.7382	18.6927	26.4301	7.89716	8.48695	8.08071
ENSMUSG00000099517_97908_Hist1h3g	th_6mon	wt_6mon	2.82162	0.869224	3.88608e-14	1.27434e-12	3.80707	2.72114	2.58249	0.275525	0.681806	0.246846	3.15327	3.46566	3.41348	2.22108	0.30553	0.4504
ENSMUSG00000030745_60504_Il21r	th_6mon	wt_6mon	2.02573	1.54045	3.89259e-14	1.27434e-12	4.62665	3.86305	5.31048	1.2743	0.929735	1.02265	2.2148	2.37411	3.70607	2.06684	1.86713	1.74861
ENSMUSG00000073821_NA_8030451A03Rik	th_6mon	wt_6mon	3.60865	1.27601	4.13178e-14	1.34998e-12	4.5209	3.42572	5.09224	0.792134	0.154956	0.0705274	3.67882	2.48327	6.56689	0.0616966	0.373426	0.211953
ENSMUSG00000022456_24050_44442	th_6mon	wt_6mon	-0.942313	8.35136	4.21466e-14	1.37436e-12	209.6	259.675	216.238	429.302	410.385	417.875	254.439	281.81	257.637	384.956	407.984	420.939
ENSMUSG00000020399_171285_Havcr2	th_6mon	wt_6mon	2.70036	1.18452	4.4644e-14	1.4521e-12	5.07609	2.381	4.00105	0.551049	0.557841	0.564219	1.91449	1.80105	1.98307	0.647814	0.203687	0.4504
ENSMUSG00000047959_16491_Kcna3	th_6mon	wt_6mon	1.91424	2.57001	4.47057e-14	1.4521e-12	9.72918	7.33736	11.1666	2.72081	2.85119	1.5516	3.79144	4.14787	4.38876	1.82005	3.32688	3.47073
ENSMUSG00000000948_NA_Gm38393	th_6mon	wt_6mon	-0.911526	4.84287	4.54171e-14	1.47233e-12	20.5159	21.5991	18.8777	39.0556	34.2762	36.3569	25.7517	25.7059	24.9022	31.0025	34.7286	31.9519
ENSMUSG00000030409_13400_Dmpk	th_6mon	wt_6mon	0.933394	7.13101	4.64473e-14	1.50279e-12	192.574	173.643	197.07	86.067	101.31	94.3656	161.305	137.644	170.934	83.5372	94.1711	97.2864
ENSMUSG00000059921_22253_Unc5c	th_6mon	wt_6mon	1.87888	2.71192	5.00908e-14	1.61752e-12	12.3201	7.67751	10.9847	3.51294	2.4483	2.08056	5.51823	4.63907	6.92449	1.94344	3.73426	3.57671
ENSMUSG00000063506_239027_Arhgap22	th_6mon	wt_6mon	1.9792	3.02084	5.21417e-14	1.68048e-12	15.9157	8.64934	14.5129	3.4785	3.78092	2.18635	9.79767	10.1787	10.1104	3.36246	5.3298	5.48428
ENSMUSG00000001435_12822_Col18a1	th_6mon	wt_6mon	1.26554	8.80049	5.41263e-14	1.74106e-12	684.427	538.495	705.167	196.277	301.265	268.85	656.932	545.991	652.333	275.136	223.614	211.238
ENSMUSG00000037754_228852_Ppp1r16b	th_6mon	wt_6mon	-1.04357	6.90119	5.49148e-14	1.75997e-12	73.9735	92.0815	73.3647	133.871	169.522	167.679	109.238	122.471	108.549	147.517	162.881	175.921
ENSMUSG00000055541_52855_Lair1	th_6mon	wt_6mon	2.07001	2.43601	5.49263e-14	1.75997e-12	8.9096	7.02152	10.2936	2.58304	2.23136	1.12844	7.05733	7.09505	7.83476	3.26992	2.95346	2.19901
ENSMUSG00000070390_637515_Nlrp1b	th_6mon	wt_6mon	2.02906	2.03041	5.61308e-14	1.7951e-12	6.02786	5.63665	7.92935	1.96311	1.61154	0.987383	4.09175	4.88467	4.8764	1.97429	2.9874	1.98706
ENSMUSG00000038059_106878_Smim3	th_6mon	wt_6mon	2.05452	1.54365	6.08727e-14	1.94301e-12	4.89103	4.20319	4.72851	1.34318	1.14667	0.67001	4.76745	3.3565	4.32374	1.44987	1.32396	1.21873
ENSMUSG00000002897_16172_Il17ra	th_6mon	wt_6mon	1.31058	3.6563	6.25488e-14	1.99268e-12	17.925	16.1811	20.5145	6.13043	8.4296	6.41799	10.1355	11.6522	11.8984	6.69408	6.58587	4.76894
ENSMUSG00000034842_109979_Art3	th_6mon	wt_6mon	-0.956659	7.95928	7.58473e-14	2.41171e-12	163.889	191.865	163.17	288.888	330.707	341.776	153.046	169.026	161.181	257.213	260.583	244.938
ENSMUSG00000007891_13033_Ctsd	th_6mon	wt_6mon	1.01124	8.76761	7.73262e-14	2.45403e-12	674.327	509.267	600.739	268.533	301.544	275.762	512.97	467.645	540.761	305.923	294.769	280.334
ENSMUSG00000075416_NA_Gm14488	th_6mon	wt_6mon	2.45583	1.16383	8.3301e-14	2.63861e-12	3.33119	3.40143	4.32841	0.998777	0.495859	0.423164	1.08863	1.74647	2.47071	0.740359	0.746851	0.794824
ENSMUSG00000070643_20668_Sox13	th_6mon	wt_6mon	0.905693	6.66904	9.27213e-14	2.9314e-12	137.081	128.355	140.728	76.3204	66.8789	63.9331	104.358	94.3641	96.8129	56.0822	76.6541	72.6469
ENSMUSG00000042659_66412_Arrdc4	th_6mon	wt_6mon	1.10912	4.73344	9.41289e-14	2.97025e-12	38.7052	33.3826	38.8465	13.0874	17.9749	18.0197	30.2189	22.2129	23.6343	10.8894	11.8478	12.5582
ENSMUSG00000021457_20963_Syk	th_6mon	wt_6mon	1.49652	4.39493	9.66994e-14	3.04557e-12	34.6073	25.292	34.7364	7.68025	13.915	10.4028	20.4212	19.9753	26.7552	13.3573	10.2183	6.49106
ENSMUSG00000019894_103098_Slc6a15	th_6mon	wt_6mon	-1.43306	4.60548	9.6913e-14	3.04652e-12	10.2051	18.805	11.3121	37.9191	32.9436	33.2184	10.7361	12.7984	9.7203	23.1054	26.5132	28.9316
ENSMUSG00000053963_381310_Stum	th_6mon	wt_6mon	1.60645	2.30952	9.79749e-14	3.07408e-12	7.64058	7.09441	7.60199	2.58304	2.63425	1.76318	6.38162	5.40315	5.33154	6.84832	4.92243	4.60998
ENSMUSG00000087371_NA_Gm15541	th_6mon	wt_6mon	-0.924472	6.23623	1.00378e-13	3.14352e-12	47.2976	56.901	55.2508	105.319	86.3414	97.363	54.3189	63.9918	65.1813	99.9485	103.88	103.009
ENSMUSG00000047407_21815_Tgif1	th_6mon	wt_6mon	0.958744	4.61204	1.03293e-13	3.22872e-12	32.4394	30.8801	35.2456	14.8439	16.7662	16.7855	24.7382	20.9031	24.5446	13.018	16.227	13.8829
ENSMUSG00000045312_218454_Lhfpl2	th_6mon	wt_6mon	1.20006	7.15334	1.06594e-13	3.32567e-12	207.036	188.585	211.619	108.832	74.9676	68.8347	165.247	133.469	177.989	79.1259	100.418	89.1262
ENSMUSG00000048612_226101_Myof	th_6mon	wt_6mon	0.937652	6.18184	1.0695e-13	3.33049e-12	106.545	86.0075	99.2987	44.9105	53.9246	46.6891	96.2499	79.9557	93.1718	34.9511	37.2407	30.6802
ENSMUSG00000045763_70350_Basp1	th_6mon	wt_6mon	2.08506	2.54402	1.10246e-13	3.42672e-12	10.866	6.94863	10.5118	3.09965	1.82848	1.44581	7.43272	8.32303	7.9973	2.96144	5.02427	2.86137
ENSMUSG00000032401_235435_Lctl	th_6mon	wt_6mon	-1.19204	5.46982	1.15244e-13	3.57536e-12	21.6791	36.0551	24.9884	64.0939	57.4576	58.9609	42.7193	43.0888	39.1413	75.3932	60.4271	68.4608
ENSMUSG00000066278_330192_Vps37b	th_6mon	wt_6mon	1.01367	4.88763	1.17564e-13	3.64053e-12	40.4501	35.5449	44.9209	17.2547	21.136	18.7603	27.929	25.8696	34.4924	16.9666	18.4336	16.8768
ENSMUSG00000038077_16494_Kcna6	th_6mon	wt_6mon	0.93692	7.40955	1.1839e-13	3.6593e-12	225.304	211.666	246.865	124.227	113.056	104.063	144.487	96.8747	134.589	87.7942	108.259	105.473
ENSMUSG00000027820_17380_Mme	th_6mon	wt_6mon	-0.935753	7.1719	1.19033e-13	3.67231e-12	94.7009	114.993	93.8428	196.828	173.736	183.83	115.507	144.712	114.823	263.444	223.275	228.008
ENSMUSG00000022033_52033_Pbk	th_6mon	wt_6mon	4.2029	-0.328641	1.20254e-13	3.7031e-12	1.50697	0.874653	1.74591	0.103322	0	0.105791	2.70281	2.1558	2.27566	0.308483	0.135791	0.344424
ENSMUSG00000101995_NA_Gm29480	th_6mon	wt_6mon	1.67879	2.30956	1.29807e-13	3.98988e-12	7.77277	7.21588	7.60199	1.61871	2.32434	2.78583	4.35452	4.20245	6.76195	2.89974	2.3424	1.11275
ENSMUSG00000021186_23876_Fbln5	th_6mon	wt_6mon	-1.34861	7.09384	1.32483e-13	4.0646e-12	72.5723	97.0622	66.672	140.931	207.548	225.547	146.477	154.372	133.971	204.925	142.038	137.187
ENSMUSG00000039457_19041_Ppl	th_6mon	wt_6mon	-1.2603	5.3009	1.33485e-13	4.08778e-12	25.2747	26.9928	18.8777	41.3287	63.8728	57.5856	10.2857	12.0343	12.5486	15.6092	18.7731	18.9698
ENSMUSG00000024812_21873_Tjp2	th_6mon	wt_6mon	-0.915976	7.91576	1.41429e-13	4.32308e-12	163.968	188.536	160.406	285.065	320.914	317.902	150.193	186.327	153.347	232.935	258.614	259.748
ENSMUSG00000026442_269116_Nfasc	th_6mon	wt_6mon	-0.902812	9.60492	1.52561e-13	4.6548e-12	511.469	610.143	542.178	1011.55	980.684	977.968	698.112	767.929	678.893	892.071	966.188	1001.82
ENSMUSG00000022321_320873_Cdh10	th_6mon	wt_6mon	2.03648	2.29619	1.57289e-13	4.79024e-12	7.42907	7.99335	8.14759	2.72081	1.0537	1.72792	6.6444	4.33889	6.5994	2.59126	2.10476	2.19901
ENSMUSG00000066113_77739_Adamtsl1	th_6mon	wt_6mon	0.884633	7.49205	1.63426e-13	4.96804e-12	227.42	230.228	257.486	127.534	124.399	118.133	242.464	206.52	234.23	138.077	140.544	127.675
ENSMUSG00000043157_219144_Arl11	th_6mon	wt_6mon	2.29188	1.41763	1.64106e-13	4.97958e-12	5.44622	3.27995	4.25566	0.792134	1.11568	0.599483	1.72679	2.07394	1.69049	1.20308	0.91659	0.847812
ENSMUSG00000048794_243538_Cfap100	th_6mon	wt_6mon	-0.927543	8.56169	1.69575e-13	5.13614e-12	240.083	293.883	264.324	461.401	472.708	515.484	326.476	323.07	309.619	402.447	408.12	437.206
ENSMUSG00000020027_216233_Socs2	th_6mon	wt_6mon	1.25383	3.01027	1.7516e-13	5.29565e-12	11.0246	11.6863	11.603	4.20175	4.86561	4.65481	12.8383	9.68747	13.3288	7.06426	4.88848	5.00739
ENSMUSG00000019951_75089_Uhrf1bp1l	th_6mon	wt_6mon	0.821765	5.58102	1.85669e-13	5.60315e-12	65.6719	59.8894	61.4343	33.063	35.7948	32.1605	48.9884	45.1627	51.2673	36.2776	35.8489	33.5681
ENSMUSG00000040298_330660_Btbd16	th_6mon	wt_6mon	2.09695	1.70667	1.86429e-13	5.61587e-12	5.44622	4.03312	6.21981	0.861015	1.11568	1.51634	3.5662	2.83802	3.1209	1.54241	0.543165	1.43068
ENSMUSG00000043460_207393_Elfn2	th_6mon	wt_6mon	2.53843	1.34452	1.96715e-13	5.915e-12	4.38871	2.89121	5.49235	0.998777	0.495859	0.599483	2.92804	1.88292	2.34067	1.11054	0.814747	1.13925
ENSMUSG00000008496_18987_Pou2f2	th_6mon	wt_6mon	1.51865	2.61131	2.12038e-13	6.36419e-12	8.3544	8.01765	10.9483	3.13409	2.88218	3.06794	10.2481	8.02286	7.57468	5.55269	5.05822	5.37831
ENSMUSG00000025612_12013_Bach1	th_6mon	wt_6mon	0.979127	6.6204	2.32334e-13	6.9608e-12	147.365	119.73	132.471	55.8626	70.5049	67.2126	114.869	85.4134	113.49	65.7377	54.0109	59.0819
ENSMUSG00000047090_73827_Tmem198b	th_6mon	wt_6mon	0.982611	4.97512	2.53361e-13	7.57708e-12	45.632	37.1241	44.8117	21.2843	22.1897	18.1608	37.8017	31.109	40.019	25.3573	24.68	24.0037
ENSMUSG00000033083_210789_Tbc1d4	th_6mon	wt_6mon	0.960096	4.52795	2.55366e-13	7.62331e-12	31.0646	28.7907	33.136	16.4282	15.3406	13.8586	31.1573	21.6945	30.0061	15.7018	18.6373	18.8638
ENSMUSG00000038332_140742_Sesn1	th_6mon	wt_6mon	-1.17353	7.59545	2.70987e-13	8.07512e-12	127.748	120.969	115.448	194.279	277.34	312.471	123.015	147.468	126.006	213.871	147.537	150.513
ENSMUSG00000033220_19354_Rac2	th_6mon	wt_6mon	1.61657	2.34281	2.79092e-13	8.30172e-12	7.29688	6.63278	9.05692	2.44528	2.63425	2.04529	6.41916	4.99382	4.03116	2.83804	2.54608	2.09304
ENSMUSG00000024501_22240_Dpysl3	th_6mon	wt_6mon	1.01669	5.77756	2.96085e-13	8.79146e-12	78.7059	67.8585	77.9477	42.8097	33.2535	29.9741	76.129	81.3474	78.6727	41.491	57.0323	41.4898
ENSMUSG00000069265_360198_Hist1h3a	th_6mon	wt_6mon	2.09332	1.41749	3.21181e-13	9.51957e-12	4.89103	3.5715	4.21929	0.654371	1.20866	0.952119	5.06776	5.294	5.26652	1.8509	0.746851	0.874306
ENSMUSG00000030353_21679_Tead4	th_6mon	wt_6mon	-0.912379	5.11558	3.28573e-13	9.72132e-12	23.8206	27.1628	22.6969	39.9855	45.9289	46.5833	32.9968	34.3018	30.3312	35.8149	37.3086	37.3567
ENSMUSG00000061068_17227_Mcpt4	th_6mon	wt_6mon	1.49782	4.08647	3.3026e-13	9.75384e-12	28.13	25.9966	22.1513	5.57938	10.9709	9.20382	20.3837	7.23149	16.2547	6.35475	7.23088	7.60381
ENSMUSG00000025964_23792_Adam23	th_6mon	wt_6mon	1.00094	6.72706	3.59727e-13	1.06052e-11	152.706	126.096	153.531	79.7989	63.4389	63.2278	112.805	84.3765	103.575	68.2364	74.3796	71.6401
ENSMUSG00000040640_238988_Erc2	th_6mon	wt_6mon	-1.55571	2.4447	3.77986e-13	1.11238e-11	2.19435	3.49861	2.76436	8.26574	7.46887	8.07538	5.25546	5.32128	5.75416	7.95886	8.82642	7.97473
ENSMUSG00000021939_13030_Ctsb	th_6mon	wt_6mon	0.86353	8.88692	3.79157e-13	1.11385e-11	660.659	600.571	610.851	319.333	345.335	318.078	604.302	561.737	634.843	334.827	312.625	259.298
ENSMUSG00000004113_12287_Cacna1b	th_6mon	wt_6mon	1.84742	2.11591	3.81545e-13	1.11888e-11	7.48195	5.15073	7.63836	1.4465	1.73551	2.18635	5.36807	4.91195	8.68	1.7275	2.47819	2.04005
ENSMUSG00000036585_14164_Fgf1	th_6mon	wt_6mon	-0.999607	8.2711	4.17973e-13	1.22355e-11	185.145	252.289	194.305	424.721	378.774	402.112	235.369	294.745	233.287	424.534	399.09	391.477
ENSMUSG00000022018_66214_Rgcc	th_6mon	wt_6mon	-1.11486	6.63649	4.22309e-13	1.23406e-11	66.4387	67.8585	58.3789	105.182	129.946	163.165	78.3438	87.4328	65.864	135.085	81.7463	87.6955
ENSMUSG00000020573_30955_Pik3cg	th_6mon	wt_6mon	1.24841	3.24327	4.33571e-13	1.26475e-11	13.3776	11.9779	15.0585	5.8549	5.39246	4.97218	10.6986	10.4788	11.4433	7.1568	8.92827	6.43807
ENSMUSG00000066877_17974_Nck2	th_6mon	wt_6mon	0.954947	5.13423	4.37352e-13	1.27354e-11	49.6505	43.6112	48.3036	26.6915	22.6855	20.3824	42.7944	38.5861	44.8304	26.0668	27.0224	28.5342
ENSMUSG00000000957_17387_Mmp14	th_6mon	wt_6mon	0.896837	6.67431	4.48684e-13	1.30425e-11	147.656	122.5	136.618	70.4655	73.697	64.5325	126.581	124.573	129.03	62.4678	91.693	72.8853
ENSMUSG00000060568_226610_Fam78b	th_6mon	wt_6mon	1.32919	5.54025	4.53958e-13	1.31727e-11	70.5365	59.8894	73.0009	34.5095	24.514	18.3724	52.8549	49.8563	52.0475	24.5861	40.33	35.5551
ENSMUSG00000031709_71310_Tbc1d9	th_6mon	wt_6mon	1.16236	4.35883	4.55357e-13	1.31903e-11	31.8578	24.0044	30.5898	13.2596	13.4192	10.1912	27.4785	26.9066	26.2351	13.8509	13.5112	14.2803
ENSMUSG00000029436_23948_Mmp17	th_6mon	wt_6mon	1.54512	6.97216	4.56455e-13	1.3199e-11	202.277	145.824	223.84	40.881	73.604	72.8195	184.241	133.905	178.476	47.1053	41.0089	43.6888
ENSMUSG00000028327_74152_Stra6l	th_6mon	wt_6mon	3.00328	1.02441	4.80031e-13	1.38388e-11	3.88638	2.40529	4.21929	0.757693	0.309912	0.176318	1.27632	0.463907	1.33288	0.308483	0	0.105976
ENSMUSG00000025810_18186_Nrp1	th_6mon	wt_6mon	0.942224	5.74253	4.80248e-13	1.38388e-11	71.3032	74.9043	69.2181	42.6375	33.7494	30.7147	68.396	68.5218	68.3022	50.6837	54.2146	37.8601
ENSMUSG00000003070_13637_Efna2	th_6mon	wt_6mon	1.34327	2.75891	4.89912e-13	1.40928e-11	9.86137	9.23245	10.1845	3.23742	3.78092	3.9848	7.50779	5.78519	6.82697	3.6401	4.92243	4.84842
ENSMUSG00000093346_NA_Gm26115	th_6mon	wt_6mon	2.38775	1.35188	5.39515e-13	1.54929e-11	4.70596	3.42572	4.40115	1.20542	0.650814	0.423164	4.01667	2.97446	3.96614	0.246786	1.01843	1.24522
ENSMUSG00000062593_NA_Gm49339	th_6mon	wt_6mon	1.63068	3.27677	5.4131e-13	1.55176e-11	17.9514	11.662	14.6948	3.23742	4.74165	5.67745	7.80811	9.25085	9.42771	6.13881	6.65377	4.68946
ENSMUSG00000016458_22431_Wt1	th_6mon	wt_6mon	-1.71972	2.71669	5.48478e-13	1.56959e-11	2.56448	3.93594	2.87348	12.8119	8.67753	8.11065	5.36807	4.06601	4.5188	6.20051	9.64117	9.98828
ENSMUSG00000051378_70218_Kif18b	th_6mon	wt_6mon	3.39918	0.624339	5.90026e-13	1.68459e-11	2.6438	1.65212	3.85556	0.206644	0.433876	0.0705274	3.86651	3.57481	3.44599	0.709511	0.373426	0.132471
ENSMUSG00000025175_63828_Fn3k	th_6mon	wt_6mon	-1.57911	3.1025	5.90693e-13	1.68459e-11	4.46802	4.61622	4.11017	8.61015	13.915	15.1634	3.11573	4.33889	4.5188	8.29819	8.01168	7.6568
ENSMUSG00000035441_338367_Myo1d	th_6mon	wt_6mon	-0.901966	7.65115	6.1046e-13	1.73798e-11	133.142	164.508	132.071	258.236	253.26	255.062	156.312	177.949	155.005	214.211	218.114	228.326
ENSMUSG00000040938_216867_Slc16a11	th_6mon	wt_6mon	2.23453	2.54473	6.3133e-13	1.79432e-11	11.527	5.10214	12.3305	1.99755	2.13839	1.72792	25.076	18.911	20.676	2.19023	2.24055	2.49045
ENSMUSG00000033039_27008_Micall1	th_6mon	wt_6mon	0.947511	6.24742	6.35147e-13	1.80208e-11	103.187	91.6928	111.229	58.5834	45.9909	47.1123	78.6066	73.0517	89.5958	47.6915	57.1681	55.3462
ENSMUSG00000099137_NA_Gm10603	th_6mon	wt_6mon	-0.908274	5.00642	6.37674e-13	1.80616e-11	22.155	23.8586	22.4422	35.5427	43.4496	43.6917	24.2126	25.7059	26.8527	31.0334	31.5714	31.8724
ENSMUSG00000022802_239833_Lmln	th_6mon	wt_6mon	1.05558	3.89032	6.42245e-13	1.81601e-11	20.8331	19.2424	20.8418	9.12676	8.39861	10.4733	15.7288	15.3089	13.1013	10.6427	10.0825	12.0283
ENSMUSG00000043740_320148_B430306N03Rik	th_6mon	wt_6mon	3.32835	0.809667	7.05748e-13	1.99218e-11	4.07145	2.25952	2.72799	0.172203	0.588832	0.0705274	0.825857	0.436618	1.52794	0.493573	0.475269	0.264941
ENSMUSG00000059901_237360_Adamts14	th_6mon	wt_6mon	0.832662	5.38384	7.45774e-13	2.10159e-11	53.8277	50.7784	58.8882	29.7222	28.3569	29.5862	70.2354	66.3932	71.5856	37.4807	37.9197	31.7929
ENSMUSG00000022619_60597_Mapk8ip2	th_6mon	wt_6mon	-1.19131	3.15201	7.66102e-13	2.15521e-11	6.00142	5.22362	5.34686	12.0198	12.9543	11.1786	6.04377	6.63114	5.39655	5.73778	8.04562	6.94146
ENSMUSG00000020649_20135_Rrm2	th_6mon	wt_6mon	2.40309	1.08274	7.94398e-13	2.23103e-11	3.80707	2.9884	3.5282	0.344406	0.960726	0.528955	6.04377	5.62146	7.44464	2.28277	0.746851	0.476894
ENSMUSG00000030306_387314_Tmtc1	th_6mon	wt_6mon	-1.64837	7.63169	8.84914e-13	2.48105e-11	90.6294	122.913	80.8212	176.301	347.411	356.093	62.1645	68.0033	68.5297	162.169	76.043	95.5643
ENSMUSG00000009185_20307_Ccl8	th_6mon	wt_6mon	4.23469	-0.763563	8.90725e-13	2.49313e-11	1.08396	1.02043	0.727463	0.137762	0	0	0.71324	0.573061	0.390112	0.123393	0.0678956	0
ENSMUSG00000005958_13845_Ephb3	th_6mon	wt_6mon	1.25098	6.04589	9.12867e-13	2.5508e-11	93.6962	88.5343	102.318	50.5932	36.0117	27.682	71.4742	54.8502	80.4932	43.6812	59.4086	50.9217
ENSMUSG00000037656_20516_Slc20a2	th_6mon	wt_6mon	-0.822584	7.26868	9.28951e-13	2.59138e-11	110.881	120.921	109.629	197.62	191.154	187.885	108.901	139.609	110.564	170.097	183.861	187.684
ENSMUSG00000031309_110651_Rps6ka3	th_6mon	wt_6mon	0.910782	5.47319	9.58425e-13	2.66912e-11	62.9753	53.3538	60.9614	34.0273	29.2247	26.8357	54.7694	48.9012	54.1931	33.5938	36.3241	32.5878
ENSMUSG00000048371_382051_Pdp2	th_6mon	wt_6mon	-1.09338	4.38322	9.84266e-13	2.73649e-11	12.2143	16.2297	12.3305	25.3827	26.3425	31.4552	14.9405	17.0554	16.0921	33.6246	26.2416	27.8188
ENSMUSG00000022744_224250_Cldnd1	th_6mon	wt_6mon	-0.803935	5.75382	9.90665e-13	2.74914e-11	38.3615	44.583	37.4644	68.7434	65.5463	66.5426	45.4222	47.8643	45.5456	64.7814	60.5628	57.3598
ENSMUSG00000024378_170459_Stard4	th_6mon	wt_6mon	-1.28094	4.9348	9.9213e-13	2.74914e-11	15.3605	24.4174	14.8766	47.2181	35.9498	43.7622	36.638	46.5544	34.8825	73.4498	74.9228	72.7264
ENSMUSG00000009292_28240_Trpm2	th_6mon	wt_6mon	1.86446	2.4031	1.00222e-12	2.77248e-11	8.38084	6.34123	10.2209	1.96311	2.88218	1.65739	3.49112	4.77551	3.86861	2.86889	2.24055	1.82809
ENSMUSG00000041889_77552_Shisa4	th_6mon	wt_6mon	1.17957	4.28842	1.01976e-12	2.81632e-11	31.6198	23.7857	27.1708	13.8796	9.8242	11.1433	37.5765	32.1733	35.4677	28.1028	24.7819	26.0172
ENSMUSG00000029570_16848_Lfng	th_6mon	wt_6mon	0.973009	4.40086	1.05174e-12	2.8998e-11	31.2761	26.2639	27.7891	15.1194	13.0473	13.3649	26.1271	23.2499	25.8449	18.0771	17.9923	16.9562
ENSMUSG00000026637_22033_Traf5	th_6mon	wt_6mon	1.1296	3.83884	1.06391e-12	2.92848e-11	23.239	17.8332	18.6231	7.99022	9.17339	8.88645	14.4525	12.4436	14.7267	8.97685	9.53933	7.60381
ENSMUSG00000071713_12983_Csf2rb	th_6mon	wt_6mon	0.965252	4.46208	1.07122e-12	2.94372e-11	32.1221	27.503	29.2804	14.8439	15.6815	12.9418	32.0958	29.3626	33.127	10.8278	19.8255	13.1941
ENSMUSG00000030161_57436_Gabarapl1	th_6mon	wt_6mon	-0.952696	7.3306	1.07949e-12	2.96155e-11	106.439	118.321	111.375	173.271	220.998	226.851	99.5158	102.824	103.022	141.439	159.86	152.818
ENSMUSG00000046000_97243_Naa11	th_6mon	wt_6mon	2.93726	0.577813	1.09063e-12	2.98718e-11	2.8553	1.50635	3.23721	0.275525	0.371894	0.282109	0.976013	0.163732	0.780225	0.0925449	0.0678956	0.0529882
ENSMUSG00000028756_68943_Pink1	th_6mon	wt_6mon	-0.857669	8.66314	1.12656e-12	3.08051e-11	291.532	322.042	270.434	525.46	517.274	486.674	209.28	229.061	189.887	353.182	429.881	441.18
ENSMUSG00000032352_214345_Lrrc1	th_6mon	wt_6mon	1.02001	3.86472	1.14694e-12	3.13107e-11	20.6481	17.9304	20.8054	9.36784	9.23537	9.34488	13.2513	12.3618	16.0596	8.0514	10.422	8.5576
ENSMUSG00000024529_16948_Lox	th_6mon	wt_6mon	-1.05391	8.8195	1.15227e-12	3.14045e-11	311.175	341.6	248.283	502.902	639.193	642.61	855.626	903.199	803.306	960.863	828.733	867.894
ENSMUSG00000026177_18173_Slc11a1	th_6mon	wt_6mon	1.44293	4.14986	1.18203e-12	3.21629e-11	28.6852	20.1413	30.1897	6.85368	11.5287	9.34488	15.0531	12.198	14.9868	9.50127	9.40354	7.28588
ENSMUSG00000030217_109978_Art4	th_6mon	wt_6mon	-1.18169	3.87397	1.1992e-12	3.25766e-11	7.77277	10.0585	9.67526	23.4196	17.7579	18.4076	12.6131	15.4454	9.68779	22.1491	25.5627	24.613
ENSMUSG00000027520_73884_Zdbf2	th_6mon	wt_6mon	-2.38497	1.03851	1.22523e-12	3.32293e-11	0.608074	0.996132	0.363732	3.89179	3.53299	2.68004	1.16371	1.22799	0.942771	2.62211	2.68187	1.88108
ENSMUSG00000087487_71054_Ppp2r2cos	th_6mon	wt_6mon	3.37817	-0.0689488	1.26234e-12	3.41799e-11	1.34834	1.23909	2.29151	0.206644	0.154956	0.0705274	0.450468	0.0818659	0.260075	0	0.475269	0.158965
ENSMUSG00000021087_104001_Rtn1	th_6mon	wt_6mon	-0.959414	6.37094	1.26696e-12	3.42491e-11	51.792	67.4697	53.0684	119.922	99.6056	100.501	65.0175	78.6186	61.6703	103.928	115.796	115.541
ENSMUSG00000042961_268780_Egflam	th_6mon	wt_6mon	0.884781	4.45583	1.27165e-12	3.43201e-11	30.1129	29.1065	27.6072	14.8783	14.8758	15.1634	25.076	26.1425	24.5771	19.8355	22.1679	16.5058
ENSMUSG00000039115_104099_Itga9	th_6mon	wt_6mon	0.871192	5.50594	1.30662e-12	3.52067e-11	63.081	52.8436	63.7258	31.2721	33.3155	29.1983	52.029	60.3625	52.8927	38.0359	42.4687	35.2902
ENSMUSG00000041193_18784_Pla2g5	th_6mon	wt_6mon	-1.46455	3.92309	1.37592e-12	3.70138e-11	6.68881	11.7106	6.29256	23.1785	20.1443	21.934	8.48381	8.05015	6.46936	14.7763	14.3599	14.7307
ENSMUSG00000003031_12576_Cdkn1b	th_6mon	wt_6mon	-0.904254	8.1249	1.38234e-12	3.71263e-11	180.439	225.174	190.486	328.942	371.708	364.344	175.157	206.711	185.141	315.054	290.661	297.264
ENSMUSG00000034855_15945_Cxcl10	th_6mon	wt_6mon	1.79278	2.04686	1.39671e-12	3.74517e-11	6.29224	7.92047	4.72851	1.99755	1.61154	1.62213	3.71636	3.19277	3.31595	1.23393	1.76528	1.19224
ENSMUSG00000041608_215446_Entpd3	th_6mon	wt_6mon	3.12012	0.363474	1.52393e-12	4.0797e-11	2.06216	1.70071	2.80073	0.103322	0.154956	0.458428	1.31386	0.764082	1.23536	0.18509	0.475269	0.291435
ENSMUSG00000027715_12428_Ccna2	th_6mon	wt_6mon	2.15651	1.753	1.56088e-12	4.17189e-11	6.08074	4.05742	6.18344	1.41206	0.681806	1.41055	5.781	6.90402	6.5994	2.25193	1.45975	1.32471
ENSMUSG00000090671_NA_Gm5067	th_6mon	wt_6mon	4.13413	-0.614583	1.613e-12	4.30426e-11	1.00464	0.826061	1.4913	0.0688812	0	0.105791	0.750779	0.927814	0.650187	0.0925449	0.169739	0.0264941
ENSMUSG00000050022_231842_Amz1	th_6mon	wt_6mon	1.75458	2.2153	1.65918e-12	4.42039e-11	7.66702	5.19932	8.62044	1.89423	1.98343	2.18635	4.16683	3.62939	4.94142	2.03599	2.24055	1.74861
ENSMUSG00000041912_72634_Tdrkh	th_6mon	wt_6mon	-0.809908	5.34346	1.66677e-12	4.43349e-11	28.4473	32.4836	29.4259	47.6658	52.592	51.0265	31.6454	32.5826	31.9892	40.4421	45.1505	40.0591
ENSMUSG00000036580_229285_Spg20	th_6mon	wt_6mon	-1.07443	7.77482	1.69765e-12	4.50843e-11	136.129	163.73	132.58	228.238	314.312	326.471	150.794	173.556	144.732	249.532	194.283	199.077
ENSMUSG00000078532_67149_Nkain1	th_6mon	wt_6mon	2.33096	0.556094	1.7437e-12	4.62331e-11	2.32654	2.42959	2.18239	0.413287	0.340903	0.564219	4.09175	2.8926	3.64105	1.54241	0.950538	1.19224
ENSMUSG00000028195_16007_Ccn1	th_6mon	wt_6mon	-1.43521	5.97433	1.76264e-12	4.66608e-11	32.5716	41.0844	30.4443	57.0336	98.6759	112.879	58.8611	59.4074	55.8511	58.5501	63.3126	56.406
ENSMUSG00000052281_NA_Tspan32os	th_6mon	wt_6mon	-0.945753	4.94392	1.80379e-12	4.7674e-11	21.0975	23.4698	19.8597	45.9437	37.2824	35.4047	25.4139	27.3159	26.2351	35.9691	42.1292	40.0591
ENSMUSG00000030265_16653_Kras	th_6mon	wt_6mon	-0.888056	7.58203	1.86134e-12	4.91169e-11	125.686	156.952	129.525	249.074	231.907	247.234	144.563	153.881	150.518	220.997	219.065	207.74
ENSMUSG00000000861_14025_Bcl11a	th_6mon	wt_6mon	3.66379	-0.576542	1.91513e-12	5.0456e-11	1.08396	1.11761	1.05482	0.172203	0	0.0705274	1.20125	1.41901	1.13783	0.308483	0.339478	0
ENSMUSG00000030701_27276_Plekhb1	th_6mon	wt_6mon	-0.905401	10.07	1.92333e-12	5.05918e-11	716.945	867.583	710.041	1420.02	1275.1	1407.13	673.261	751.775	652.723	1079.66	1132.91	1126.37
ENSMUSG00000036390_13197_Gadd45a	th_6mon	wt_6mon	1.17616	3.78489	1.94066e-12	5.09668e-11	18.6652	17.7117	21.7512	7.19808	7.62383	9.73278	18.2815	16.2094	19.7982	5.33675	5.77112	6.35859
ENSMUSG00000053158_14159_Fes	th_6mon	wt_6mon	0.891618	4.59225	2.00046e-12	5.24543e-11	32.4394	29.3738	33.8634	15.8427	16.7352	16.6445	29.3179	28.271	25.9425	16.874	18.9768	14.8367
ENSMUSG00000096243_NA_Gm24265	th_6mon	wt_6mon	1.36373	2.7391	2.01281e-12	5.2695e-11	10.8396	9.86414	8.18396	3.6507	3.31605	3.77321	19.8206	13.808	20.1233	6.44729	3.08925	4.23906
ENSMUSG00000012428_117167_Steap4	th_6mon	wt_6mon	0.835782	5.78001	2.0996e-12	5.48807e-11	74.8988	71.6486	68.9271	33.7862	42.6438	38.8253	97.2635	88.3606	98.6984	44.8843	43.2155	35.4756
ENSMUSG00000074109_243978_Mrgprx2	th_6mon	wt_6mon	2.43681	0.714234	2.14183e-12	5.58965e-11	2.61736	2.23522	3.12809	0.378847	0.681806	0.317373	1.08863	0.0818659	1.65798	0.401028	0.30553	0.158965
ENSMUSG00000027654_71878_Fam83d	th_6mon	wt_6mon	-1.04164	4.1109	2.20102e-12	5.73509e-11	9.86137	13.4599	11.2757	22.2142	23.8632	21.9693	13.2513	13.8353	13.6539	15.4241	18.9429	18.5194
ENSMUSG00000036545_216725_Adamts2	th_6mon	wt_6mon	0.837464	6.43654	2.21505e-12	5.7626e-11	118.839	118.831	102.427	58.1013	65.1124	58.5024	155.937	181.469	154.81	141.594	126.931	88.3579
ENSMUSG00000025427_225743_Rnf165	th_6mon	wt_6mon	1.93256	2.21251	2.24183e-12	5.82314e-11	8.93604	5.49088	7.49287	2.41084	1.82848	1.23423	8.25857	5.43044	6.79446	2.77635	3.66636	2.80838
ENSMUSG00000061718_19049_Ppp1r1b	th_6mon	wt_6mon	1.14149	3.71863	2.44847e-12	6.34995e-11	18.1893	16.011	20.9146	8.33462	8.39861	7.088	12.8008	9.41458	12.1585	9.68636	7.02719	9.06099
ENSMUSG00000062209_13869_Erbb4	th_6mon	wt_6mon	-1.30249	4.25775	2.47086e-12	6.39613e-11	9.35905	15.3307	9.09329	24.5906	28.6978	26.4125	19.4827	20.5756	19.6031	30.293	29.4667	29.3025
ENSMUSG00000018476_216850_Kdm6b	th_6mon	wt_6mon	0.879983	7.72749	2.47398e-12	6.39613e-11	283.045	263.513	294.477	135.283	162.146	139.15	204.662	188.537	224.087	113.738	154.293	153.189
ENSMUSG00000075031_319178_Hist1h2bb	th_6mon	wt_6mon	1.64525	1.94362	2.54323e-12	6.56493e-11	6.76812	5.41799	5.09224	1.48095	1.95244	1.83371	4.9176	6.33096	5.81918	2.6838	1.59555	1.96057
ENSMUSG00000043298_654818_Smco3	th_6mon	wt_6mon	-1.05739	6.21562	2.55229e-12	6.57808e-11	40.6352	61.8817	45.3937	110.21	88.8207	94.8946	51.8038	66.3387	52.8277	101.583	113.148	109.659
ENSMUSG00000034595_76448_Ppp1r18	th_6mon	wt_6mon	0.810175	6.25983	2.61697e-12	6.73434e-11	99.8827	95.2886	103.518	49.7322	58.9452	53.9887	84.0498	73.461	81.0458	48.5861	52.9246	46.9476
ENSMUSG00000001520_60345_Nrip2	th_6mon	wt_6mon	-1.02765	4.7317	2.73731e-12	7.03311e-11	16.5502	21.7448	15.2404	38.2291	32.1998	33.9589	17.4556	21.6672	20.2208	26.1594	34.3891	31.687
ENSMUSG00000063087_NA_Gm10125	th_6mon	wt_6mon	0.905573	4.5842	2.77093e-12	7.1085e-11	32.9153	29.641	32.8813	16.7381	14.7208	17.2087	25.2637	22.8133	25.2273	16.7198	17.7547	15.1546
ENSMUSG00000007817_328365_Zmiz1	th_6mon	wt_6mon	0.858813	8.03132	2.81804e-12	7.21818e-11	356.384	321.824	354.747	171.859	196.298	175.966	278.126	260.17	298.403	166.488	198.017	171.443
ENSMUSG00000024227_69239_Pdzph1	th_6mon	wt_6mon	-1.20561	3.50472	2.91727e-12	7.46083e-11	7.56126	7.7018	5.71059	14.0518	14.7518	17.5613	6.30655	8.05015	5.94921	13.3882	12.2551	13.6445
ENSMUSG00000093112_NA_Gm22701	th_6mon	wt_6mon	-3.93299	5.22908	2.98867e-12	7.63167e-11	4.9439	4.54333	4.65576	10.0222	87.798	108.365	9.72259	7.25878	8.41992	74.5603	6.41613	67.9309
ENSMUSG00000027858_70747_Tspan2	th_6mon	wt_6mon	1.32143	3.57892	3.0232e-12	7.70799e-11	15.757	15.9138	20.1871	8.26574	5.45445	6.10062	8.29611	8.97796	12.5161	8.39074	9.57327	6.62353
ENSMUSG00000023912_74011_Slc25a27	th_6mon	wt_6mon	-0.777891	6.04134	3.06263e-12	7.79655e-11	47.7206	49.5637	51.3953	86.067	75.3395	82.0586	55.9706	61.072	58.6144	82.8894	88.1284	88.1195
ENSMUSG00000000290_16414_Itgb2	th_6mon	wt_6mon	1.12811	3.94223	3.1168e-12	7.9223e-11	24.1379	18.8293	21.2056	8.09354	10.8159	9.09803	15.1282	14.9815	15.702	11.599	9.64117	7.04744
ENSMUSG00000074354_NA_Arhgap20os	th_6mon	wt_6mon	2.55433	0.548001	3.16526e-12	8.02505e-11	3.11968	1.91938	2.00052	0.413287	0.371894	0.352637	2.13972	2.53784	2.53573	0.462724	0.543165	0.344424
ENSMUSG00000044447_68813_Dock5	th_6mon	wt_6mon	0.98017	6.70459	3.16689e-12	8.02505e-11	140.121	135.741	147.857	79.5233	70.8148	54.9056	112.654	103.751	120.512	64.8123	81.6784	75.5347
ENSMUSG00000028874_14191_Fgr	th_6mon	wt_6mon	2.53732	0.443869	3.29131e-12	8.32761e-11	2.0886	1.84649	2.69161	0.447728	0.247929	0.3879	2.2148	1.55545	1.65798	0.863752	0.984486	0.688847
ENSMUSG00000026817_11636_Ak1	th_6mon	wt_6mon	0.953582	4.71776	3.35096e-12	8.46563e-11	35.6648	31.8276	38.4464	17.6336	15.4336	19.1834	38.1771	30.0994	35.3377	18.509	16.906	57.7042
ENSMUSG00000004730_13733_Adgre1	th_6mon	wt_6mon	1.42278	4.14437	3.43733e-12	8.67064e-11	29.1347	23.1297	26.1159	6.06154	11.8076	10.0149	23.3868	22.2675	25.6824	14.9614	14.326	8.63708
ENSMUSG00000046341_NA_Gm11223	th_6mon	wt_6mon	-0.996598	4.15869	3.51216e-12	8.84596e-11	10.443	13.2656	12.8397	23.6607	21.9727	23.9793	11.1491	12.8529	12.3861	20.5141	22.1679	25.8053
ENSMUSG00000016128_243362_Stard13	th_6mon	wt_6mon	0.965609	9.00196	3.81112e-12	9.57625e-11	705.736	615.877	754.961	390.935	321.998	303.55	494.238	410.476	519.012	281.121	351.292	333.587
ENSMUSG00000040606_71529_Kazn	th_6mon	wt_6mon	-0.871991	8.09767	3.81365e-12	9.57625e-11	191.86	208.872	192.632	306.108	365.169	365.543	205.826	243.551	227.24	321.933	285.535	300.47
ENSMUSG00000037379_100689_Spon2	th_6mon	wt_6mon	-1.1298	5.29637	3.83933e-12	9.62617e-11	22.9746	28.4991	24.079	67.8824	45.743	44.3617	64.567	72.3967	57.6066	81.5937	86.6347	91.8816
ENSMUSG00000038179_75345_Slamf7	th_6mon	wt_6mon	2.22341	1.22162	3.95066e-12	9.89035e-11	4.75884	2.81833	3.60094	0.998777	0.681806	0.599483	1.68925	1.71918	2.14562	0.339331	0.543165	0.556377
ENSMUSG00000001517_14235_Foxm1	th_6mon	wt_6mon	1.52051	2.85786	3.96502e-12	9.91136e-11	11.6592	9.86414	10.8756	4.78724	2.66524	3.35005	12.9509	12.2799	13.2963	5.73778	5.05822	4.66297
ENSMUSG00000001473_67951_Tubb6	th_6mon	wt_6mon	0.958589	4.3795	3.99006e-12	9.95895e-11	29.2668	26.5797	27.971	12.9841	15.6815	12.4833	32.6214	29.8265	29.9086	17.09	17.6189	14.6512
ENSMUSG00000002204_16541_Napsa	th_6mon	wt_6mon	3.45379	-0.311873	4.01003e-12	9.99377e-11	1.66559	1.14191	1.12757	0.206644	0.123965	0	0.900935	0.818659	1.13783	0.401028	0.271582	0.211953
ENSMUSG00000034171_14073_Faah	th_6mon	wt_6mon	-0.821017	5.12011	4.11159e-12	1.02184e-10	26.1472	27.3329	23.4971	45.5993	41.3732	43.0217	27.6662	34.6293	27.3079	58.1799	53.6035	55.9821
ENSMUSG00000020547_66912_Bzw2	th_6mon	wt_6mon	1.05828	4.91369	4.11246e-12	1.02184e-10	42.6709	37.8773	43.7933	23.8673	16.5493	16.6445	40.2042	39.7595	40.6042	30.4473	32.4541	30.9186
ENSMUSG00000021238_104776_Aldh6a1	th_6mon	wt_6mon	-0.972869	6.61278	4.14321e-12	1.02794e-10	61.3097	83.4079	57.8697	125.846	124.337	129.382	67.9455	69.2313	69.1799	106.735	105.883	110.189
ENSMUSG00000093930_208715_Hmgcs1	th_6mon	wt_6mon	-1.61002	8.36895	4.32815e-12	1.07222e-10	126.241	248.231	126.651	593.446	395.695	469.077	501.483	682.652	447.264	1239.3	987.948	1048.08
ENSMUSG00000022463_20788_Srebf2	th_6mon	wt_6mon	-0.867523	8.49808	4.3507e-12	1.07591e-10	248.623	295.025	241.372	479.93	430.87	456.488	346.147	396.695	342.779	475.588	532.81	539.977
ENSMUSG00000049625_212937_Tifab	th_6mon	wt_6mon	1.68316	2.50092	4.35602e-12	1.07591e-10	9.94068	6.36553	9.63889	2.06644	2.60326	3.03268	6.4567	6.57656	9.78532	5.86118	4.03979	3.23228
ENSMUSG00000032020_72828_Ubash3b	th_6mon	wt_6mon	1.21596	3.87699	4.54518e-12	1.12096e-10	21.8113	20.6272	20.0052	10.6421	8.64654	6.38273	24.588	25.3784	28.1856	9.50127	14.8012	12.1873
ENSMUSG00000002059_19376_Rab34	th_6mon	wt_6mon	0.775406	5.97789	4.83036e-12	1.18951e-10	82.9888	74.1997	86.2408	44.2217	46.6727	44.9259	76.9549	76.0534	78.9002	67.9896	59.1031	49.8884
ENSMUSG00000027015_73649_Cybrd1	th_6mon	wt_6mon	1.5166	2.81185	4.83744e-12	1.18951e-10	10.6281	10.3744	10.33	4.61504	2.47929	3.38531	19.4076	14.8177	16.9699	3.45501	5.43165	4.84842
ENSMUSG00000036896_12262_C1qc	th_6mon	wt_6mon	1.21756	6.01386	4.9524e-12	1.21598e-10	107.047	79.9335	89.4052	26.6226	43.0157	43.8328	65.2052	71.3598	68.7898	41.5835	38.5647	26.3352
ENSMUSG00000033208_20203_S100b	th_6mon	wt_6mon	-0.978741	8.10003	5.1041e-12	1.25137e-10	171.873	226.584	168.117	347.747	328.506	389.17	207.102	223.085	203.249	313.542	304.444	289.607
ENSMUSG00000034311_16571_Kif4	th_6mon	wt_6mon	2.71135	0.487786	5.30474e-12	1.29865e-10	2.24723	1.62783	3.12809	0.447728	0.27892	0.282109	2.32742	1.74647	3.1209	1.01799	0.61106	0.158965
ENSMUSG00000031955_12927_Bcar1	th_6mon	wt_6mon	0.753797	6.05412	5.58856e-12	1.36412e-10	88.9109	80.1036	86.2408	49.3878	48.1913	47.0065	76.0164	71.196	78.6401	40.8123	46.2708	39.2643
ENSMUSG00000044811_140497_Cd300c2	th_6mon	wt_6mon	2.25923	1.73228	5.58862e-12	1.36412e-10	6.34512	3.98453	5.92883	0.516609	1.33262	1.37528	3.67882	2.45598	4.06367	1.69666	1.69739	0.635859
ENSMUSG00000040537_11496_Adam22	th_6mon	wt_6mon	-0.809436	5.75678	5.63735e-12	1.37399e-10	35.5062	44.583	40.3015	68.6745	64.6166	68.2	38.2147	44.7534	42.7823	58.4884	57.5075	58.8964
ENSMUSG00000003882_16197_Il7r	th_6mon	wt_6mon	2.31062	0.5344	5.79013e-12	1.40916e-10	2.56448	1.99226	2.29151	0.413287	0.371894	0.528955	1.01355	0.682216	1.62547	0.246786	0.0678956	0
ENSMUSG00000025815_209692_Dhtkd1	th_6mon	wt_6mon	-1.36631	3.98571	5.84995e-12	1.42163e-10	7.87852	11.5163	7.71111	16.7726	26.0946	23.944	7.43272	7.58624	9.68779	18.0463	12.8323	12.5052
ENSMUSG00000037995_93842_Igsf9	th_6mon	wt_6mon	-1.1494	4.88884	5.89764e-12	1.43113e-10	14.6731	23.9315	17.8229	45.6682	37.2824	36.639	21.66	25.6513	21.4237	31.4653	48.8848	45.8878
ENSMUSG00000048922_108912_Cdca2	th_6mon	wt_6mon	2.31799	0.637187	5.95555e-12	1.44307e-10	2.43229	2.13804	2.87348	0.413287	0.371894	0.634746	3.30343	4.01143	3.08839	1.38817	0.577112	0.715341
ENSMUSG00000033488_226527_Cryzl2	th_6mon	wt_6mon	-0.824404	4.81326	6.21069e-12	1.5027e-10	19.6963	22.6195	19.8234	35.646	35.6088	33.8884	20.7966	24.3415	23.3417	31.1259	30.0098	33.0912
ENSMUSG00000022440_72709_C1qtnf6	th_6mon	wt_6mon	0.921152	4.38549	6.27141e-12	1.51518e-10	25.8828	27.7459	29.826	13.053	15.0617	13.9292	41.931	46.3088	43.3025	45.4704	26.8866	27.5009
ENSMUSG00000036526_108723_Card11	th_6mon	wt_6mon	2.24892	0.775711	6.34698e-12	1.53121e-10	2.88174	2.84262	2.32788	0.757693	0.371894	0.493692	0.788318	1.36443	2.66577	0.740359	0.203687	0.423906
ENSMUSG00000037979_215707_Ccdc92	th_6mon	wt_6mon	-0.849729	4.77961	6.49145e-12	1.56379e-10	18.4008	21.429	20.2235	36.7826	33.4705	33.1126	19.5203	25.2693	18.6604	29.7069	28.9235	33.4356
ENSMUSG00000007122_12372_Casq1	th_6mon	wt_6mon	-1.18385	3.12492	6.55231e-12	1.57616e-10	5.36691	6.21975	4.69214	12.3986	10.9399	12.1307	13.2137	9.41458	7.89977	14.1594	13.5452	63.9303
ENSMUSG00000020674_69675_Pxdn	th_6mon	wt_6mon	1.03812	6.45239	6.66993e-12	1.60214e-10	127.986	116.207	116.321	68.4335	56.001	43.3038	130.561	142.61	138.425	79.2493	83.5455	64.8841
ENSMUSG00000028785_15444_Hpca	th_6mon	wt_6mon	1.61412	2.14819	6.78483e-12	1.62738e-10	5.65773	7.94476	6.29256	2.51416	1.82848	1.86898	9.30966	10.397	10.6956	6.91002	5.83902	5.32532
ENSMUSG00000048779_233571_P2ry6	th_6mon	wt_6mon	1.10384	3.3002	7.29267e-12	1.74666e-10	14.8053	12.4152	13.5308	6.06154	6.04328	5.99483	11.0365	10.779	13.0688	7.1568	8.82642	7.33887
ENSMUSG00000046844_270097_Vat1l	th_6mon	wt_6mon	-0.887341	8.94608	7.38121e-12	1.76532e-10	330.792	406.616	324.121	658.676	583.936	631.608	512.182	598.522	488.941	894.662	791.255	819.728
ENSMUSG00000010021_286942_Kif19a	th_6mon	wt_6mon	-0.835573	8.69115	7.408e-12	1.76918e-10	285.742	335.308	289.13	505.037	502.367	543.166	331.544	373.5	341.576	589.388	513.664	530.995
ENSMUSG00000020808_109212_Pimreg	th_6mon	wt_6mon	2.7866	0.261464	7.62234e-12	1.81775e-10	1.95641	1.50635	2.47338	0.206644	0.185947	0.423164	1.68925	1.93749	2.37318	0.709511	0.339478	0.344424
ENSMUSG00000074497_319493_A430078G23Rik	th_6mon	wt_6mon	3.02465	-0.238603	7.87903e-12	1.87627e-10	1.48053	1.28768	1.30943	0.0688812	0.154956	0.246846	0.825857	0.463907	1.10532	0.462724	0.237634	0.158965
ENSMUSG00000022483_12824_Col2a1	th_6mon	wt_6mon	0.787085	5.61319	7.92623e-12	1.88481e-10	64.8524	63.2665	61.4343	38.8834	32.6647	33.3947	119.336	100.968	132.151	38.9922	32.9972	26.3617
ENSMUSG00000041592_237979_Sdk2	th_6mon	wt_6mon	-0.841177	7.46722	8.20831e-12	1.94909e-10	122.619	146.407	119.668	214.22	225.182	225.37	156.312	163.05	158.646	190.025	193.536	206.866
ENSMUSG00000004952_54153_Rasa4	th_6mon	wt_6mon	0.926843	5.15499	8.2343e-12	1.95247e-10	49.9942	43.9999	48.6673	28.0346	20.8571	22.8156	31.9457	30.8089	35.1751	21.8097	28.5501	20.7979
ENSMUSG00000020689_16416_Itgb3	th_6mon	wt_6mon	1.19716	4.58649	8.33831e-12	1.97431e-10	39.5248	29.2766	33.2087	18.2191	11.9316	12.3776	44.8966	40.9602	45.6106	20.2673	26.0379	21.5132
ENSMUSG00000020886_13385_Dlg4	th_6mon	wt_6mon	0.871691	5.28838	8.50655e-12	2.01128e-10	53.2197	44.7531	56.4875	25.8993	26.1875	28.5283	52.7423	44.2895	51.2022	26.6529	22.8129	23.9507
ENSMUSG00000025473_11501_Adam8	th_6mon	wt_6mon	1.70794	3.38178	8.63009e-12	2.03758e-10	21.8906	11.3219	15.0585	3.85735	6.10526	4.12585	7.24502	6.0035	8.12734	3.26992	4.10768	2.54344
ENSMUSG00000002111_20375_Spi1	th_6mon	wt_6mon	1.12981	3.37221	8.65571e-12	2.04073e-10	13.9064	13.63	15.6041	5.44161	6.75607	6.59431	10.1355	10.7244	9.49273	6.3239	8.75853	5.13986
ENSMUSG00000037474_76843_Dtl	th_6mon	wt_6mon	3.47215	-0.563582	8.67698e-12	2.04285e-10	1.1104	1.26339	0.836583	0.0688812	0.0619823	0.141055	1.57664	1.71918	1.52794	0.401028	0.339478	0.0529882
ENSMUSG00000021624_17079_Cd180	th_6mon	wt_6mon	1.89104	1.29445	8.8932e-12	2.09078e-10	4.38871	3.32854	3.56457	0.964337	1.14667	0.775801	2.44003	3.02904	2.69828	1.8509	2.17266	1.03327
ENSMUSG00000069272_319166_Hist1h2ae	th_6mon	wt_6mon	2.5447	0.516428	9.03002e-12	2.11995e-10	2.43229	1.82219	2.72799	0.206644	0.557841	0.352637	2.77788	2.647	3.25094	1.29563	0.339478	0.317929
ENSMUSG00000040701_11766_Ap1g2	th_6mon	wt_6mon	1.0324	4.25873	9.33237e-12	2.18783e-10	28.6323	22.2793	27.4617	12.7086	13.1403	10.7202	16.3295	15.1998	19.8957	13.5116	11.9496	12.5582
ENSMUSG00000001228_18140_Uhrf1	th_6mon	wt_6mon	2.28804	2.29123	9.39663e-12	2.19979e-10	9.17398	7.50744	7.49287	0.895455	1.0537	2.78583	9.27213	10.8336	9.46022	4.44215	1.5616	0.953788
ENSMUSG00000036523_268527_Greb1	th_6mon	wt_6mon	1.16542	4.23849	9.63325e-12	2.25201e-10	31.0646	22.9839	25.4612	9.09232	11.4977	13.2591	26.1271	17.9286	24.5446	10.6118	8.89432	7.57732
ENSMUSG00000034520_14615_Gjc1	th_6mon	wt_6mon	1.01155	3.96467	9.67808e-12	2.25743e-10	21.5734	19.8498	22.1149	9.36784	9.23537	11.496	18.3941	16.7825	17.8476	11.0745	10.2862	7.6833
ENSMUSG00000045179_20675_Sox3	th_6mon	wt_6mon	2.66679	0.0538165	9.68363e-12	2.25743e-10	1.69203	1.50635	1.78229	0.344406	0.185947	0.211582	0.525546	0.709505	0.650187	0.246786	0.543165	0.423906
ENSMUSG00000020600_328059_Slc7a15	th_6mon	wt_6mon	2.83729	0.349779	9.84753e-12	2.29242e-10	2.14148	1.50635	2.72799	0.447728	0.216938	0.176318	1.01355	0.463907	1.10532	0	0.0678956	0.158965
ENSMUSG00000046841_216197_Ckap4	th_6mon	wt_6mon	0.75038	5.87652	9.95827e-12	2.31495e-10	79.8956	70.5553	75.0015	41.2943	43.6046	43.0922	89.2677	87.733	85.6947	64.658	60.7665	53.2797
ENSMUSG00000085886_NA_D030047H15Rik	th_6mon	wt_6mon	1.43944	3.15674	1.03055e-11	2.39231e-10	12.8489	10.0099	16.6589	5.16609	4.46273	4.26691	7.88318	7.2042	9.3627	5.39845	5.09217	5.16635
ENSMUSG00000057880_268860_Abat	th_6mon	wt_6mon	-0.909086	6.28154	1.0347e-11	2.39861e-10	52.453	66.2064	47.0669	95.5382	107.508	94.1188	69.2969	75.8624	67.5219	101.182	95.7327	91.9611
ENSMUSG00000023249_235587_Parp3	th_6mon	wt_6mon	0.837577	6.49891	1.0375e-11	2.40173e-10	121.509	107.437	125.997	66.1948	66.0112	57.5503	127.783	112.675	132.508	58.9202	70.5774	69.971
ENSMUSG00000018800_217265_Abca5	th_6mon	wt_6mon	-0.917481	5.20569	1.05633e-11	2.44193e-10	23.3712	30.4914	24.4064	52.7285	45.0921	43.4449	36.3002	38.859	33.6147	46.8586	48.7151	47.9809
ENSMUSG00000078350_68859_Smim1	th_6mon	wt_6mon	-1.03594	5.07649	1.06813e-11	2.46453e-10	22.4987	23.4941	21.7875	33.6485	50.7015	48.3465	32.6214	34.0289	29.6485	42.0154	39.1418	37.4362
ENSMUSG00000030796_21677_Tead2	th_6mon	wt_6mon	1.1372	4.07773	1.06908e-11	2.46453e-10	24.0057	20.0441	26.6615	8.67903	9.94816	12.0602	25.2262	22.7314	29.0634	14.1285	14.1562	14.7572
ENSMUSG00000058624_14544_Gda	th_6mon	wt_6mon	1.56196	4.15222	1.0824e-11	2.49177e-10	30.8531	23.9315	26.0068	5.6827	12.6134	7.79327	26.4274	16.4278	27.5354	7.61953	5.60138	2.7024
ENSMUSG00000069268_319180_Hist1h2bf	th_6mon	wt_6mon	2.49123	0.793421	1.09993e-11	2.52861e-10	3.46338	2.69685	2.18239	0.757693	0.309912	0.352637	2.28988	2.12851	2.73079	0.956297	0.61106	0.211953
ENSMUSG00000022769_64136_Sdf2l1	th_6mon	wt_6mon	1.56676	2.49539	1.1057e-11	2.53836e-10	10.3373	6.5599	8.4022	3.13409	2.4483	2.57425	7.16994	6.98589	10.2079	3.5784	4.58295	2.43746
ENSMUSG00000070003_76900_Ssbp4	th_6mon	wt_6mon	0.85573	5.59417	1.11235e-11	2.55011e-10	69.3733	58.9419	61.9799	29.6533	37.8402	32.901	62.4273	52.1213	61.8003	33.6863	33.0651	29.329
ENSMUSG00000004508_14389_Gab2	th_6mon	wt_6mon	0.794645	6.24017	1.12167e-11	2.56794e-10	103.108	88.6801	101.663	50.7999	55.9391	54.835	79.9955	73.9249	75.1616	45.1928	50.684	45.9673
ENSMUSG00000079164_53791_Tlr5	th_6mon	wt_6mon	1.52414	2.60225	1.19715e-11	2.73695e-10	11.0511	6.87574	9.16604	2.68637	3.19209	3.1032	6.71948	5.43044	7.31461	2.89974	2.91951	2.56993
ENSMUSG00000019832_67844_Rab32	th_6mon	wt_6mon	0.979852	3.7314	1.23245e-11	2.81378e-10	18.7181	18.0762	16.768	9.23008	8.39861	8.32223	17.1928	12.7984	13.3613	9.84061	8.65668	7.10042
ENSMUSG00000021322_27052_Aoah	th_6mon	wt_6mon	1.47374	2.42667	1.23829e-11	2.82323e-10	8.96248	7.09441	7.63836	2.2042	2.69623	3.24426	5.44315	4.50262	7.37962	2.93059	4.07373	3.44424
ENSMUSG00000031283_83453_Chrdl1	th_6mon	wt_6mon	-1.00077	7.08963	1.2548e-11	2.85694e-10	77.9127	114.798	85.6588	193.935	166.887	170.923	92.6462	99.8491	85.6947	119.568	142.716	125.476
ENSMUSG00000052889_18751_Prkcb	th_6mon	wt_6mon	1.19167	3.48081	1.26121e-11	2.86761e-10	16.9203	13.3142	16.9135	5.54494	7.18995	6.94695	10.2481	9.76933	12.2885	6.16966	6.04271	4.58348
ENSMUSG00000030786_16409_Itgam	th_6mon	wt_6mon	1.34759	3.58954	1.28673e-11	2.92162e-10	18.8503	15.8895	17.7137	4.82168	8.64654	6.17114	12.5756	13.9991	16.7098	8.94601	7.57036	3.97412
ENSMUSG00000001802_435965_Lrp3	th_6mon	wt_6mon	0.861262	4.6232	1.29934e-11	2.94623e-10	34.6866	33.5284	28.7712	16.5315	17.2311	17.2439	28.3419	25.242	30.7864	21.6247	21.3871	16.1614
ENSMUSG00000015970_218865_Chdh	th_6mon	wt_6mon	-0.930121	6.53649	1.31447e-11	2.97648e-10	62.7638	72.9849	60.1248	138.072	117.673	100.748	62.0144	72.9971	63.3607	104.977	122.314	120.045
ENSMUSG00000034275_235086_Igsf9b	th_6mon	wt_6mon	1.00875	4.08345	1.36763e-11	3.09264e-10	24.2172	19.5825	25.2066	10.3666	10.9709	11.3902	17.831	16.4278	20.0258	12.5553	13.8507	13.565
ENSMUSG00000027469_72119_Tpx2	th_6mon	wt_6mon	1.8645	1.71703	1.39935e-11	3.16005e-10	6.10717	4.54333	4.54665	1.34318	0.929735	1.72792	7.77057	5.89435	7.70472	1.8509	0.780799	1.66913
ENSMUSG00000058258_319554_Idi1	th_6mon	wt_6mon	-1.52806	3.51035	1.52121e-11	3.43057e-10	4.67952	8.40638	4.874	19.4934	13.4502	16.6797	19.9332	26.3335	20.2858	48.6786	38.5986	38.0191
ENSMUSG00000035713_244144_Usp35	th_6mon	wt_6mon	0.867539	4.99305	1.52993e-11	3.44556e-10	44.4422	36.3224	44.9209	22.0075	22.7785	20.9819	37.8393	34.5474	35.9554	22.8277	23.3561	22.7585
ENSMUSG00000037703_241638_Lzts3	th_6mon	wt_6mon	-0.729685	5.62659	1.55924e-11	3.50682e-10	37.0396	40.234	36.5914	60.891	59.2861	60.1951	36.2626	36.4576	36.0854	43.8971	49.6656	48.8552
ENSMUSG00000032280_21887_Tle3	th_6mon	wt_6mon	1.02408	8.84906	1.56342e-11	3.51146e-10	700.818	500.86	690.981	271.013	330.893	287.752	425.204	323.343	427.856	210.385	234.308	217.543
ENSMUSG00000028063_16905_Lmna	th_6mon	wt_6mon	0.871553	8.73453	1.60613e-11	3.59912e-10	612.806	495.831	578.406	277.626	315.738	287.646	445.963	397.213	445.053	281.737	298.707	288.044
ENSMUSG00000070056_52065_Mfhas1	th_6mon	wt_6mon	0.844855	5.01271	1.60679e-11	3.59912e-10	42.856	38.7277	45.1391	23.2474	23.8632	20.2414	33.8977	32.8828	34.85	24.2159	27.2261	21.0893
ENSMUSG00000031078_13043_Cttn	th_6mon	wt_6mon	0.822153	7.49644	1.66799e-11	3.73118e-10	246.693	216.355	243.3	136.454	124.523	120.743	230.114	216.863	244.535	128.236	138.609	134.908
ENSMUSG00000021998_18826_Lcp1	th_6mon	wt_6mon	1.19216	4.90661	1.71272e-11	3.82607e-10	48.0907	39.1407	40.1196	23.5918	15.9914	13.6823	35.9999	37.7948	38.3285	19.8046	28.3803	16.0024
ENSMUSG00000037386_116838_Rims2	th_6mon	wt_6mon	-1.39144	2.59577	1.87108e-11	4.17422e-10	3.88638	3.69298	2.58249	8.36906	7.68581	9.59172	3.15327	3.30192	2.7633	4.56555	5.77112	6.3321
ENSMUSG00000059994_229499_Fcrl1	th_6mon	wt_6mon	4.26502	-0.79052	1.88046e-11	4.18951e-10	1.05752	0.583102	1.27306	0	0.123965	0	0.262773	0.79137	0.455131	0.0616966	0	0
ENSMUSG00000030657_233781_Xylt1	th_6mon	wt_6mon	1.54399	3.46275	1.99414e-11	4.43683e-10	21.5734	10.9089	17.2773	6.09598	4.98958	5.21902	12.6131	10.7517	11.8009	4.81233	6.92535	6.01417
ENSMUSG00000040867_380785_Begain	th_6mon	wt_6mon	1.35966	2.2956	2.03954e-11	4.52978e-10	7.3762	6.80285	6.98365	2.61748	2.94416	2.29214	8.8592	8.26846	5.98172	2.77635	3.1232	2.252
ENSMUSG00000028088_14263_Fmo5	th_6mon	wt_6mon	-0.899234	4.77495	2.04138e-11	4.52978e-10	18.9825	22.741	16.768	33.063	35.6708	35.5811	19.295	18.6927	17.0024	23.6915	28.2446	31.3425
ENSMUSG00000027326_76464_Knl1	th_6mon	wt_6mon	1.96326	0.947347	2.05335e-11	4.55026e-10	2.6438	3.08558	3.16447	0.654371	0.867753	0.634746	4.4296	4.42076	5.59161	1.14139	0.712903	0.556377
ENSMUSG00000000628_15277_Hk2	th_6mon	wt_6mon	0.848985	4.43731	2.06043e-11	4.55987e-10	29.7163	28.5234	26.7343	15.085	15.6505	14.3171	34.1605	27.7525	36.0529	16.5347	15.3104	21.0893
ENSMUSG00000059743_110196_Fdps	th_6mon	wt_6mon	-1.1732	5.20029	2.14083e-11	4.73148e-10	19.9342	29.3738	19.9325	59.4445	39.6687	50.0744	64.7547	85.1133	61.2801	144.339	125.064	119.859
ENSMUSG00000022469_223864_Rapgef3	th_6mon	wt_6mon	-0.93315	7.79441	2.23839e-11	4.93317e-10	146.387	172.039	149.421	234.816	309.292	308.592	110.515	130.631	118.009	166.241	159.249	152.262
ENSMUSG00000027952_68603_Pmvk	th_6mon	wt_6mon	-0.93591	4.74768	2.23889e-11	4.93317e-10	17.7134	21.842	16.9135	34.5095	30.6193	38.1553	28.8299	33.2648	25.7149	47.5064	40.5337	46.3382
ENSMUSG00000070867_666048_Trabd2b	th_6mon	wt_6mon	1.39423	4.39016	2.241e-11	4.93317e-10	30.1657	31.7548	30.6262	16.3248	9.1114	8.21644	34.1229	30.5633	37.0932	15.7326	19.4181	15.764
ENSMUSG00000035547_12337_Capn5	th_6mon	wt_6mon	0.871409	7.21573	2.29142e-11	5.03749e-10	213.407	169.756	205.254	96.9158	101.124	109.247	147.979	117.941	146.942	88.3804	93.8996	90.9278
ENSMUSG00000021200_65256_Asb2	th_6mon	wt_6mon	1.83452	2.33209	2.29998e-11	5.04961e-10	7.21757	6.41412	10.0026	2.99633	1.70451	1.62213	8.52135	4.72093	5.5591	2.96144	4.03979	24.0037
ENSMUSG00000086712_381524_AI427809	th_6mon	wt_6mon	3.31523	-0.0190557	2.3202e-11	5.08728e-10	1.5334	1.09332	2.437	0.206644	0.0619823	0.211582	1.12617	0.818659	1.23536	0.339331	0.0678956	0.0794824
ENSMUSG00000026407_12292_Cacna1s	th_6mon	wt_6mon	-1.84353	2.62616	2.33623e-11	5.11191e-10	2.69667	4.03312	1.45493	9.95333	8.55356	9.83857	10.8863	9.55102	6.85947	16.3187	13.2057	58.0751
ENSMUSG00000051596_21906_Otop1	th_6mon	wt_6mon	1.19349	3.8573	2.33759e-11	5.11191e-10	21.9435	18.8536	20.5145	10.9521	6.84905	7.82854	18.2064	15.0087	21.0661	4.87403	6.38218	6.19962
ENSMUSG00000036246_78816_Gmip	th_6mon	wt_6mon	0.86491	4.5253	2.42698e-11	5.30033e-10	32.4394	27.7216	30.5535	14.8095	16.5183	16.2213	27.0656	23.4136	27.7305	15.8869	15.2765	14.6512
ENSMUSG00000036863_214804_Syde2	th_6mon	wt_6mon	-0.820156	5.94855	2.43014e-11	5.30033e-10	45.8699	45.5062	45.4665	64.955	81.1349	84.5976	40.5045	46.5817	40.4091	68.0205	56.5231	59.6648
ENSMUSG00000020620_27404_Abca8b	th_6mon	wt_6mon	-0.812713	7.97876	2.54011e-11	5.53291e-10	171.265	203.235	186.522	300.012	324.508	316.421	203.311	191.976	196.779	284.205	269.002	257.231
ENSMUSG00000069273_319151_Hist1h3e	th_6mon	wt_6mon	1.19676	3.65221	2.58792e-11	5.62965e-10	20.3837	16.3754	16.3679	7.16364	6.04328	8.95698	17.9061	17.6285	15.572	9.50127	9.1659	6.91497
ENSMUSG00000018339_14778_Gpx3	th_6mon	wt_6mon	1.41114	4.85374	2.61035e-11	5.66972e-10	42.5387	51.6288	34.0817	11.4687	21.6008	12.9065	24.588	20.1117	28.2831	19.2185	16.3968	6.04066
ENSMUSG00000030711_20887_Sult1a1	th_6mon	wt_6mon	-0.904683	6.6262	2.61317e-11	5.66972e-10	68.1836	81.7071	60.9978	112.104	127.591	137.176	70.761	93.0815	76.6896	142.056	109.21	109.103
ENSMUSG00000086844_NA_B230206H07Rik	th_6mon	wt_6mon	-0.76861	6.87486	2.62033e-11	5.67784e-10	83.5705	94.341	88.1685	147.612	140.173	145.11	80.5211	102.523	86.8325	120.987	137.556	131.543
ENSMUSG00000030134_70727_Rasgef1a	th_6mon	wt_6mon	-0.971803	5.91455	2.87052e-11	6.21185e-10	35.2418	51.483	38.1554	67.848	84.0171	81.9528	31.3826	34.0562	32.3143	62.8071	58.7976	55.8496
ENSMUSG00000025154_71085_Arhgap19	th_6mon	wt_6mon	-0.812127	9.37556	3.04205e-11	6.57448e-10	469.777	531.765	476.307	770.746	836.204	870.237	486.355	514.091	482.829	741.346	646.502	684.847
ENSMUSG00000035206_73218_Sppl2b	th_6mon	wt_6mon	0.817842	5.64629	3.05875e-11	6.60197e-10	72.678	56.4394	66.3083	35.4394	34.4932	35.969	56.2334	56.351	56.1762	41.3367	42.3329	42.1521
ENSMUSG00000030088_107747_Aldh1l1	th_6mon	wt_6mon	-1.27701	5.0846	3.11321e-11	6.71079e-10	19.2204	24.5146	17.0226	32.443	51.8482	56.2808	22.7862	23.0862	25.4223	54.6015	35.1699	37.8601
ENSMUSG00000028402_17475_Mpdz	th_6mon	wt_6mon	-0.834116	8.54344	3.18876e-11	6.86473e-10	251.293	306.663	264.178	498.562	440.88	459.944	305.492	365.258	310.529	497.676	500.526	508.714
ENSMUSG00000008734_64297_Gprc5b	th_6mon	wt_6mon	-0.86345	9.13162	3.19531e-11	6.86993e-10	364.659	469.397	386.065	744.468	683.634	691.027	386.651	417.571	386.569	564.678	660.658	660.366
ENSMUSG00000030111_232345_A2m	th_6mon	wt_6mon	0.914445	5.37371	3.20374e-11	6.87913e-10	55.3083	63.5095	46.8486	27.1047	31.8279	24.9667	65.2427	61.836	69.0174	31.4036	31.8091	22.0431
ENSMUSG00000070547_233231_Mrgprb1	th_6mon	wt_6mon	1.75253	1.50781	3.21486e-11	6.89409e-10	4.20364	3.98453	4.76488	0.964337	1.58055	1.09317	2.59019	1.22799	1.98307	0.987145	1.32396	0.4504
ENSMUSG00000036533_260409_Cdc42ep3	th_6mon	wt_6mon	-1.3254	5.07405	3.22045e-11	6.89717e-10	15.3869	27.3086	16.2224	56.9647	40.5364	43.5506	17.0052	22.7587	20.676	43.6195	49.7335	47.7689
ENSMUSG00000027581_20262_Stmn3	th_6mon	wt_6mon	-1.02812	3.75147	3.23599e-11	6.92151e-10	9.33261	9.37822	8.4022	18.9079	15.0617	18.9366	7.69549	7.4498	8.28989	8.60667	9.81091	9.43191
ENSMUSG00000001403_68612_Ube2c	th_6mon	wt_6mon	2.7049	0.330644	3.28585e-11	7.01911e-10	1.74491	1.62783	2.87348	0.206644	0.402885	0.282109	3.52866	3.46566	4.29124	0.524421	0.271582	0.609365
ENSMUSG00000033768_18190_Nrxn2	th_6mon	wt_6mon	-1.38808	4.55158	3.43588e-11	7.33017e-10	10.0464	19.5339	10.1481	33.1663	33.3465	32.8658	10.5109	20.6848	12.0285	25.82	34.1854	35.1047
ENSMUSG00000049303_171180_Syt12	th_6mon	wt_6mon	2.19608	1.46557	3.4771e-11	7.40858e-10	4.46802	3.98453	4.874	1.54983	0.52685	0.705274	4.31698	4.06601	3.21843	1.8509	2.3424	1.82809
ENSMUSG00000034040_212996_Galnt17	th_6mon	wt_6mon	0.84402	6.94452	3.64394e-11	7.75412e-10	169.996	140.212	174.009	88.9945	87.9529	80.8244	141.034	117.505	131.305	93.4703	99.8744	101.022
ENSMUSG00000054863_106014_Fam19a5	th_6mon	wt_6mon	0.849469	5.90738	3.65429e-11	7.76619e-10	81.1117	71.0898	83.9129	48.1824	36.9415	40.0948	63.1781	56.8695	59.5571	45.0694	48.8509	47.6629
ENSMUSG00000029414_208628_Kntc1	th_6mon	wt_6mon	2.174	0.912794	3.68152e-11	7.81405e-10	2.96105	2.72114	3.23721	0.964337	0.52685	0.3879	3.7539	3.73854	3.02337	1.51157	0.882642	0.291435
ENSMUSG00000101355_319152_Hist1h3h	th_6mon	wt_6mon	3.1677	-0.122123	3.80102e-11	8.05739e-10	1.85066	1.28768	1.34581	0.309965	0.154956	0	2.28988	1.03697	1.3979	0.555269	0.135791	0.211953
ENSMUSG00000028494_11520_Plin2	th_6mon	wt_6mon	0.91005	5.15721	3.89724e-11	8.25081e-10	53.8013	44.1457	44.3753	22.7652	27.892	21.6519	42.907	34.3018	37.8409	19.8355	24.4424	18.2545
ENSMUSG00000053626_21892_Tll1	th_6mon	wt_6mon	-0.9225	5.30451	3.91583e-11	8.27961e-10	25.9357	34.1843	23.4971	53.8651	48.6251	48.9813	46.0979	51.0843	45.253	65.4909	65.3155	66.1823
ENSMUSG00000007613_21812_Tgfbr1	th_6mon	wt_6mon	0.798311	5.1238	4.00216e-11	8.45138e-10	46.2929	41.546	47.467	26.0715	24.9479	23.274	33.8226	36.9488	41.0268	26.9923	28.5501	25.0634
ENSMUSG00000042286_192187_Stab1	th_6mon	wt_6mon	1.14894	8.08383	4.35066e-11	9.17563e-10	446.828	313.903	384.355	124.641	186.319	182.313	320.808	344.301	362.674	191.29	161.014	132.55
ENSMUSG00000034947_217203_Tmem106a	th_6mon	wt_6mon	1.10579	3.65654	4.5317e-11	9.54532e-10	20.6216	15.5737	16.0769	7.99022	6.94202	8.28697	13.9645	13.1804	14.4992	7.00256	6.92535	6.14664
ENSMUSG00000028838_56219_Extl1	th_6mon	wt_6mon	-1.13159	5.57878	4.77531e-11	1.00457e-09	23.4241	41.3273	27.098	69.2945	61.6104	61.253	26.5401	31.2728	24.8697	56.2364	58.8655	59.1084
ENSMUSG00000074182_229937_Znhit6	th_6mon	wt_6mon	-0.843118	4.63112	4.96229e-11	1.04258e-09	18.2686	18.9022	17.1318	30.5832	28.3569	34.1705	24.2502	24.9145	26.17	28.0719	26.1058	27.5009
ENSMUSG00000017686_59040_Rhot1	th_6mon	wt_6mon	-0.901353	7.23288	4.98984e-11	1.04705e-09	99.962	117.398	104.209	160.287	197.414	215.637	111.19	128.748	123.503	189.964	135.757	144.287
ENSMUSG00000019936_13516_Epyc	th_6mon	wt_6mon	1.6658	2.0578	5.04614e-11	1.05711e-09	7.40264	6.60849	4.72851	2.30752	1.51857	1.83371	10.2106	9.68747	12.1585	4.50385	3.53057	2.86137
ENSMUSG00000029096_78558_Htra3	th_6mon	wt_6mon	-1.01123	6.03793	5.05056e-11	1.05711e-09	49.1218	47.62	36.8096	67.0214	98.0251	91.9677	33.8226	41.9699	36.313	61.4498	64.1274	47.9279
ENSMUSG00000031760_17751_Mt3	th_6mon	wt_6mon	-1.56292	7.2026	5.082e-11	1.06236e-09	75.2425	83.991	69.2181	117.305	245.915	280.628	111.228	127.875	100.616	198.015	123.502	139.915
ENSMUSG00000068263_58229_Efcc1	th_6mon	wt_6mon	-0.83471	6.5326	5.18506e-11	1.08254e-09	62.7109	76.7265	64.4532	104.183	119.068	123.917	71.812	83.3941	71.7156	108.493	115.898	115.885
ENSMUSG00000038495_229603_Otud7b	th_6mon	wt_6mon	-1.17564	9.02773	5.21767e-11	1.08798e-09	317.547	352.218	312.264	484.51	805.553	826.933	303.953	332.185	319.534	528.061	339.104	378.177
ENSMUSG00000021733_218756_Slc4a7	th_6mon	wt_6mon	0.987505	4.06485	5.28885e-11	1.10143e-09	22.7367	20.5057	24.5519	11.5376	11.8386	9.23908	14.5276	18.8837	17.8476	14.1902	13.8846	9.85581
ENSMUSG00000023267_14409_Gabrr2	th_6mon	wt_6mon	-2.30919	1.88704	5.52317e-11	1.14879e-09	0.819577	1.38487	1.63679	3.23742	6.88004	7.96959	2.25234	2.26496	2.27566	3.67095	2.95346	2.56993
ENSMUSG00000003283_15162_Hck	th_6mon	wt_6mon	1.46662	2.02366	5.64872e-11	1.17343e-09	6.68881	5.05355	6.07432	1.96311	2.20037	1.97477	5.70592	5.97621	6.43685	3.02313	2.85161	1.8016
ENSMUSG00000037370_18605_Enpp1	th_6mon	wt_6mon	-0.851754	5.29095	6.00644e-11	1.24619e-09	26.0679	33.1153	26.3342	54.2095	47.8814	45.3844	30.8946	32.6099	27.0803	46.9203	43.7247	41.1189
ENSMUSG00000029108_54216_Pcdh7	th_6mon	wt_6mon	0.761798	6.52311	6.17004e-11	1.27853e-09	121.985	109.21	122.941	68.9501	65.0505	65.5199	98.6524	85.85	98.3083	61.604	72.0032	67.2686
ENSMUSG00000045896_232164_Paip2b	th_6mon	wt_6mon	-0.711207	6.17899	6.35623e-11	1.31547e-09	53.061	59.4764	55.8328	87.8579	86.8063	88.5824	52.8924	51.0025	50.1619	74.3444	70.204	72.3554
ENSMUSG00000034773_217216_BC030867	th_6mon	wt_6mon	3.61132	-0.636525	6.41331e-11	1.32563e-09	1.40121	0.704581	1.01845	0.137762	0.0929735	0	0.863396	1.28257	0.715206	0.154241	0.203687	0.264941
ENSMUSG00000046179_108961_E2f8	th_6mon	wt_6mon	2.61554	0.614643	6.44104e-11	1.32971e-09	2.27367	2.86692	2.29151	0.688812	0.123965	0.352637	3.15327	3.00175	3.25094	0.894601	1.32396	1.11275
ENSMUSG00000021390_18295_Ogn	th_6mon	wt_6mon	-0.817496	9.24789	6.5667e-11	1.35396e-09	420.417	511.332	418.11	753.147	749.366	768.184	635.422	734.746	652.235	787.495	687.341	691.417
ENSMUSG00000023913_27226_Pla2g7	th_6mon	wt_6mon	-0.840532	5.58683	6.66094e-11	1.37169e-09	34.2636	41.0601	30.1897	61.6831	55.3502	63.5099	45.2345	49.3651	47.4637	73.604	76.8578	68.6198
ENSMUSG00000026955_72080_Sapcd2	th_6mon	wt_6mon	2.19927	0.442926	7.14628e-11	1.46981e-09	2.40586	1.87078	2.0369	0.344406	0.464867	0.493692	2.40249	1.99207	2.92584	0.709511	0.61106	0.4504
ENSMUSG00000039114_68404_Nrn1	th_6mon	wt_6mon	-0.975799	5.66235	7.25835e-11	1.49102e-09	31.9635	33.6741	38.992	51.2132	69.6681	75.5348	34.6109	24.9145	28.6407	37.4807	32.1485	31.475
ENSMUSG00000030844_67865_Rgs10	th_6mon	wt_6mon	1.24806	2.77029	7.4716e-11	1.53292e-09	9.70274	9.01378	10.2572	4.23619	3.22308	4.19638	7.80811	7.99557	7.21708	4.473	4.78664	2.96734
ENSMUSG00000027490_13555_E2f1	th_6mon	wt_6mon	1.69035	2.45882	7.92996e-11	1.62496e-09	9.22686	6.29264	9.71163	1.79091	2.38632	3.27952	11.0365	11.6795	9.91535	4.25706	3.42873	1.82809
ENSMUSG00000028539_11876_Artn	th_6mon	wt_6mon	3.18624	0.805897	8.07223e-11	1.65207e-09	3.01393	1.43346	4.80126	0.275525	0.495859	0.176318	2.85296	2.26496	2.53573	0.555269	0.271582	0.4504
ENSMUSG00000026163_77629_Sphkap	th_6mon	wt_6mon	-0.842473	4.94859	8.60173e-11	1.75709e-09	23.4241	24.1501	20.1144	36.817	35.7638	43.4449	25.3763	29.7173	28.5107	41.3984	41.9255	42.0992
ENSMUSG00000020422_319939_Tns3	th_6mon	wt_6mon	-0.768198	9.71772	8.60653e-11	1.75709e-09	611.748	681.476	616.634	1027.91	1023.92	1053.86	601.449	702.055	600.025	863.999	875.106	893.806
ENSMUSG00000047963_52331_Stbd1	th_6mon	wt_6mon	-1.00897	4.1683	9.17256e-11	1.86895e-09	10.7867	13.0955	12.6942	19.4245	25.8156	25.002	12.6882	11.0246	12.9062	14.2519	16.261	13.4855
ENSMUSG00000031349_18194_Nsdhl	th_6mon	wt_6mon	-0.934414	4.62585	9.17697e-11	1.86895e-09	15.995	20.5786	15.3495	28.5513	31.642	34.6642	38.2147	49.3924	35.0451	78.4164	52.9585	56.0351
ENSMUSG00000054000_69136_Tusc1	th_6mon	wt_6mon	1.49423	2.35363	9.20933e-11	1.87324e-09	7.98427	6.09827	8.58407	2.03199	2.97515	2.64478	5.66838	4.93924	5.10397	3.14653	2.91951	2.06654
ENSMUSG00000048249_77128_Crebrf	th_6mon	wt_6mon	-0.789586	7.12505	9.23727e-11	1.87662e-09	97.5826	114.555	101.481	160.183	174.976	182.419	78.7192	91.3078	90.181	114.478	122.314	113.898
ENSMUSG00000022235_69574_Cmbl	th_6mon	wt_6mon	-1.06808	4.41426	9.26826e-11	1.88062e-09	13.1132	17.323	11.7122	31.5131	23.8012	29.2336	18.1313	18.72	16.4497	27.1773	30.6209	33.674
ENSMUSG00000033579_338521_Fa2h	th_6mon	wt_6mon	-0.858712	8.90712	9.28171e-11	1.88105e-09	341.341	377.34	327.649	518.159	627.571	665.32	554.038	672.01	544.174	945.654	760.736	798.241
ENSMUSG00000023169_105727_Slc38a1	th_6mon	wt_6mon	1.40064	1.9856	9.37904e-11	1.89845e-09	6.2658	5.24792	5.60147	1.89423	2.16938	2.11582	3.11573	4.25703	4.64884	3.02313	2.91951	1.58965
ENSMUSG00000000915_29816_Hip1r	th_6mon	wt_6mon	-0.784442	6.49358	9.68735e-11	1.95847e-09	60.1728	73.811	68.8908	105.733	114.016	113.902	58.6359	65.3017	59.1995	71.1053	83.6473	86.7153
ENSMUSG00000076609_NA_Igkc	th_6mon	wt_6mon	3.70759	0.582343	1.04068e-10	2.10136e-09	3.33119	3.23136	1.01845	0.275525	0	0.282109	0	0.109155	1.56045	0	0.0678956	0.158965
ENSMUSG00000070495_664799_Ctcfl	th_6mon	wt_6mon	2.16654	1.12943	1.04999e-10	2.11759e-09	3.27831	3.23136	3.9283	1.17098	0.650814	0.3879	3.30343	1.80105	2.56824	1.17224	0.509217	0.211953
ENSMUSG00000055805_57778_Fmnl1	th_6mon	wt_6mon	0.98502	4.32282	1.06698e-10	2.14924e-09	32.3072	23.6156	25.0975	14.0173	12.6444	12.4481	23.8372	23.4409	20.9685	14.036	18.196	14.0419
ENSMUSG00000035150_26905_Eif2s3x	th_6mon	wt_6mon	-0.817339	5.64595	1.0739e-10	2.16056e-09	32.0693	43.3439	35.6821	63.0952	59.3791	64.4973	35.4368	31.9277	34.4924	51.2699	37.3086	36.5354
ENSMUSG00000034330_234779_Plcg2	th_6mon	wt_6mon	0.996084	3.97497	1.08025e-10	2.17071e-09	25.169	19.2424	19.3141	10.16	10.692	9.66225	17.1553	15.3635	18.2052	10.6118	11.9157	10.3062
ENSMUSG00000049809_75586_Krtap9-3	th_6mon	wt_6mon	3.80671	-0.6637	1.09363e-10	2.19493e-09	1.24259	0.680285	1.20031	0.206644	0	0	0.225234	0.218309	0.715206	0	0	0
ENSMUSG00000002699_16822_Lcp2	th_6mon	wt_6mon	1.20894	2.85829	1.09643e-10	2.19788e-09	11.7649	9.71836	9.02054	4.51172	4.18381	3.91427	6.90717	6.41283	7.31461	4.78149	4.17558	3.49722
ENSMUSG00000079534_434797_Gm5640	th_6mon	wt_6mon	3.07563	-0.504907	1.13233e-10	2.26712e-09	1.29546	1.04472	0.982075	0.206644	0.123965	0.0352637	0.900935	0.463907	0.585168	0	0	0.291435
ENSMUSG00000042846_216028_Lrrtm3	th_6mon	wt_6mon	-0.839571	4.97247	1.159e-10	2.31771e-09	21.5734	24.2473	23.1333	36.9548	35.8568	45.0317	23.4994	28.4075	24.7721	40.5655	41.2805	41.0924
ENSMUSG00000044674_14362_Fzd1	th_6mon	wt_6mon	0.850575	6.34102	1.18021e-10	2.3573e-09	119.896	99.2974	100.026	50.6966	64.1827	54.165	82.323	84.5948	80.9808	58.4575	72.5125	50.7892
ENSMUSG00000074715_56838_Ccl28	th_6mon	wt_6mon	-1.62461	1.46339	1.2118e-10	2.41748e-09	1.16327	1.48205	1.4913	3.58182	3.96687	4.61954	2.40249	2.21038	1.62547	3.02313	4.17558	3.41774
ENSMUSG00000066800_24014_Rnasel	th_6mon	wt_6mon	0.977058	3.40524	1.22876e-10	2.44837e-09	14.1179	14.0187	14.5129	7.19808	6.81806	6.66484	13.514	14.2992	16.1572	8.08225	9.33564	5.74922
ENSMUSG00000045094_328967_Arhgef37	th_6mon	wt_6mon	-0.980004	5.70768	1.23826e-10	2.46435e-09	37.6212	34.3301	35.7912	51.4887	69.4202	81.9881	36.9383	42.1337	38.4911	46.4267	42.8421	42.0197
ENSMUSG00000021670_15357_Hmgcr	th_6mon	wt_6mon	-0.978761	6.89356	1.31036e-10	2.60472e-09	77.3311	96.5033	71.6188	179.918	126.382	155.513	230.489	286.258	219.211	501.532	425.773	442.187
ENSMUSG00000052468_18857_Pmp2	th_6mon	wt_6mon	0.784769	6.99088	1.32627e-10	2.63318e-09	158.02	179.401	155.641	95.2627	82.6844	95.3177	497.541	496.79	437.283	368.976	204.467	189.142
ENSMUSG00000040990_58194_Sh3kbp1	th_6mon	wt_6mon	0.752929	5.68156	1.33554e-10	2.64843e-09	68.4479	59.695	68.8908	38.6423	38.708	34.3116	55.6328	43.7164	57.9317	42.8791	39.7529	37.5422
ENSMUSG00000009596_74469_Taf7l	th_6mon	wt_6mon	-1.47729	2.99231	1.3419e-10	2.65787e-09	2.88174	5.61235	4.40115	12.6397	9.73123	11.9544	5.14284	7.72268	6.50187	8.35989	10.0485	10.3062
ENSMUSG00000001864_108897_Aif1l	th_6mon	wt_6mon	-0.928281	7.15044	1.34699e-10	2.66476e-09	96.763	112.539	90.7874	219.077	158.799	167.467	105.485	136.552	103.51	191.568	195.777	197.858
ENSMUSG00000005125_17988_Ndrg1	th_6mon	wt_6mon	-0.806337	10.8897	1.38348e-10	2.7337e-09	1367.74	1585.14	1280.74	2405.74	2280.24	2380.33	1250.5	1461.63	1271.34	2059.12	2241.67	2237.24
ENSMUSG00000073514_623279_Dok6	th_6mon	wt_6mon	0.986193	3.41488	1.42363e-10	2.80967e-09	13.5891	14.286	15.1676	6.92256	6.72508	7.088	14.7153	10.5061	10.5005	8.02056	7.70615	6.91497
ENSMUSG00000033998_16525_Kcnk1	th_6mon	wt_6mon	-1.44819	7.09514	1.43694e-10	2.83258e-09	70.6423	87.5139	66.7811	114.377	217.465	253.546	76.1666	95.1828	79.3228	184.689	108.497	120.098
ENSMUSG00000062561_NA_Gm10118	th_6mon	wt_6mon	-0.892868	3.99438	1.51448e-10	2.98189e-09	10.5752	12.0265	11.5667	18.7012	21.4459	20.4177	15.1657	15.7455	14.0766	23.3522	19.7237	18.069
ENSMUSG00000024013_26382_Fgd2	th_6mon	wt_6mon	1.17632	3.47076	1.53405e-10	3.01684e-09	17.264	15.0392	14.2947	8.16242	6.35319	5.18376	16.7048	16.7279	14.9868	13.9743	13.1717	12.5847
ENSMUSG00000026994_14425_Galnt3	th_6mon	wt_6mon	2.62429	0.651799	1.55549e-10	3.05538e-09	2.3001	1.72501	3.85556	0.551049	0.371894	0.282109	2.59019	1.14612	2.01558	0.308483	0.577112	0.503388
ENSMUSG00000089762_72500_Ier5l	th_6mon	wt_6mon	1.01021	5.45142	1.65109e-10	3.23934e-09	67.7341	51.6288	59.361	21.9042	29.5346	33.2889	49.1385	34.8203	49.4792	24.6786	20.9797	20.4005
ENSMUSG00000021071_94090_Trim9	th_6mon	wt_6mon	3.17554	0.256548	1.66682e-10	3.26634e-09	1.8771	1.23909	3.05535	0.0688812	0.185947	0.3879	0.600624	0.79137	0.48764	0.431876	0.373426	0.211953
ENSMUSG00000034593_17918_Myo5a	th_6mon	wt_6mon	0.788039	6.84911	1.67263e-10	3.27386e-09	162.62	131.757	152.585	81.5553	83.4282	82.3054	123.728	118.296	128.672	76.7814	65.4174	65.361
ENSMUSG00000008999_12162_Bmp7	th_6mon	wt_6mon	-0.95244	7.09371	1.67759e-10	3.2797e-09	84.2843	114.191	86.9319	206.506	159.45	161.367	117.535	140.7	126.624	138.663	191.33	186.492
ENSMUSG00000036853_171166_Mcoln3	th_6mon	wt_6mon	4.12162	0.362753	1.69398e-10	3.30785e-09	2.98749	0.923245	3.01897	0.309965	0.0619823	0	0.900935	0.327464	0.650187	0	0.0339478	0.0529882
ENSMUSG00000025351_12512_Cd63	th_6mon	wt_6mon	0.728487	6.69932	1.70358e-10	3.32268e-09	135.468	131.392	129.998	80.8665	73.2941	74.6179	122.677	106.044	120.675	68.6683	74.0741	62.6851
ENSMUSG00000021065_53618_Fut8	th_6mon	wt_6mon	-0.753293	7.98193	1.73057e-10	3.37136e-09	187.022	206.831	183.284	300.012	313.507	315.328	225.346	254.794	226.038	349.665	297.756	308.577
ENSMUSG00000030499_233107_Kctd15	th_6mon	wt_6mon	0.95214	4.53385	1.78393e-10	3.47123e-09	33.7084	27.503	31.972	12.9497	17.9129	15.0929	28.0041	17.3556	24.252	12.617	14.0883	15.87
ENSMUSG00000029123_64293_Stk32b	th_6mon	wt_6mon	1.53507	1.58192	1.8382e-10	3.57265e-09	4.89103	4.1546	4.07379	1.54983	1.36361	1.41055	2.06464	1.58274	1.52794	0.586118	0.780799	0.397412
ENSMUSG00000063887_192167_Nlgn1	th_6mon	wt_6mon	-1.4332	2.05907	1.84558e-10	3.58279e-09	1.8771	2.74544	2.25514	5.26941	6.22922	6.27694	2.70281	2.78344	2.4382	4.78149	4.00584	4.82193
ENSMUSG00000085839_NA_Gm15949	th_6mon	wt_6mon	-1.10079	3.05922	1.85575e-10	3.59834e-09	5.41979	6.09827	4.65576	10.4355	11.2498	11.5665	4.76745	5.43044	5.72165	7.65038	6.04271	6.99445
ENSMUSG00000022098_12153_Bmp1	th_6mon	wt_6mon	0.851704	7.37166	1.86229e-10	3.60681e-09	217.637	203.697	231.224	111.725	132.983	100.784	231.09	209.74	239.757	139.095	140.204	124.761
ENSMUSG00000061175_329679_Fnip2	th_6mon	wt_6mon	0.796045	6.1916	1.91451e-10	3.70361e-09	105.223	82.0473	96.5344	48.5612	54.9473	52.6134	69.5222	60.7445	66.7742	48.0308	47.8324	46.4442
ENSMUSG00000031722_15439_Hp	th_6mon	wt_6mon	1.89285	5.06294	1.92079e-10	3.71144e-09	69.9813	45.895	44.7754	15.1883	19.7414	6.38273	74.5899	28.7895	79.0303	11.4447	13.9186	5.37831
ENSMUSG00000066607_319477_Insyn1	th_6mon	wt_6mon	1.12731	3.62113	1.95331e-10	3.76988e-09	17.925	14.7233	18.6594	5.95822	8.11969	8.32223	19.8581	17.301	22.2364	11.383	9.2338	9.16697
ENSMUSG00000036905_12260_C1qb	th_6mon	wt_6mon	1.26029	5.52548	1.96766e-10	3.79317e-09	79.7898	57.8972	60.925	17.2892	31.9829	29.8683	49.6265	47.837	46.7485	28.6889	22.5413	14.3598
ENSMUSG00000030116_50530_Mfap5	th_6mon	wt_6mon	-0.920372	7.91973	2.00141e-10	3.85377e-09	155.825	208.969	148.766	334.487	282.67	310.391	290.927	311.554	292.909	391.002	372.509	367.235
ENSMUSG00000040209_170753_Zfp704	th_6mon	wt_6mon	0.756983	6.6624	2.00725e-10	3.86053e-09	138.984	120.046	130.58	77.5947	72.3334	70.3158	100.004	100.832	101.787	81.4086	90.9801	82.4762
ENSMUSG00000038026_16524_Kcnj9	th_6mon	wt_6mon	2.10908	1.16628	2.09081e-10	4.01658e-09	3.51625	2.52677	4.69214	0.688812	1.02271	0.634746	1.01355	0.818659	1.17034	0.586118	1.35791	0.874306
ENSMUSG00000025025_17859_Mxi1	th_6mon	wt_6mon	-0.775	6.29709	2.12682e-10	4.08104e-09	59.5383	61.4686	56.7421	85.1027	100.597	104.733	51.2032	55.5051	51.1697	75.9177	70.0682	74.1835
ENSMUSG00000003528_13358_Slc25a1	th_6mon	wt_6mon	-0.789788	7.22585	2.13112e-10	4.08456e-09	111.013	124.687	100.645	192.454	171.97	190.741	139.983	176.094	138.652	241.943	217.334	230.366
ENSMUSG00000101972_319153_Hist1h3i	th_6mon	wt_6mon	1.80401	1.63498	2.15343e-10	4.12257e-09	5.23472	4.34897	4.65576	1.17098	0.867753	1.86898	5.1053	4.96653	5.07146	3.20822	2.10476	1.45718
ENSMUSG00000023505_14793_Cdca3	th_6mon	wt_6mon	2.22543	0.880274	2.17883e-10	4.16638e-09	2.88174	2.30811	3.63732	0.447728	0.898744	0.423164	3.11573	3.68397	3.93363	0.771207	1.05238	0.76833
ENSMUSG00000033149_208177_Phldb2	th_6mon	wt_6mon	0.849116	4.87088	2.18749e-10	4.17814e-09	39.0489	35.8365	40.0469	23.4196	19.9893	17.526	40.1667	37.1944	40.1165	29.3676	28.4143	24.5601
ENSMUSG00000012443_16551_Kif11	th_6mon	wt_6mon	1.83207	1.24664	2.19193e-10	4.1818e-09	3.17256	3.10988	4.65576	0.964337	0.960726	0.987383	4.9176	4.91195	5.23401	2.83804	0.712903	0.715341
ENSMUSG00000022629_16564_Kif21a	th_6mon	wt_6mon	-0.750059	7.26244	2.19497e-10	4.18279e-09	113.313	127.675	109.992	181.158	190.193	192.258	124.554	142.228	132.476	166.488	165.428	176.663
ENSMUSG00000028763_15530_Hspg2	th_6mon	wt_6mon	0.767566	12.6745	2.23953e-10	4.26281e-09	8747.14	7804.28	8682.06	4793.06	4732.44	4636.5	6523.48	6368.35	6816.92	4807.61	5039.11	5316.79
ENSMUSG00000074006_18378_Omp	th_6mon	wt_6mon	1.23266	3.22728	2.28632e-10	4.34689e-09	14.0386	10.8117	14.9857	6.47483	4.77264	4.93692	8.82166	7.88642	9.16764	3.11568	4.85453	3.92113
ENSMUSG00000015355_12506_Cd48	th_6mon	wt_6mon	1.71444	1.16602	2.35344e-10	4.46938e-09	3.06681	3.74157	3.20084	1.06766	0.991717	0.846328	2.59019	2.78344	3.93363	1.82005	1.22212	1.19224
ENSMUSG00000040003_50791_Magi2	th_6mon	wt_6mon	-0.792284	7.6454	2.37389e-10	4.50307e-09	142.395	163.852	143.092	274.974	232.403	235.738	134.915	162.449	139.855	192.463	224.632	232.883
ENSMUSG00000034684_20350_Sema3f	th_6mon	wt_6mon	0.754688	5.14304	2.39551e-10	4.5389e-09	46.1078	43.1981	46.303	23.9018	25.4437	27.3999	33.8977	32.3097	31.6966	26.0977	25.5627	25.1959
ENSMUSG00000035629_100502698_Rubcn	th_6mon	wt_6mon	0.77288	7.38089	2.47473e-10	4.68364e-09	213.328	197.161	233.297	124.503	117.24	118.274	169.188	155.109	175.063	98.3135	115.219	111.275
ENSMUSG00000097474_NA_Gm26584	th_6mon	wt_6mon	-1.26991	3.72817	2.69894e-10	5.10216e-09	7.11182	8.86801	7.82023	12.6741	21.3529	20.7703	7.69549	11.8706	7.24959	16.7815	10.0146	11.2865
ENSMUSG00000026489_67426_Coq8a	th_6mon	wt_6mon	-0.898722	4.66475	2.75194e-10	5.19645e-09	17.264	19.7283	17.2409	27.4836	31.7969	37.309	15.9916	13.0167	12.9062	23.6606	20.5045	24.6925
ENSMUSG00000023868_23984_Pde10a	th_6mon	wt_6mon	1.14416	3.45039	2.77837e-10	5.24038e-09	16.0479	14.2374	15.3858	5.06277	7.93374	6.7001	8.14596	8.56863	10.0454	6.44729	5.73718	4.63647
ENSMUSG00000027375_17153_Mal	th_6mon	wt_6mon	-0.778642	9.55355	2.94808e-10	5.55416e-09	536.876	627.515	532.612	941.916	879.777	957.338	969.331	1033.37	930.385	1587.48	1226.47	1261.7
ENSMUSG00000025017_83490_Pik3ap1	th_6mon	wt_6mon	1.12829	3.70601	3.084e-10	5.80365e-09	19.8549	18.3677	16.1497	9.60893	8.11969	6.03009	17.4932	13.5079	14.6942	8.79176	12.7304	8.1072
ENSMUSG00000048807_103710_Slc35e4	th_6mon	wt_6mon	0.9137	4.41957	3.09515e-10	5.81805e-09	28.7381	24.4174	32.1539	13.2941	15.2786	14.6344	25.076	19.3749	21.6512	14.4987	15.0728	13.8299
ENSMUSG00000032702_107351_Kank1	th_6mon	wt_6mon	-0.793134	6.51825	3.19497e-10	5.99888e-09	66.6502	72.6934	66.2355	99.0511	114.326	126.738	66.6692	75.726	65.929	91.0642	86.1595	93.0209
ENSMUSG00000021589_73296_Rhobtb3	th_6mon	wt_6mon	-0.756313	8.43266	3.2235e-10	6.04562e-09	252.826	290.652	244.428	418.488	418.35	433.673	310.034	341.817	306.368	499.773	390.501	417.733
ENSMUSG00000041565_320858_L3mbtl4	th_6mon	wt_6mon	-1.92902	0.994859	3.24886e-10	6.0863e-09	0.687388	1.2148	0.581971	2.92745	2.94416	3.35005	0.37539	0.927814	0.715206	1.44987	1.01843	1.56315
ENSMUSG00000036377_320827_C530008M17Rik	th_6mon	wt_6mon	-0.823532	5.8195	3.32594e-10	6.22367e-09	37.4626	49.6365	37.8645	77.5947	66.9409	66.7189	51.0155	57.9338	48.7965	77.3675	73.9383	81.0985
ENSMUSG00000032500_245038_Dclk3	th_6mon	wt_6mon	-0.832154	6.44996	3.41851e-10	6.38969e-09	56.5773	75.123	61.0705	119.715	102.085	105.932	67.1197	76.8448	64.3035	90.9716	112.639	106.957
ENSMUSG00000030739_71960_Myh14	th_6mon	wt_6mon	-0.791676	8.3254	3.48307e-10	6.50303e-09	222.555	269.782	227.878	421.794	368.733	399.749	209.918	252.802	214.562	299.691	366.229	396.379
ENSMUSG00000058135_14862_Gstm1	th_6mon	wt_6mon	-0.759882	6.09886	3.63635e-10	6.78158e-09	51.2104	59.6465	45.1027	87.0314	83.7071	81.5296	37.2387	39.1046	38.101	50.8997	71.8335	59.5588
ENSMUSG00000061601_26875_Pclo	th_6mon	wt_6mon	-0.903655	5.50891	3.70528e-10	6.90238e-09	29.7427	37.9259	29.535	69.2945	51.3524	53.1071	43.5827	41.697	41.1243	48.9871	64.5347	65.8114
ENSMUSG00000040010_20539_Slc7a5	th_6mon	wt_6mon	-1.01284	8.14906	3.70947e-10	6.90244e-09	192.997	203.503	180.229	271.22	412.213	427.255	165.472	178.85	184.913	234.971	187.663	198.653
ENSMUSG00000026288_16331_Inpp5d	th_6mon	wt_6mon	1.19992	5.15386	3.73706e-10	6.946e-09	59.7234	40.2826	51.468	14.7406	24.731	23.4856	32.8841	38.9409	40.8643	19.7121	18.7731	17.8041
ENSMUSG00000039126_353211_Prune2	th_6mon	wt_6mon	0.939273	4.51631	3.85515e-10	7.15747e-09	33.1532	27.5516	31.0627	17.4269	15.9295	12.3423	26.4274	28.7076	27.9906	12.5861	16.5665	12.0283
ENSMUSG00000014602_16560_Kif1a	th_6mon	wt_6mon	-0.767664	10.6004	3.86075e-10	7.15986e-09	1124.06	1268.68	1129.64	1783.23	1948.63	1993.1	1219.08	1342.03	1201.87	1659.27	1635.5	1821.76
ENSMUSG00000056267_68121_Cep70	th_6mon	wt_6mon	-0.995529	3.27112	4.12905e-10	7.64888e-09	6.47731	7.28877	5.92883	12.8808	12.5204	12.2012	7.09487	6.713	8.54996	8.26734	10.3541	10.6241
ENSMUSG00000049044_56508_Rapgef4	th_6mon	wt_6mon	-1.00427	4.32759	4.41553e-10	8.17046e-09	13.0868	16.5455	11.2393	28.7579	22.6545	27.0472	14.1522	13.1258	14.2066	10.9511	17.9244	18.2809
ENSMUSG00000094377_NA_Gm24407	th_6mon	wt_6mon	1.21498	2.64499	4.45213e-10	8.229e-09	8.77741	9.98562	7.49287	3.61626	3.8739	3.31479	21.0594	15.4727	20.4809	6.57069	3.0553	4.504
ENSMUSG00000033615_12889_Cplx1	th_6mon	wt_6mon	-1.14939	2.6495	4.49521e-10	8.29711e-09	3.75419	4.37326	3.78281	9.05788	7.80977	8.42802	3.52866	3.41108	3.02337	3.7018	4.68479	6.04066
ENSMUSG00000034863_382014_Ano8	th_6mon	wt_6mon	0.793473	6.27539	4.49898e-10	8.29711e-09	98.7459	88.7287	113.084	60.4777	52.1891	53.0366	88.4418	86.0684	88.2954	62.1285	71.6298	68.4078
ENSMUSG00000042662_252864_Dusp15	th_6mon	wt_6mon	-0.9054	9.86772	4.60021e-10	8.47439e-09	625.258	702.759	665.483	954.659	1249.84	1360.01	668.757	771.968	699.211	1110.66	902.536	944.251
ENSMUSG00000044551_268759_9930012K11Rik	th_6mon	wt_6mon	-1.13062	3.20558	4.61661e-10	8.49517e-09	5.26116	5.73383	6.76541	12.3986	10.692	13.9644	7.43272	8.26846	7.47715	12.0308	12.7644	12.9026
ENSMUSG00000028149_229877_Rap1gds1	th_6mon	wt_6mon	-0.753345	8.1613	4.63038e-10	8.51107e-09	205.635	243.955	204.053	351.604	349.239	351.05	281.017	313.41	276.785	400.041	380.521	379.979
ENSMUSG00000059974_235106_Ntm	th_6mon	wt_6mon	1.52346	2.71874	4.64106e-10	8.52127e-09	11.3683	8.3092	9.71163	4.37396	2.20037	3.209	4.65483	3.79312	7.05453	4.84318	2.71582	4.29205
ENSMUSG00000088573_NA_Gm24530	th_6mon	wt_6mon	2.17886	1.44852	4.6728e-10	8.57007e-09	3.93926	3.83875	5.4196	1.54983	0.495859	0.740537	2.28988	1.41901	3.21843	0.401028	1.12028	1.53666
ENSMUSG00000002233_11853_Rhoc	th_6mon	wt_6mon	0.752137	5.90527	4.69274e-10	8.59713e-09	78.4415	73.9325	77.7295	50.2488	41.0943	39.1779	76.4669	68.4945	71.2605	44.2365	47.5269	41.1984
ENSMUSG00000004558_29811_Ndrg2	th_6mon	wt_6mon	-0.86839	7.30966	4.74074e-10	8.6755e-09	112.864	129.74	101.699	169.207	221.711	209.008	96.3625	99.1123	94.9923	169.234	144.957	158.488
ENSMUSG00000022180_50934_Slc7a8	th_6mon	wt_6mon	1.10783	4.19094	4.78058e-10	8.73878e-09	30.3508	19.9955	25.6431	9.3334	12.6134	11.7075	29.0927	23.5228	32.2493	8.51413	8.72458	8.02772
ENSMUSG00000023960_83965_Enpp5	th_6mon	wt_6mon	-0.739258	6.05668	4.87017e-10	8.89275e-09	49.2011	57.1683	46.4485	77.7324	78.0977	87.8066	52.9675	56.16	52.3401	65.9845	69.8645	72.4879
ENSMUSG00000056073_14806_Grik2	th_6mon	wt_6mon	0.823291	5.93342	5.04427e-10	9.20052e-09	84.4958	68.5145	85.8407	48.9056	41.962	38.12	74.3272	53.6222	59.5246	39.4241	47.6287	46.4707
ENSMUSG00000019916_18451_P4ha1	th_6mon	wt_6mon	-0.731176	6.79371	5.06036e-10	9.21974e-09	83.1739	93.8308	78.6752	132.459	134.471	138.339	115.17	123.863	128.249	155.383	148.454	131.464
ENSMUSG00000030671_18576_Pde3b	th_6mon	wt_6mon	1.00056	4.72106	5.15255e-10	9.37742e-09	37.2247	32.4836	37.6462	15.8427	21.5699	13.7881	36.0749	26.3062	36.5405	19.4344	12.5267	8.53111
ENSMUSG00000039396_234258_Neil3	th_6mon	wt_6mon	3.07876	-0.212907	5.23997e-10	9.52607e-09	1.74491	0.777469	1.74591	0.137762	0.123965	0.211582	2.74034	1.50087	2.04809	0.678662	0.475269	0.264941
ENSMUSG00000034110_212919_Kctd7	th_6mon	wt_6mon	-0.838782	4.53528	5.32997e-10	9.67908e-09	16.1007	18.7321	16.0769	32.8219	26.6834	27.5409	20.7966	21.6126	20.676	31.527	31.3338	33.8065
ENSMUSG00000059772_75764_Slx1b	th_6mon	wt_6mon	-0.873934	5.09709	5.38825e-10	9.77423e-09	24.9046	25.7294	23.3879	34.6817	46.5177	48.3465	21.7726	26.7702	21.5862	36.3701	26.5132	27.077
ENSMUSG00000079017_76933_Ifi27l2a	th_6mon	wt_6mon	1.82345	3.46666	5.60353e-10	1.01536e-08	19.0882	17.2987	15.7496	6.71592	5.29949	2.04529	17.1178	8.84152	20.4484	2.40617	8.35115	3.39125
ENSMUSG00000061048_12560_Cdh3	th_6mon	wt_6mon	-1.38763	3.35747	5.67674e-10	1.02751e-08	4.7324	7.94476	4.65576	17.7713	12.1175	13.5765	12.0125	16.6461	10.5005	20.7609	25.9022	21.8312
ENSMUSG00000020121_117600_Srgap1	th_6mon	wt_6mon	1.0256	6.10627	5.78335e-10	1.0452e-08	104.007	80.3466	98.2439	57.5158	37.3134	37.8732	85.0258	71.9328	87.4177	48.8637	62.9052	60.8305
ENSMUSG00000026490_226751_Cdc42bpa	th_6mon	wt_6mon	-0.743919	8.5542	5.78707e-10	1.0452e-08	266.918	313.442	281.274	445.041	463.039	469.642	298.998	323.971	298.566	366.262	398.14	398.896
ENSMUSG00000047881_100532_Rell1	th_6mon	wt_6mon	-0.717659	5.67825	5.81994e-10	1.04999e-08	36.9339	41.959	39.7559	68.2613	58.2324	59.8777	44.3335	50.8933	45.8057	62.0976	74.5493	70.0505
ENSMUSG00000038618_66985_Rassf7	th_6mon	wt_6mon	-1.00244	3.82169	5.85499e-10	1.05517e-08	7.95783	10.8846	10.0026	16.4282	18.5637	20.1708	11.1491	11.0792	11.2482	18.2622	17.0418	17.3272
ENSMUSG00000039252_246316_Lgi2	th_6mon	wt_6mon	2.06452	0.710824	5.92316e-10	1.0663e-08	2.67024	2.81833	2.00052	0.792134	0.495859	0.423164	2.40249	2.51055	2.0806	1.48072	1.29002	0.821318
ENSMUSG00000022912_19128_Pros1	th_6mon	wt_6mon	0.666032	6.05213	6.07944e-10	1.09325e-08	85.2889	80.1765	83.6583	49.2156	51.8482	48.8755	86.6775	84.3492	83.9067	44.1131	47.0516	46.5767
ENSMUSG00000058385_319181_Hist1h2bg	th_6mon	wt_6mon	1.39265	2.29515	6.13426e-10	1.10191e-08	8.30153	6.00109	6.98365	2.82413	2.1074	2.82109	6.49424	7.50437	7.08704	3.94858	3.08925	2.75539
ENSMUSG00000081767_NA_Gm12067	th_6mon	wt_6mon	-2.68337	-0.576319	6.34607e-10	1.13873e-08	0.13219	0.291551	0.0727463	1.20542	1.08469	0.987383	0	0.300175	0.0650187	0.0616966	0.203687	0.397412
ENSMUSG00000073421_14961_H2-Ab1	th_6mon	wt_6mon	0.764416	5.65118	6.43118e-10	1.15235e-08	67.2582	71.3571	54.9235	34.9916	35.237	38.5785	49.2887	53.5403	50.5846	33.5321	47.5269	33.3561
ENSMUSG00000009828_56542_Ick	th_6mon	wt_6mon	0.752971	6.52592	6.43588e-10	1.15235e-08	125.448	110.328	118.286	71.7053	69.0483	59.9483	108.901	103.233	110.727	79.5578	87.9248	79.7473
ENSMUSG00000062014_63985_Gmfb	th_6mon	wt_6mon	-0.870131	8.96507	6.55732e-10	1.17283e-08	337.666	423.769	322.666	717.432	575.227	598.707	375.803	437.682	384.781	564.092	542.316	545.408
ENSMUSG00000071715_17972_Ncf4	th_6mon	wt_6mon	2.43928	1.15337	6.63997e-10	1.18566e-08	3.80707	2.74544	4.43753	1.17098	0.340903	0.423164	3.60374	3.43837	3.4785	1.44987	1.73134	0.741835
ENSMUSG00000041920_104681_Slc16a6	th_6mon	wt_6mon	1.305	2.75946	6.64337e-10	1.18566e-08	10.4166	7.58032	11.1302	3.89179	4.09083	3.24426	7.95826	6.60385	10.0129	4.13367	4.85453	3.55021
ENSMUSG00000010663_76267_Fads1	th_6mon	wt_6mon	-0.76385	8.6302	6.67421e-10	1.18905e-08	280.481	332.271	287.748	468.633	472.212	518.799	333.797	365.231	336.342	495.023	496.758	499.732
ENSMUSG00000059326_12982_Csf2ra	th_6mon	wt_6mon	0.693945	5.40175	6.67668e-10	1.18905e-08	54.7795	51.3858	53.614	32.0986	32.6647	29.551	44.5212	44.0711	49.1542	31.0334	34.0157	33.1441
ENSMUSG00000065954_320165_Tacc1	th_6mon	wt_6mon	-0.962743	9.13512	6.77007e-10	1.20439e-08	381.606	409.556	377.772	546.4	786.742	841.427	406.998	425.812	395.931	518.807	478.087	473.079
ENSMUSG00000067261_15221_Foxd3	th_6mon	wt_6mon	0.768557	7.67708	6.86204e-10	1.21903e-08	292.906	238.1	258.904	153.881	146.557	142.536	178.535	176.803	167.618	122.252	125.505	125.344
ENSMUSG00000030208_13730_Emp1	th_6mon	wt_6mon	0.884902	6.16299	6.86706e-10	1.21903e-08	98.7459	88.2913	97.4073	60.4088	46.7657	40.0243	104.884	105.307	99.9663	48.9254	71.6638	58.393
ENSMUSG00000041498_381293_Kif14	th_6mon	wt_6mon	1.83651	0.722746	6.93225e-10	1.22929e-08	2.35298	2.45389	2.61887	0.688812	0.650814	0.634746	2.40249	2.29225	2.73079	1.26478	1.05238	0.635859
ENSMUSG00000039982_207521_Dtx4	th_6mon	wt_6mon	0.771014	7.20312	6.97943e-10	1.23634e-08	191.913	173.886	203.071	115.479	105.711	97.363	206.802	173.938	217.26	96.4318	115.422	111.063
ENSMUSG00000047419_76469_Cmya5	th_6mon	wt_6mon	-0.808663	5.66418	7.02964e-10	1.2439e-08	32.8624	43.4897	36.5914	70.8443	58.6353	59.4898	50.8278	44.5623	39.3363	50.3753	64.8742	178.358
ENSMUSG00000063430_320916_Wscd2	th_6mon	wt_6mon	-1.29402	5.18312	7.13329e-10	1.2609e-08	20.4101	24.0287	20.078	30.4799	60.4948	60.0188	16.4045	18.3107	18.2703	39.3624	29.6025	25.5668
ENSMUSG00000070102_735262_Mir455	th_6mon	wt_6mon	2.47795	-0.224719	7.25211e-10	1.28054e-08	1.24259	1.33627	1.38218	0.172203	0.247929	0.246846	0.600624	0.463907	0.390112	0.215938	0.0678956	0.397412
ENSMUSG00000039716_208869_Dock3	th_6mon	wt_6mon	1.67383	1.73604	7.32417e-10	1.29189e-08	6.47731	3.76587	4.76488	1.41206	1.48758	1.58687	0.976013	1.41901	1.30037	0.894601	1.01843	0.953788
ENSMUSG00000002265_18616_Peg3	th_6mon	wt_6mon	-0.69813	6.24512	7.70269e-10	1.35616e-08	61.2568	61.9789	54.0141	86.2048	95.4218	93.0256	72.0748	77.9363	70.9354	103.311	93.0509	90.3979
ENSMUSG00000034881_21390_Tbxa2r	th_6mon	wt_6mon	-0.740951	5.10697	7.70487e-10	1.35616e-08	25.0103	29.3738	24.6246	41.3632	41.1563	43.6564	37.5014	41.4241	37.3207	53.1825	50.039	49.385
ENSMUSG00000019942_12534_Cdk1	th_6mon	wt_6mon	2.75106	0.174231	7.9575e-10	1.39914e-08	1.69203	2.08945	1.63679	0.344406	0.402885	0	2.2148	3.68397	5.03895	0.339331	0.203687	0.0529882
ENSMUSG00000041372_330406_B4galnt3	th_6mon	wt_6mon	1.81048	3.26873	8.03508e-10	1.41128e-08	14.5938	15.4279	15.3131	6.81924	2.23136	3.31479	11.1866	8.21388	10.9557	6.63238	9.30169	9.008
ENSMUSG00000010307_67893_Tmem86a	th_6mon	wt_6mon	1.10619	3.38523	8.04629e-10	1.41176e-08	16.9996	12.6825	13.5672	5.44161	6.75607	6.98221	8.07088	8.56863	11.4108	6.84832	5.94086	4.02711
ENSMUSG00000022311_239420_Csmd3	th_6mon	wt_6mon	-2.77795	-0.222116	8.06151e-10	1.41293e-08	0.26438	0.340143	0	1.72203	1.11568	1.48107	0.225234	0.382041	0.390112	0.246786	0.407373	0.423906
ENSMUSG00000048834_211739_Vstm2a	th_6mon	wt_6mon	1.62337	1.87606	8.11615e-10	1.42101e-08	7.0325	4.44615	4.94675	1.37762	1.73551	1.97477	2.8905	2.37411	4.32374	2.6838	2.07081	1.53666
ENSMUSG00000003545_14282_Fosb	th_6mon	wt_6mon	-5.26049	5.06123	8.36702e-10	1.46339e-08	1.3219	1.7736	2.10964	2.16976	91.176	97.2925	3.34097	4.39347	1.78801	1.75835	3.93794	2.11953
ENSMUSG00000060093_326619_Hist1h4a	th_6mon	wt_6mon	1.51661	1.93423	8.8245e-10	1.54178e-08	5.7106	6.36553	4.69214	2.23864	2.01443	1.34002	6.41916	5.62146	4.81139	3.17737	1.86713	1.51016
ENSMUSG00000064267_74096_Hvcn1	th_6mon	wt_6mon	1.19026	3.19499	9.02686e-10	1.57548e-08	14.3823	10.3501	13.8582	4.47728	5.79535	5.85377	6.90717	6.41283	8.35491	4.38046	5.26191	4.45101
ENSMUSG00000053063_232413_Clec12a	th_6mon	wt_6mon	1.6149	1.84047	9.13249e-10	1.59224e-08	5.36691	5.63665	4.98312	2.30752	1.58055	1.09317	5.29299	5.34857	4.81139	2.99228	3.19109	2.09304
ENSMUSG00000032085_21345_Tagln	th_6mon	wt_6mon	-0.832426	6.81473	9.36717e-10	1.63144e-08	76.7759	99.9534	71.546	147.096	134.874	140.067	104.02	139.691	107.476	139.342	143.09	124.522
ENSMUSG00000025534_110006_Gusb	th_6mon	wt_6mon	0.730718	5.2506	9.45234e-10	1.64455e-08	51.792	43.8541	49.5766	27.1392	27.7991	28.6341	42.0812	41.7243	40.7992	32.7609	27.973	25.9642
ENSMUSG00000054675_231633_Tmem119	th_6mon	wt_6mon	1.29944	3.25071	9.49749e-10	1.65067e-08	15.5455	11.8321	13.6036	3.75402	6.78707	5.32482	10.5485	11.8706	10.6956	10.8586	9.70907	4.87492
ENSMUSG00000031344_57249_Gabrq	th_6mon	wt_6mon	-1.43282	2.17706	9.55074e-10	1.65819e-08	2.37942	2.91551	2.14602	5.33829	7.96473	5.95956	2.25234	2.72886	3.18592	4.22622	4.85453	2.56993
ENSMUSG00000022756_224022_Slc7a4	th_6mon	wt_6mon	-1.31692	2.1596	9.63072e-10	1.67033e-08	2.6438	2.79403	2.36426	5.20053	6.44616	6.98221	1.61418	1.93749	1.13783	2.37532	2.44424	2.96734
ENSMUSG00000069300_319183_Hist1h2bj	th_6mon	wt_6mon	1.95529	0.932725	9.71362e-10	1.68295e-08	2.98749	2.52677	3.30996	0.447728	0.991717	0.705274	2.66527	2.67429	3.44599	0.863752	0.780799	0.609365
ENSMUSG00000045404_217826_Kcnk13	th_6mon	wt_6mon	1.11935	4.31585	9.75235e-10	1.6879e-08	31.9371	20.0927	31.0991	13.7762	11.2188	11.5665	17.0052	14.3811	19.3756	12.2159	13.8507	15.4461
ENSMUSG00000071714_12984_Csf2rb2	th_6mon	wt_6mon	1.04253	4.88229	9.91214e-10	1.71377e-08	44.5216	35.8122	40.8834	23.9362	18.1918	14.1055	40.3169	40.469	50.1945	12.0925	26.3435	20.8244
ENSMUSG00000031825_78892_Crispld2	th_6mon	wt_6mon	-1.02498	7.74307	9.96842e-10	1.7217e-08	130.709	184.649	117.849	236.572	291.813	312.33	125.042	173.938	135.271	270.509	242.795	214.788
ENSMUSG00000030714_75565_Sgf29	th_6mon	wt_6mon	-0.838485	4.95767	9.99618e-10	1.72471e-08	24.5609	22.741	20.9509	32.5119	40.5984	43.4801	23.7246	24.0959	23.8294	34.0874	24.8498	27.2095
ENSMUSG00000050164_207911_Mchr1	th_6mon	wt_6mon	-1.73526	4.55165	1.00539e-09	1.73287e-08	9.64986	10.6416	12.9488	17.0825	38.615	49.8981	11.1866	12.389	11.4108	17.5218	12.0175	12.4257
ENSMUSG00000085335_NA_Gm13684	th_6mon	wt_6mon	-1.16134	2.46057	1.02043e-09	1.75538e-08	3.67488	3.20706	3.5282	7.57693	7.03499	7.61696	3.45359	5.78519	4.90891	5.89202	6.14455	5.4313
ENSMUSG00000024680_14126_Ms4a2	th_6mon	wt_6mon	2.59476	-0.192597	1.02057e-09	1.75538e-08	1.29546	1.38487	1.41855	0.378847	0.123965	0.141055	0.675701	0.0545773	1.07281	0.18509	0.271582	0.211953
ENSMUSG00000028173_68151_Wls	th_6mon	wt_6mon	0.824752	4.43139	1.06097e-09	1.82298e-08	27.2047	29.0336	27.8982	17.2892	14.4729	13.6118	23.8372	23.7684	22.464	19.0025	22.0321	15.3931
ENSMUSG00000053411_52609_Cbx7	th_6mon	wt_6mon	-0.707559	7.41903	1.08093e-09	1.85535e-08	129.546	138.9	129.961	217.596	197.352	206.398	74.1019	93.5182	78.9002	119.229	156.16	164.317
ENSMUSG00000020437_246177_Myo1g	th_6mon	wt_6mon	1.30963	2.88306	1.09104e-09	1.87078e-08	11.6327	8.67364	11.4575	3.23742	5.08255	3.879	8.03334	8.6505	8.3224	6.87917	4.58295	2.88786
ENSMUSG00000028033_226922_Kcnq5	th_6mon	wt_6mon	1.4747	2.92094	1.10428e-09	1.89153e-08	12.8753	9.69407	11.0211	5.40717	2.66524	3.4911	7.9958	6.74029	7.73723	1.60411	4.51505	3.20579
ENSMUSG00000014846_67971_Tppp3	th_6mon	wt_6mon	-0.79086	7.49181	1.11279e-09	1.90413e-08	124.206	157.17	122.941	235.401	213.25	219.129	138.031	126.619	139.595	174.046	214.211	192.082
ENSMUSG00000052698_70549_Tln2	th_6mon	wt_6mon	0.813247	7.31006	1.12351e-09	1.92049e-08	217.849	175.344	225.914	119.233	112.932	104.592	198.206	164.332	201.591	141.717	130.699	130.854
ENSMUSG00000074577_69553_Ripor3	th_6mon	wt_6mon	1.50488	2.14917	1.12469e-09	1.92053e-08	6.92675	5.87961	6.80178	1.99755	2.97515	1.58687	6.41916	6.19452	7.67221	3.36246	1.35791	1.66913
ENSMUSG00000038463_320078_Olfml2b	th_6mon	wt_6mon	0.745953	6.58767	1.18263e-09	2.0174e-08	117.279	129.011	122.687	79.11	64.7096	66.331	115.395	94.7734	109.784	85.1413	94.1711	79.7738
ENSMUSG00000069662_17118_Marcks	th_6mon	wt_6mon	1.02772	8.47302	1.19742e-09	2.04053e-08	513.267	427.219	519.482	296.292	199.831	188.52	485.754	452.773	468.362	283.002	356.384	293.952
ENSMUSG00000001870_268977_Ltbp1	th_6mon	wt_6mon	0.736829	6.45044	1.20504e-09	2.0514e-08	111.198	107.218	116.176	70.7754	63.3769	57.6561	114.419	117.614	118.984	68.9151	73.463	56.9889
ENSMUSG00000021730_15165_Hcn1	th_6mon	wt_6mon	-0.757199	6.52287	1.2346e-09	2.09957e-08	69.717	74.8314	64.9625	127.981	105.432	104.839	57.5472	67.8123	56.1437	70.7968	104.152	113.448
ENSMUSG00000028655_76574_Mfsd2a	th_6mon	wt_6mon	-0.978338	6.44483	1.26423e-09	2.14777e-08	52.5587	74.3212	52.9957	94.6083	110.143	133.403	82.886	97.9935	74.3814	152.545	120.379	124.125
ENSMUSG00000042333_230979_Tnfrsf14	th_6mon	wt_6mon	0.959308	3.42402	1.29869e-09	2.20405e-08	15.3605	13.5085	14.1492	7.68025	6.47715	6.98221	8.10842	6.0035	8.48494	4.90488	8.24931	6.43807
ENSMUSG00000045136_73710_Tubb2b	th_6mon	wt_6mon	0.775292	6.42534	1.31796e-09	2.23447e-08	115.032	103.501	113.521	67.3658	52.9639	65.0262	131.762	121.762	132.216	67.0025	61.751	65.1226
ENSMUSG00000063838_58804_Cdc42ep5	th_6mon	wt_6mon	0.989874	3.59202	1.3397e-09	2.26902e-08	16.1272	16.0596	16.5498	9.40228	7.12797	6.91168	15.1282	12.3345	11.7684	8.66837	11.4404	8.34565
ENSMUSG00000053198_19153_Prx	th_6mon	wt_6mon	-0.785328	12.1844	1.37835e-09	2.3321e-08	3221.94	3859.77	3397.91	6324.98	5284.92	5635.24	3791.62	4663.11	3733.28	6260.78	6253.55	6521.26
ENSMUSG00000037999_212285_Arap2	th_6mon	wt_6mon	0.799914	4.41416	1.47159e-09	2.48731e-08	28.2886	25.2192	29.1349	14.224	15.8055	15.2692	20.2335	14.9269	18.3353	8.79176	10.0825	10.0148
ENSMUSG00000059791_106582_Nrm	th_6mon	wt_6mon	1.07704	3.09831	1.47978e-09	2.49862e-08	12.2937	10.2529	12.6579	5.40717	4.74165	5.78324	9.3472	8.10472	9.49273	6.44729	6.92535	4.79544
ENSMUSG00000071547_70021_Nt5dc2	th_6mon	wt_6mon	1.38316	2.47674	1.49831e-09	2.52733e-08	9.41192	7.26448	7.4565	3.13409	3.56398	2.11582	8.82166	6.82216	8.15985	4.22622	2.20661	3.17929
ENSMUSG00000074259_546134_Gramd2	th_6mon	wt_6mon	-1.88479	1.91861	1.54861e-09	2.60952e-08	1.13683	2.42959	1.34581	4.20175	5.70237	7.54643	7.39518	6.41283	5.2015	10.3342	8.55484	9.98828
ENSMUSG00000041420_17537_Meis3	th_6mon	wt_6mon	0.944826	3.827	1.58017e-09	2.66e-08	20.463	16.5212	19.8597	8.57571	9.14239	10.4733	16.1042	15.2543	18.1727	8.60667	9.84486	11.8959
ENSMUSG00000052142_320484_Rasal3	th_6mon	wt_6mon	1.68223	2.65586	1.58631e-09	2.66764e-08	10.8131	6.82715	11.3121	2.2042	4.15282	2.22161	8.6715	5.83977	6.30682	3.73264	2.61398	2.14602
ENSMUSG00000036353_70839_P2ry12	th_6mon	wt_6mon	1.11962	2.5305	1.62824e-09	2.73538e-08	7.61414	7.99335	8.22033	3.51294	3.62597	3.31479	6.53178	7.66811	5.23401	4.13367	4.75269	4.47751
ENSMUSG00000040675_270685_Mthfd1l	th_6mon	wt_6mon	0.696674	5.31932	1.63198e-09	2.73889e-08	48.9103	51.9204	50.1586	32.0298	27.2722	29.692	44.8591	38.5316	43.2374	40.7197	34.3891	25.9113
ENSMUSG00000058056_72333_Palld	th_6mon	wt_6mon	0.856906	5.57662	1.66092e-09	2.78464e-08	68.1836	52.4063	67.3995	38.6423	30.6813	29.8683	62.2021	49.829	54.0631	25.3573	35.3057	37.0918
ENSMUSG00000062444_11775_Ap3b2	th_6mon	wt_6mon	2.12607	1.75517	1.66596e-09	2.79027e-08	6.55662	4.90777	4.69214	2.06644	0.836761	0.634746	7.3201	5.18484	7.31461	1.66581	1.52765	1.72212
ENSMUSG00000044770_268297_Scml4	th_6mon	wt_6mon	1.11264	2.60398	1.67267e-09	2.79868e-08	8.83029	8.01765	8.18396	3.96067	3.53299	3.56163	6.94471	7.61353	9.3627	4.93573	4.07373	2.67591
ENSMUSG00000032355_69642_Mlip	th_6mon	wt_6mon	-0.773493	7.43115	1.6988e-09	2.83955e-08	116.01	150.465	124.105	221.625	207.579	208.232	181.088	204.91	161.116	241.943	233.595	232.777
ENSMUSG00000024548_240427_Setbp1	th_6mon	wt_6mon	0.683314	5.90532	1.71254e-09	2.85963e-08	77.6748	69.6807	78.6388	48.3546	43.2017	42.8806	56.4586	49.5834	58.5494	43.311	56.2175	49.8354
ENSMUSG00000015149_64383_Sirt2	th_6mon	wt_6mon	-0.728479	8.59695	1.7354e-09	2.89489e-08	288.703	329.161	275.818	462.021	465.456	486.004	349.413	397.65	346.55	508.071	493.94	521.139
ENSMUSG00000045589_230235_Frrs1l	th_6mon	wt_6mon	-1.27609	2.16273	1.74434e-09	2.90688e-08	2.74955	3.08558	2.10964	6.47483	6.26022	5.78324	5.51823	5.15755	4.77888	7.1568	7.46851	6.38508
ENSMUSG00000028132_99887_Tmem56	th_6mon	wt_6mon	-0.807842	5.10226	1.7568e-09	2.92471e-08	22.2608	30.1998	24.0427	45.4271	42.117	40.4122	35.5869	40.6055	36.8656	55.3727	55.3688	54.7104
ENSMUSG00000098843_NA_Gm27240	th_6mon	wt_6mon	1.67307	1.28102	1.77875e-09	2.95828e-08	4.09789	3.71727	2.94623	0.964337	0.929735	1.34002	1.72679	1.74647	2.63326	1.04884	1.08633	1.85459
ENSMUSG00000034245_232232_Hdac11	th_6mon	wt_6mon	-0.887939	4.00476	1.82451e-09	3.03135e-08	10.0993	13.4842	10.8756	19.5278	20.7641	20.6645	8.89674	11.2156	10.5005	17.3367	17.8905	18.122
ENSMUSG00000025314_19271_Ptprj	th_6mon	wt_6mon	0.804086	6.84223	1.90253e-09	3.15676e-08	164.629	126.314	155.641	75.3905	87.581	81.3886	115.808	103.424	120.837	83.167	78.2836	70.0505
ENSMUSG00000032373_76459_Car12	th_6mon	wt_6mon	1.98741	0.560818	1.90379e-09	3.15676e-08	1.95641	2.64825	2.07327	0.654371	0.557841	0.3879	1.68925	1.03697	1.98307	1.11054	0.61106	0.529882
ENSMUSG00000022178_16475_Ajuba	th_6mon	wt_6mon	-0.783741	5.84326	1.91241e-09	3.16788e-08	37.727	50.1711	41.3927	72.2908	77.261	63.0162	46.9988	48.8194	47.8213	66.3855	68.8122	69.0967
ENSMUSG00000024063_77889_Lbh	th_6mon	wt_6mon	1.3572	6.51118	1.94728e-09	3.22243e-08	128.753	130.396	142.328	76.2515	38.429	35.1579	120.65	98.4574	116.741	48.4627	76.3486	65.6259
ENSMUSG00000039470_70546_Zdhhc2	th_6mon	wt_6mon	-0.907571	6.77413	1.96106e-09	3.242e-08	67.3111	99.4675	66.672	138.554	146.526	132.874	111.603	100.668	106.956	112.905	117.629	110.004
ENSMUSG00000022351_20775_Sqle	th_6mon	wt_6mon	-1.12025	5.83341	1.97612e-09	3.26364e-08	32.175	49.6608	28.3711	91.1298	63.315	74.2653	95.6493	113.248	89.9534	191.475	156.601	172.079
ENSMUSG00000024052_64898_Lpin2	th_6mon	wt_6mon	0.889145	3.87533	2.04395e-09	3.37232e-08	20.3308	17.4445	20.2599	9.88445	10.9399	9.06277	13.439	16.4823	18.5954	9.74806	8.86037	6.62353
ENSMUSG00000024076_74199_Vit	th_6mon	wt_6mon	-0.803859	6.79567	2.08069e-09	3.42953e-08	77.3047	99.5646	71.255	136.35	138.871	138.269	102.068	117.832	97.4631	152.946	151.543	148.208
ENSMUSG00000026737_18718_Pip4k2a	th_6mon	wt_6mon	-0.734037	6.68807	2.10839e-09	3.47173e-08	72.1493	89.2389	75.9472	132.286	120.866	123.811	88.2917	100.668	83.6791	137.83	133.958	146.539
ENSMUSG00000056612_18938_Ppp1r14b	th_6mon	wt_6mon	0.817671	5.02524	2.13644e-09	3.51443e-08	48.0114	38.7034	40.2287	20.9399	26.3425	21.4756	44.1834	39.0773	37.5483	18.8175	24.1708	17.1417
ENSMUSG00000005533_16001_Igf1r	th_6mon	wt_6mon	-0.691297	7.05544	2.21206e-09	3.63523e-08	98.7459	106.489	106.537	168.449	159.666	152.727	92.008	107.845	87.7428	114.139	146.587	142.061
ENSMUSG00000091243_73569_Vgll3	th_6mon	wt_6mon	-0.814917	6.75342	2.21459e-09	3.63578e-08	72.3079	89.7491	77.6567	156.257	127.25	119.262	76.9173	81.0745	64.6286	102.231	131.344	120.84
ENSMUSG00000037649_14998_H2-DMa	th_6mon	wt_6mon	-0.700406	5.65019	2.22187e-09	3.64413e-08	36.1407	44.0485	37.0279	60.8565	57.8605	63.2278	57.0217	60.7445	52.9252	87.5475	72.6483	77.7602
ENSMUSG00000097649_NA_Gm10561	th_6mon	wt_6mon	1.63294	1.32218	2.2928e-09	3.75675e-08	4.44158	3.40143	3.20084	0.998777	1.33262	1.05791	2.06464	1.33714	2.21064	0.678662	0.712903	1.3512
ENSMUSG00000098552_NA_Gm27217	th_6mon	wt_6mon	1.73504	1.24345	2.30813e-09	3.77814e-08	4.09789	2.76973	3.81918	1.23986	0.867753	0.952119	3.15327	2.04665	2.82831	1.35732	2.61398	1.96057
ENSMUSG00000060002_212862_Chpt1	th_6mon	wt_6mon	-0.80049	6.93643	2.32548e-09	3.8028e-08	86.9545	108.481	78.5297	161.492	145.999	148.037	70.0477	79.4099	83.9392	92.8842	93.4582	91.1928
ENSMUSG00000038967_18604_Pdk2	th_6mon	wt_6mon	-0.727984	6.26163	2.39632e-09	3.91477e-08	55.837	67.8099	53.3958	87.3069	97.3123	95.3883	53.8309	55.4505	51.7549	69.6554	78.4533	91.7756
ENSMUSG00000044471_NA_Lncpint	th_6mon	wt_6mon	-0.755284	5.95446	2.43577e-09	3.9717e-08	47.0596	46.1136	48.1944	63.4396	86.0315	78.3559	34.7611	35.639	33.6147	43.0334	37.9876	34.9457
ENSMUSG00000024696_107321_Lpxn	th_6mon	wt_6mon	1.4063	1.6833	2.43595e-09	3.9717e-08	4.97034	4.49474	4.32841	1.54983	1.48758	1.9395	3.15327	3.98414	3.54352	2.49871	2.68187	1.8016
ENSMUSG00000079227_12774_Ccr5	th_6mon	wt_6mon	1.30047	1.84051	2.44332e-09	3.9798e-08	4.9439	5.15073	5.05587	2.03199	1.79749	2.04529	5.33053	5.73061	4.61633	3.20822	5.12611	3.12631
ENSMUSG00000074505_270120_Fat3	th_6mon	wt_6mon	1.34246	4.20639	2.47212e-09	4.02278e-08	28.2358	26.0695	26.2978	14.8439	9.08041	6.45325	25.076	20.5756	27.1128	12.1542	14.8352	14.0154
ENSMUSG00000002808_105298_Epdr1	th_6mon	wt_6mon	-0.785064	7.12499	2.49729e-09	4.05974e-08	97.9527	124.152	92.2423	174.752	166.299	176.001	134.727	142.61	131.663	202.149	186.883	189.671
ENSMUSG00000020592_20969_Sdc1	th_6mon	wt_6mon	0.789884	5.08877	2.58544e-09	4.19894e-08	44.3629	45.8221	41.5745	28.7235	22.1587	21.934	31.9081	37.4127	35.8903	19.4344	26.4453	21.0363
ENSMUSG00000040964_72754_Arhgef10l	th_6mon	wt_6mon	1.13232	7.21538	2.61961e-09	4.25027e-08	211.821	174.639	238.062	123.263	74.5028	74.7237	148.617	122.062	152.957	94.766	113.08	104.281
ENSMUSG00000040829_574428_Zmynd15	th_6mon	wt_6mon	1.70301	2.48077	2.62481e-09	4.25455e-08	9.6763	6.17116	9.82075	2.41084	3.53299	1.5516	5.48069	5.64875	6.14427	2.19023	3.22504	2.33148
ENSMUSG00000052957_14451_Gas1	th_6mon	wt_6mon	0.72518	5.63942	2.63929e-09	4.27385e-08	64.2179	69.6321	56.1965	35.6805	40.1955	33.8884	26.8404	40.0051	27.893	59.3213	74.8209	33.3826
ENSMUSG00000038844_16558_Kif16b	th_6mon	wt_6mon	0.681158	5.88398	2.72597e-09	4.40991e-08	76.9345	68.6359	76.9656	47.0803	41.0013	44.5028	48.5003	43.0888	54.4207	42.6323	42.4347	42.0462
ENSMUSG00000019876_18768_Pkib	th_6mon	wt_6mon	2.80003	-0.26114	2.83253e-09	4.57784e-08	1.82422	0.923245	1.20031	0.206644	0.247929	0.0705274	1.08863	0.382041	1.59296	0.154241	0.271582	0.105976
ENSMUSG00000026315_20725_Serpinb8	th_6mon	wt_6mon	1.52605	3.03515	2.90187e-09	4.68534e-08	13.3776	10.0828	13.3126	2.30752	5.23751	4.61954	9.5349	9.16898	10.6631	4.56555	6.38218	4.18607
ENSMUSG00000014837_74356_4931428F04Rik	th_6mon	wt_6mon	1.59135	1.80401	2.91336e-09	4.69931e-08	4.62665	4.42186	6.61992	2.03199	1.30163	1.62213	4.61729	4.25703	4.12869	1.48072	2.47819	1.45718
ENSMUSG00000026207_11790_Speg	th_6mon	wt_6mon	1.17016	4.06683	2.92009e-09	4.7056e-08	20.0929	25.6808	24.8792	13.604	8.73951	7.65222	24.9634	20.985	23.8944	9.28534	13.2736	39.6617
ENSMUSG00000022843_12724_Clcn2	th_6mon	wt_6mon	-0.975843	7.90997	2.9314e-09	4.71925e-08	161.721	173.473	161.788	224.897	346.574	361.523	150.944	170.227	150.291	226.889	196.626	210.84
ENSMUSG00000024782_56248_Ak3	th_6mon	wt_6mon	-0.74659	7.33056	3.03328e-09	4.87853e-08	116.75	134.599	117.158	178.781	195.43	216.025	121.026	137.071	123.406	184.658	177.106	176.371
ENSMUSG00000029925_21391_Tbxas1	th_6mon	wt_6mon	1.0179	3.08538	3.05017e-09	4.90094e-08	12.3465	10.4958	11.5667	5.57938	5.79535	4.83112	9.79767	10.8063	13.2638	7.46529	7.70615	6.12014
ENSMUSG00000070780_245945_Rbm47	th_6mon	wt_6mon	1.23446	3.1368	3.09096e-09	4.96167e-08	15.995	10.2529	11.0574	4.71836	5.82634	4.58428	11.0365	12.2253	14.6292	5.491	4.88848	2.94085
ENSMUSG00000078607_69066_1810010H24Rik	th_6mon	wt_6mon	-1.21265	2.13777	3.12737e-09	5.01527e-08	2.48517	2.9884	2.61887	5.57938	6.22922	6.13588	2.77788	2.59242	2.60075	3.30077	3.1232	4.76894
ENSMUSG00000027298_22174_Tyro3	th_6mon	wt_6mon	0.877966	4.20759	3.18023e-09	5.09512e-08	25.0632	20.9917	26.9161	13.7418	12.5204	11.637	14.6402	13.5625	18.4003	9.62467	13.4773	13.3795
ENSMUSG00000086213_NA_A330040F15Rik	th_6mon	wt_6mon	-0.837911	4.15048	3.33334e-09	5.33519e-08	12.6109	11.905	14.5493	21.181	21.9727	23.4151	10.6611	13.235	9.3627	17.8303	13.5452	17.0622
ENSMUSG00000056413_231821_Adap1	th_6mon	wt_6mon	-0.717342	6.32197	3.33651e-09	5.33519e-08	55.7841	70.3124	59.361	96.227	99.4816	95.4588	56.5337	71.0596	67.717	82.0873	96.5475	97.8163
ENSMUSG00000020388_30794_Pdlim4	th_6mon	wt_6mon	0.829544	5.50883	3.35096e-09	5.35315e-08	62.9488	53.7911	61.4343	35.8527	34.4932	25.4251	56.3085	47.8097	55.2659	30.3856	39.9905	28.6666
ENSMUSG00000031026_330627_Trim66	th_6mon	wt_6mon	-1.32373	2.8787	3.35925e-09	5.36123e-08	3.80707	4.93207	4.11017	7.33585	10.7849	12.6244	2.62773	3.76583	1.78801	4.90488	5.63533	5.29882
ENSMUSG00000025889_20617_Snca	th_6mon	wt_6mon	-0.735717	5.73938	3.36432e-09	5.36416e-08	38.2822	46.964	37.5735	64.1628	60.0299	71.1621	48.7631	51.1116	45.9682	65.4909	66.1982	69.2556
ENSMUSG00000020427_16009_Igfbp3	th_6mon	wt_6mon	0.792021	4.37324	3.44657e-09	5.49004e-08	29.0818	24.6118	26.4433	15.2916	15.2167	13.6823	41.7433	41.6152	36.0529	14.838	11.9157	9.77633
ENSMUSG00000028782_230775_Adgrb2	th_6mon	wt_6mon	1.04026	3.88531	3.53954e-09	5.63273e-08	21.1768	16.2297	23.1333	10.3666	7.80977	9.94436	14.7904	13.044	13.4264	9.77891	10.2522	8.31915
ENSMUSG00000024981_433256_Acsl5	th_6mon	wt_6mon	0.835468	4.15	3.79817e-09	6.0385e-08	24.1379	20.9917	24.2245	11.9509	11.6217	13.5413	28.417	22.7314	23.0491	16.5655	13.5452	14.1479
ENSMUSG00000006777_94179_Krt23	th_6mon	wt_6mon	3.11619	-0.606807	3.84735e-09	6.11084e-08	1.24259	0.704581	1.20031	0	0.123965	0.211582	0.750779	0.40933	0.260075	0	0	0.238447
ENSMUSG00000097109_NA_Gm26580	th_6mon	wt_6mon	2.51817	1.39818	3.86412e-09	6.13161e-08	3.91282	4.64052	4.54665	1.41206	0.588832	0.176318	2.81542	2.01936	2.92584	0.925449	1.42581	1.16574
ENSMUSG00000029722_231801_Agfg2	th_6mon	wt_6mon	-0.847158	5.64478	3.94818e-09	6.25902e-08	37.5155	34.9861	37.0279	49.2156	64.7405	74.1595	40.7298	44.9171	44.1152	65.5526	48.8848	45.7289
ENSMUSG00000030077_12661_Chl1	th_6mon	wt_6mon	0.797734	7.59498	4.01588e-09	6.36027e-08	259.515	222.332	269.671	156.842	134.285	122.083	248.921	177.676	236.408	115.589	124.622	121.449
ENSMUSG00000032640_269941_Chsy1	th_6mon	wt_6mon	0.9971	3.45266	4.11941e-09	6.51802e-08	14.5673	13.8487	15.8951	8.43794	6.44616	6.3122	14.415	16.5915	17.0674	7.49614	9.98065	8.87553
ENSMUSG00000028864_15234_Hgf	th_6mon	wt_6mon	2.0513	0.727244	4.30481e-09	6.80488e-08	2.8553	1.72501	3.16447	0.482168	0.681806	0.599483	1.87695	1.99207	2.63326	0.462724	0.509217	0.370918
ENSMUSG00000063600_75740_Egfem1	th_6mon	wt_6mon	1.79069	1.11847	4.39832e-09	6.94609e-08	3.51625	2.67255	3.67369	1.20542	0.867753	0.634746	0.976013	0.40933	1.69049	0.493573	0.61106	0.211953
ENSMUSG00000031875_68119_Cmtm3	th_6mon	wt_6mon	0.689602	5.09997	4.49548e-09	7.09277e-08	45.1296	40.477	43.7933	26.657	25.3508	24.614	40.5421	38.8863	41.1243	28.8432	30.9943	25.2224
ENSMUSG00000094338_319185_Hist1h2bl	th_6mon	wt_6mon	2.25619	0.577491	4.52989e-09	7.14028e-08	3.11968	1.89508	1.96415	0.413287	0.712797	0.246846	2.55265	1.77376	2.60075	0.802056	0.814747	0.132471
ENSMUSG00000052593_11491_Adam17	th_6mon	wt_6mon	0.670009	6.18447	4.53434e-09	7.14051e-08	92.8502	87.1737	93.3335	60.1333	52.4371	51.5555	97.2259	94.9917	101.364	74.5603	85.0052	74.7664
ENSMUSG00000033569_210933_Adgrb3	th_6mon	wt_6mon	-1.27976	2.13858	4.55931e-09	7.17303e-08	2.69667	2.9641	2.14602	6.92256	6.01229	5.28955	3.7539	2.83802	2.92584	5.08997	5.94086	4.34504
ENSMUSG00000023067_12575_Cdkn1a	th_6mon	wt_6mon	-0.795859	8.36527	4.6464e-09	7.30312e-08	253.514	229.11	255.849	342.374	431.521	450.635	264.612	275.342	281.173	341.676	323.149	333.349
ENSMUSG00000030707_12721_Coro1a	th_6mon	wt_6mon	0.969408	3.80586	4.69884e-09	7.37855e-08	21.8378	15.355	19.1323	8.67903	9.88618	8.88645	14.49	18.1742	16.8073	11.9383	12.0515	9.32593
ENSMUSG00000024164_12266_C3	th_6mon	wt_6mon	0.770873	8.99937	4.93462e-09	7.74148e-08	719.457	611.066	646.642	342.477	419.403	345.02	739.931	519.221	675.187	170.097	321.248	286.163
ENSMUSG00000056145_NA_AI504432	th_6mon	wt_6mon	1.6384	1.81545	4.94518e-09	7.75072e-08	4.49446	5.68524	5.63784	2.3764	1.20866	1.26949	3.41605	3.1109	3.51101	0.555269	2.37634	1.56315
ENSMUSG00000032528_22354_Vipr1	th_6mon	wt_6mon	2.28685	0.869598	4.95713e-09	7.76211e-08	2.90818	1.7736	4.21929	0.482168	0.774779	0.458428	1.5391	1.28257	1.36539	1.01799	1.01843	1.13925
ENSMUSG00000034810_20272_Scn7a	th_6mon	wt_6mon	-0.678373	9.26273	5.14966e-09	8.05598e-08	463.881	495.418	488.637	729.038	751.753	732.286	520.027	437.137	483.414	560.174	633.296	590.819
ENSMUSG00000038205_108097_Prkab2	th_6mon	wt_6mon	-0.683013	6.25134	5.16822e-09	8.07741e-08	55.7313	64.8944	58.5608	98.7756	84.234	91.7561	66.4815	74.1432	69.6025	100.195	97.4301	105.023
ENSMUSG00000085084_NA_4930570G19Rik	th_6mon	wt_6mon	1.6174	1.54703	5.19515e-09	8.11186e-08	4.23008	3.81446	5.0195	1.58427	0.898744	1.58687	2.28988	1.96478	2.30816	1.66581	1.79923	1.93407
ENSMUSG00000020672_268534_Sntg2	th_6mon	wt_6mon	1.89506	1.52075	5.21902e-09	8.14147e-08	5.89567	3.18276	4.21929	1.54983	0.743788	1.12844	2.62773	2.59242	3.21843	1.11054	0.950538	1.13925
ENSMUSG00000025348_16404_Itga7	th_6mon	wt_6mon	0.764235	7.89856	5.28972e-09	8.24401e-08	321.354	277.168	321.321	190.973	173.551	153.044	373.738	361.192	368.819	197.306	236.209	201.117
ENSMUSG00000073680_320587_Tmem88b	th_6mon	wt_6mon	0.846018	4.31331	5.34701e-09	8.32548e-08	26.1472	26.3368	25.4248	12.3297	16.3943	12.6244	23.3492	16.2094	23.7969	12.2468	10.5917	10.7831
ENSMUSG00000031903_192654_Pla2g15	th_6mon	wt_6mon	0.863777	4.19753	5.36551e-09	8.34646e-08	27.6806	21.7448	22.7332	12.2953	13.8531	11.7075	18.2064	18.0651	19.8632	12.4627	14.5297	9.37892
ENSMUSG00000026123_226971_Plekhb2	th_6mon	wt_6mon	-0.660674	5.9735	5.41462e-09	8.41497e-08	46.7159	55.8806	46.594	75.3216	72.8912	77.0511	36.6005	42.543	43.53	50.0359	54.9275	52.8558
ENSMUSG00000079445_227327_B3gnt7	th_6mon	wt_6mon	3.16023	-0.358839	5.50896e-09	8.55357e-08	1.69203	0.704581	1.41855	0.137762	0.247929	0	0.225234	0.927814	0.877753	0.123393	0.135791	0.158965
ENSMUSG00000087589_NA_D430040D24Rik	th_6mon	wt_6mon	-0.896357	3.62429	5.60084e-09	8.68811e-08	7.77277	9.76696	8.83868	15.3261	14.9377	16.6445	11.5995	10.6699	10.338	14.3136	19.6558	18.3869
ENSMUSG00000004633_69993_Chn2	th_6mon	wt_6mon	-0.725301	4.98177	5.66168e-09	8.77429e-08	24.1379	27.0899	21.6784	37.7124	36.5696	40.9411	31.6078	34.4928	30.4613	47.4755	38.8702	41.0924
ENSMUSG00000098055_NA_Gm26947	th_6mon	wt_6mon	1.88455	0.646333	5.67772e-09	8.79094e-08	2.51161	2.67255	1.78229	0.619931	0.650814	0.528955	1.98957	1.30985	2.63326	0.339331	0.407373	0.76833
ENSMUSG00000048377_270004_Foxi2	th_6mon	wt_6mon	-2.0109	1.76051	5.7498e-09	8.89423e-08	0.581636	1.89508	1.67317	6.40595	4.64867	4.90165	4.20436	3.41108	3.41348	5.27506	9.30169	9.96179
ENSMUSG00000069808_116972_Fam57a	th_6mon	wt_6mon	-0.756239	6.16496	5.76026e-09	8.89787e-08	50.2322	64.6271	48.7037	80.4532	90.6492	92.673	97.2259	101.923	92.6192	163.126	84.0547	94.9019
ENSMUSG00000026399_13136_Cd55	th_6mon	wt_6mon	-0.799254	5.54873	5.76287e-09	8.89787e-08	32.8624	41.0358	30.7717	67.0214	53.9866	53.0366	46.3606	49.9382	48.1139	58.6426	70.1701	70.6333
ENSMUSG00000031983_69551_2310022B05Rik	th_6mon	wt_6mon	-0.766447	6.14818	5.8161e-09	8.97171e-08	49.7827	59.8651	51.2862	102.633	78.7176	80.1543	55.5201	75.5622	55.2334	94.3958	109.991	115.17
ENSMUSG00000056290_60361_Ms4a4b	th_6mon	wt_6mon	2.26769	-0.0500738	5.88259e-09	9.06585e-08	1.63915	1.40916	1.34581	0.206644	0.433876	0.211582	0.750779	0.60035	0.942771	0.524421	0.339478	0.132471
ENSMUSG00000086708_NA_Gm15577	th_6mon	wt_6mon	1.84071	0.575235	5.89008e-09	9.06897e-08	2.00929	2.11374	2.58249	0.551049	0.619823	0.599483	1.23879	0.927814	1.00779	0.462724	0.543165	1.05976
ENSMUSG00000020642_108089_Rnf144a	th_6mon	wt_6mon	-0.750311	5.30178	5.98748e-09	9.21039e-08	30.06	31.4389	28.5893	40.9154	49.6788	54.1298	36.3753	36.2939	35.8253	36.2467	33.9138	31.1836
ENSMUSG00000043811_65079_Rtn4r	th_6mon	wt_6mon	-0.700254	4.58316	6.01566e-09	9.24518e-08	18.5066	19.6068	17.7865	29.1367	29.1627	28.4931	16.2168	18.0378	17.3275	18.4781	19.3842	23.4738
ENSMUSG00000027074_58207_Slc43a3	th_6mon	wt_6mon	-0.877525	6.84019	6.02168e-09	9.24587e-08	76.4058	85.9589	85.1496	110.968	165.524	157.664	95.4241	74.4434	84.8819	107.383	93.2885	81.8668
ENSMUSG00000020661_13435_Dnmt3a	th_6mon	wt_6mon	0.698963	7.01895	6.10513e-09	9.36534e-08	167.062	154.23	170.154	102.943	98.273	88.0181	149.18	150.47	159.426	125.954	124.826	116.071
ENSMUSG00000045555_327747_Mettl24	th_6mon	wt_6mon	2.26632	-0.041086	6.15043e-09	9.42611e-08	1.69203	1.38487	1.34581	0.413287	0.247929	0.211582	1.46402	0.573061	1.56045	0.462724	0.475269	0.741835
ENSMUSG00000046167_235379_Gldn	th_6mon	wt_6mon	0.715707	8.37023	6.21086e-09	9.50995e-08	412.644	405.693	441.57	268.671	225.151	239.158	476.707	408.156	447.426	332.267	299.725	302.589
ENSMUSG00000048960_109294_Prex2	th_6mon	wt_6mon	-0.821031	8.23878	6.2975e-09	9.63372e-08	198.708	250.539	220.203	314.959	400.902	413.043	240.85	232.363	227.143	353.46	284.72	287.302
ENSMUSG00000024420_225207_Zfp521	th_6mon	wt_6mon	0.724365	5.42026	6.3687e-09	9.73368e-08	56.5244	53.864	52.7411	36.4726	29.4726	28.3873	46.5108	51.3845	51.3973	34.2108	42.6724	34.9193
ENSMUSG00000056708_15939_Ier5	th_6mon	wt_6mon	0.761454	4.84401	6.38756e-09	9.75025e-08	36.0085	34.2086	40.156	18.2535	22.4376	21.4403	29.0927	20.1117	26.9828	17.4293	17.4831	17.9365
ENSMUSG00000038456_209773_Dennd2a	th_6mon	wt_6mon	0.847191	6.45307	6.3913e-09	9.75025e-08	125.739	96.7463	122.105	51.041	68.4595	63.4746	109.839	93.218	104.745	65.9228	54.8257	46.7886
ENSMUSG00000025993_53945_Slc40a1	th_6mon	wt_6mon	2.48082	1.26034	6.39815e-09	9.75174e-08	4.46802	3.06128	4.32841	0.378847	1.33262	0.282109	2.0271	2.59242	2.60075	1.66581	1.39186	1.19224
ENSMUSG00000041064_208084_Pif1	th_6mon	wt_6mon	2.66293	-0.632434	6.46856e-09	9.85002e-08	1.1104	0.826061	1.01845	0.103322	0.154956	0.176318	1.01355	1.00968	1.62547	0.678662	0.203687	0.132471
ENSMUSG00000035936_214579_Aldh5a1	th_6mon	wt_6mon	-0.91036	3.87494	6.54216e-09	9.95295e-08	9.88781	11.4677	9.82075	16.256	18.0678	21.6872	9.57244	9.74204	10.5981	13.2339	13.1717	11.6574
ENSMUSG00000047773_382543_Ankfn1	th_6mon	wt_6mon	-0.957628	6.69907	6.62425e-09	1.00686e-07	65.0374	87.2466	64.3078	167.175	111.816	122.647	81.0091	97.4477	82.2812	127.311	144.753	160.793
ENSMUSG00000087881_NA_Gm22442	th_6mon	wt_6mon	0.70848	4.84431	6.63628e-09	1.00777e-07	37.7006	33.8928	37.2825	19.5967	22.0037	22.0045	29.6558	30.727	36.4755	25.2031	22.9148	18.5459
ENSMUSG00000032531_56332_Amotl2	th_6mon	wt_6mon	-0.773469	8.48023	6.75667e-09	1.02511e-07	256.184	292.353	259.595	375.437	492.481	450.846	220.729	224.558	232.832	340.318	324.609	329.507
ENSMUSG00000017146_12189_Brca1	th_6mon	wt_6mon	1.65358	0.956107	6.83692e-09	1.03634e-07	3.25187	2.64825	2.61887	0.895455	0.774779	0.916856	3.64128	3.1109	3.70607	1.38817	1.12028	0.609365
ENSMUSG00000043384_67298_Gprasp1	th_6mon	wt_6mon	-0.682578	6.10942	6.90695e-09	1.046e-07	51.3954	61.6387	49.3948	87.8579	82.0956	79.0612	56.346	53.9769	60.2398	58.5501	75.5338	64.0628
ENSMUSG00000055003_211187_Lrtm2	th_6mon	wt_6mon	-1.10018	3.91474	6.92945e-09	1.04845e-07	7.90496	11.2004	10.2936	15.1194	23.3673	21.6519	19.8581	21.1214	20.3509	29.2442	21.7605	22.5465
ENSMUSG00000031074_14174_Fgf3	th_6mon	wt_6mon	-1.18119	2.98807	7.03688e-09	1.06374e-07	3.54269	6.02539	5.31048	10.4011	10.661	11.1433	3.94159	4.06601	3.15341	7.92801	7.6722	8.84904
ENSMUSG00000079531_546325_Gm5936	th_6mon	wt_6mon	3.2199	-0.802516	7.17878e-09	1.0842e-07	1.1104	0.53451	1.09119	0.137762	0.0619823	0.0705274	0.825857	0.79137	0.650187	0.308483	0.0678956	0.158965
ENSMUSG00000034341_22378_Wbp2	th_6mon	wt_6mon	-0.706263	7.43598	7.42811e-09	1.12083e-07	131.317	150.562	121.595	218.216	204.387	205.905	135.065	152.707	134.784	177.316	201.514	202.442
ENSMUSG00000001300_13642_Efnb2	th_6mon	wt_6mon	0.962956	4.93522	7.5215e-09	1.1339e-07	46.5837	36.0551	40.8471	25.0383	20.0823	15.4102	48.125	49.8563	53.4454	18.509	29.7043	23.9772
ENSMUSG00000036887_12259_C1qa	th_6mon	wt_6mon	1.0794	5.60912	7.54258e-09	1.13604e-07	77.5162	61.5172	63.5439	20.1822	36.4456	34.8758	53.493	53.7859	57.5416	35.784	31.0283	18.122
ENSMUSG00000002602_26362_Axl	th_6mon	wt_6mon	0.84506	8.50585	7.54957e-09	1.13606e-07	503.67	418.351	508.097	207.883	284.747	268.004	370.359	341.599	349.541	193.419	220.491	170.887
ENSMUSG00000030830_16408_Itgal	th_6mon	wt_6mon	1.4925	1.51725	7.57615e-09	1.13903e-07	4.49446	3.79016	4.18291	1.82535	1.23965	1.1637	1.27632	2.91988	3.51101	0.771207	1.29002	0.635859
ENSMUSG00000068758_16188_Il3ra	th_6mon	wt_6mon	0.867375	3.52298	7.62367e-09	1.14514e-07	15.757	14.1645	15.204	8.0591	7.93374	7.61696	14.6777	13.2896	14.5967	8.85346	8.72458	8.1072
ENSMUSG00000050315_118449_Synpo2	th_6mon	wt_6mon	-0.768106	5.74677	7.76234e-09	1.16491e-07	34.8188	44.996	41.9383	57.8946	74.0689	65.9783	27.8539	28.4893	29.551	21.3162	32.1485	41.3573
ENSMUSG00000039953_65945_Clstn1	th_6mon	wt_6mon	-0.690267	10.3935	7.77781e-09	1.16618e-07	1023.49	1137.29	995.024	1596.87	1612.53	1651.89	1114.72	1166.89	1099.79	1362.63	1470.04	1517.19
ENSMUSG00000043857_268510_Mgat5b	th_6mon	wt_6mon	2.05312	0.554107	7.95354e-09	1.19145e-07	2.59092	1.74931	2.437	0.723252	0.340903	0.493692	1.61418	1.22799	1.49543	1.01799	1.42581	1.32471
ENSMUSG00000018920_66102_Cxcl16	th_6mon	wt_6mon	1.17538	3.0904	8.00337e-09	1.19678e-07	13.4305	11.2004	11.0574	5.71714	5.79535	3.56163	9.00935	7.99557	9.49273	3.97943	5.94086	4.10659
ENSMUSG00000034906_215387_Ncaph	th_6mon	wt_6mon	1.9317	1.21999	8.00355e-09	1.19678e-07	4.09789	2.21093	4.58302	0.792134	0.929735	0.987383	4.46714	3.46566	5.03895	1.35732	0.814747	0.953788
ENSMUSG00000030513_18553_Pcsk6	th_6mon	wt_6mon	-0.70361	6.56896	8.1855e-09	1.22289e-07	75.5333	81.3427	64.526	120.852	112.777	110.728	71.0613	87.7875	71.4231	110.56	120.956	120.124
ENSMUSG00000022766_15160_Serpind1	th_6mon	wt_6mon	-0.766806	5.61255	8.24953e-09	1.23135e-07	35.2154	43.4168	32.3357	66.7803	53.6767	59.9483	63.7036	69.2313	61.7678	89.0899	80.1168	83.9069
ENSMUSG00000018507_22368_Trpv2	th_6mon	wt_6mon	1.00382	2.8973	8.58989e-09	1.281e-07	10.4694	9.96132	9.60252	5.13165	4.86561	4.30217	8.25857	8.24117	8.87506	5.08997	5.12611	3.20579
ENSMUSG00000033386_20321_Frrs1	th_6mon	wt_6mon	1.82243	1.53324	8.72544e-09	1.30004e-07	4.67952	4.22749	4.36478	0.551049	1.73551	1.26949	2.62773	2.86531	2.86082	1.38817	0.509217	0.556377
ENSMUSG00000033373_110606_Fntb	th_6mon	wt_6mon	-0.702374	6.53454	8.85777e-09	1.31858e-07	65.3018	79.9821	71.0004	119.853	105.866	110.375	88.6295	101.186	84.5894	121.234	124.69	130.325
ENSMUSG00000020101_74048_Vsir	th_6mon	wt_6mon	0.748431	5.2049	8.94486e-09	1.33035e-07	52.6645	40.8657	47.7943	25.5205	28.8528	25.9541	32.2835	38.8044	39.4989	30.509	31.5035	21.3278
ENSMUSG00000039831_214137_Arhgap29	th_6mon	wt_6mon	-0.713692	6.38771	9.01249e-09	1.33921e-07	59.5383	74.5398	60.3431	102.53	105.959	95.9877	73.6139	75.9716	80.3631	91.6194	97.0567	91.1398
ENSMUSG00000032418_17436_Me1	th_6mon	wt_6mon	-0.876851	6.89234	9.06294e-09	1.3455e-07	75.3218	101.824	79.6936	180.882	132.766	136.717	104.096	103.861	96.9429	110.067	120.99	123.039
ENSMUSG00000074673_74711_Ttll9	th_6mon	wt_6mon	-1.04673	3.13422	9.24907e-09	1.3719e-07	5.10253	6.46271	5.9652	9.71225	11.9936	12.8712	5.781	6.46741	5.10397	9.50127	8.3851	8.05421
ENSMUSG00000044734_66222_Serpinb1a	th_6mon	wt_6mon	1.37423	1.93041	9.48498e-09	1.40564e-07	5.34047	5.24792	5.81971	2.41084	2.20037	1.41055	4.88007	3.22006	4.8764	2.77635	3.08925	2.252
ENSMUSG00000054342_16534_Kcnn4	th_6mon	wt_6mon	1.20614	3.39775	9.65892e-09	1.43014e-07	15.0432	13.8487	15.7132	8.33462	5.82634	4.30217	14.3774	12.7165	16.1572	5.02827	4.75269	5.61675
ENSMUSG00000025867_12890_Cplx2	th_6mon	wt_6mon	1.51122	4.96232	9.70261e-09	1.43533e-07	50.1793	43.271	47.3942	25.7271	11.6837	9.83857	55.2949	51.1935	55.461	21.748	28.4822	25.3284
ENSMUSG00000100781_NA_Gm29481	th_6mon	wt_6mon	1.93581	0.714764	9.76162e-09	1.44277e-07	2.69667	1.89508	2.94623	0.723252	0.712797	0.423164	1.68925	1.47359	1.95056	0.462724	0.91659	0.4504
ENSMUSG00000003363_18807_Pld3	th_6mon	wt_6mon	0.68892	6.32755	9.77039e-09	1.44278e-07	110.749	90.9396	101.699	59.3756	61.8894	58.5024	91.2572	86.8597	92.2616	69.5938	68.3708	66.1558
ENSMUSG00000006782_12799_Cnp	th_6mon	wt_6mon	-0.711698	10.0831	1.00533e-08	1.48324e-07	855.903	837.334	827.453	1189.2	1315.76	1436.89	725.628	869.716	742.676	1494.94	1197.92	1235.34
ENSMUSG00000023259_171429_Slc26a6	th_6mon	wt_6mon	1.00825	2.94625	1.01455e-08	1.49552e-07	10.6281	9.86414	10.6573	4.44284	5.48544	4.83112	10.3608	9.03254	11.1507	8.02056	6.58587	6.49106
ENSMUSG00000038677_268935_Scube3	th_6mon	wt_6mon	-0.683562	4.75989	1.01654e-08	1.49713e-07	21.2561	21.7448	20.66	31.1343	34.7101	31.8078	22.4108	23.632	27.4704	25.419	38.361	38.7874
ENSMUSG00000021423_17084_Ly86	th_6mon	wt_6mon	1.50334	1.79176	1.04212e-08	1.53343e-07	5.89567	5.3694	3.81918	1.79091	2.01443	1.26949	3.82897	4.0933	4.35625	2.46786	2.10476	1.53666
ENSMUSG00000042744_269700_Hectd4	th_6mon	wt_6mon	-0.668158	9.14276	1.05688e-08	1.55377e-07	434.773	469.883	433.823	653.028	688.965	688.841	387.702	441.066	386.829	537.161	565.298	603.987
ENSMUSG00000022385_29870_Gtse1	th_6mon	wt_6mon	1.88433	0.897271	1.09351e-08	1.6062e-07	3.11968	2.01656	3.41908	0.688812	0.898744	0.599483	3.22835	2.34682	2.47071	0.524421	0.645008	1.32471
ENSMUSG00000026979_215632_Psd4	th_6mon	wt_6mon	1.29324	2.65153	1.09512e-08	1.60714e-07	8.88316	7.41025	10.6573	2.65193	3.59498	4.23164	8.22103	7.72268	9.52524	5.18251	4.71874	4.18607
ENSMUSG00000039899_14190_Fgl2	th_6mon	wt_6mon	0.664733	6.13406	1.10225e-08	1.61618e-07	86.9545	85.7646	90.8965	48.8023	59.1621	50.815	189.046	175.329	182.703	102.941	84.2584	81.5754
ENSMUSG00000042178_233912_Armc5	th_6mon	wt_6mon	0.6603	4.86792	1.11119e-08	1.62784e-07	37.4891	35.0833	36.7005	22.2831	21.8798	21.8635	28.6422	33.4013	33.062	23.0437	26.3435	25.8583
ENSMUSG00000002668_70785_Dennd1c	th_6mon	wt_6mon	1.15946	2.78321	1.12714e-08	1.64976e-07	10.2315	7.75039	10.7665	3.75402	3.93588	4.58428	8.22103	5.86706	6.53438	5.33675	5.63533	4.71595
ENSMUSG00000035407_242553_Kank4	th_6mon	wt_6mon	-0.732986	8.39253	1.13451e-08	1.65909e-07	245.054	276.463	252.393	359.146	418.381	450.423	274.898	310.326	279.06	417.439	363.988	372.242
ENSMUSG00000092528_NA_Nlrp1c-ps	th_6mon	wt_6mon	1.40477	1.82689	1.16707e-08	1.7052e-07	5.41979	4.1303	5.81971	2.16976	1.73551	1.62213	2.96558	4.47534	4.19371	3.54755	3.73426	1.88108
ENSMUSG00000041762_68526_Gpr155	th_6mon	wt_6mon	-0.662391	5.78067	1.17554e-08	1.71606e-07	42.5387	47.207	40.6652	59.5822	67.6847	69.8574	46.7736	57.197	53.3154	79.5578	67.1827	72.064
ENSMUSG00000055421_211712_Pcdh9	th_6mon	wt_6mon	-0.671279	7.09103	1.17699e-08	1.71613e-07	105.725	117.738	98.935	163.145	166.144	160.943	95.2739	92.8359	100.584	121.481	138.066	152.288
ENSMUSG00000021990_219140_Spata13	th_6mon	wt_6mon	0.74409	8.19763	1.17766e-08	1.71613e-07	392.313	335.697	397.85	238.226	209.624	194.585	314.389	259.215	308.644	166.365	207.693	194.917
ENSMUSG00000027217_241556_Tspan18	th_6mon	wt_6mon	-0.789023	4.7161	1.19345e-08	1.73762e-07	18.4802	21.5748	18.9504	37.9191	29.4416	30.0799	22.3357	20.6029	26.3976	28.6581	33.2688	31.74
ENSMUSG00000044320_73598_1700001O22Rik	th_6mon	wt_6mon	1.76268	0.923133	1.20129e-08	1.7475e-07	2.16791	3.20706	3.12809	0.964337	0.681806	0.740537	0.638162	1.52816	1.30037	0.709511	0.645008	0.953788
ENSMUSG00000027513_18534_Pck1	th_6mon	wt_6mon	1.98365	4.91458	1.24558e-08	1.81034e-07	49.7827	51.8475	45.1755	6.16487	22.1897	7.05274	57.5848	22.3221	39.3038	17.4293	10.2862	3.36475
ENSMUSG00000036019_278279_Tmtc2	th_6mon	wt_6mon	0.791015	5.8376	1.30464e-08	1.89452e-07	75.9828	66.5222	79.1844	49.5256	37.1584	35.7574	73.0133	59.7621	71.6831	40.6581	50.5822	50.1799
ENSMUSG00000026548_98365_Slamf9	th_6mon	wt_6mon	-1.08161	3.76948	1.31326e-08	1.90538e-07	8.72453	10.3744	7.67474	22.8341	14.132	17.2792	10.6986	12.2799	9.49273	21.2236	21.7945	23.5798
ENSMUSG00000075012_14221_Fjx1	th_6mon	wt_6mon	1.57651	3.18708	1.31466e-08	1.90574e-07	15.9157	11.5649	13.7491	6.85368	3.74993	2.60951	14.0396	13.0985	12.1585	5.491	9.30169	5.06038
ENSMUSG00000062169_98417_Cnih4	th_6mon	wt_6mon	-0.682966	5.44355	1.32682e-08	1.92169e-07	31.6727	37.8044	32.845	53.934	47.9123	55.0819	34.7986	39.5139	37.6458	45.5938	45.8295	44.7751
ENSMUSG00000022103_14586_Gfra2	th_6mon	wt_6mon	0.861646	5.42098	1.36335e-08	1.97288e-07	54.0392	58.3102	56.633	38.0569	25.4128	25.3899	55.6703	46.5544	49.2192	31.4344	49.1224	39.1053
ENSMUSG00000032271_18113_Nnmt	th_6mon	wt_6mon	1.4845	1.59047	1.37495e-08	1.98793e-07	4.28295	4.68911	4.11017	2.03199	1.23965	1.19897	5.48069	4.44805	5.62412	3.6401	2.10476	1.32471
ENSMUSG00000048065_320635_Cyb5r2	th_6mon	wt_6mon	-0.936901	3.81269	1.37652e-08	1.98847e-07	8.3544	11.905	9.23878	16.0149	18.7806	19.1834	11.1491	10.0968	9.98037	17.9846	12.9341	15.3931
ENSMUSG00000031708_106529_Tecr	th_6mon	wt_6mon	-0.72404	7.58446	1.38161e-08	1.99408e-07	149.216	163.852	130.762	246.664	212.599	240.604	195.39	222.348	188.067	276.154	276.063	283.673
ENSMUSG00000040345_216445_Arhgap9	th_6mon	wt_6mon	1.15748	2.48222	1.41078e-08	2.03441e-07	8.43372	6.5113	8.29308	2.99633	3.44002	3.4911	5.18038	4.88467	7.02202	4.56555	3.66636	1.96057
ENSMUSG00000056214_93737_Pard6g	th_6mon	wt_6mon	-0.689898	4.82997	1.44943e-08	2.08833e-07	21.3355	23.567	21.7512	31.3754	34.927	36.3921	18.7695	21.9401	19.8632	29.3984	23.9332	29.6469
ENSMUSG00000087382_NA_Ctcflos	th_6mon	wt_6mon	1.80712	1.9631	1.45358e-08	2.09249e-07	8.32796	5.70954	3.81918	1.82535	2.01443	1.02265	6.11885	2.56513	6.89198	1.11054	1.59555	0.423906
ENSMUSG00000027663_22401_Zmat3	th_6mon	wt_6mon	0.684338	5.08266	1.47956e-08	2.12805e-07	43.9135	40.8171	42.9567	23.3163	27.7061	24.8256	46.5483	39.3229	46.0333	30.6941	25.1214	29.9384
ENSMUSG00000034463_219151_Scara3	th_6mon	wt_6mon	0.794108	5.44975	1.48178e-08	2.12941e-07	58.6394	62.2704	48.6309	37.0236	28.9767	27.3999	61.9768	64.5922	63.6208	38.2519	51.0575	38.6284
ENSMUSG00000025461_244233_Cd163l1	th_6mon	wt_6mon	2.18309	0.882905	1.48641e-08	2.1342e-07	4.44158	2.13804	2.0369	0.723252	0.557841	0.528955	1.5391	1.66461	1.10532	0.277635	0.814747	0.529882
ENSMUSG00000074892_93961_B3galt5	th_6mon	wt_6mon	1.59698	1.27746	1.49134e-08	2.13944e-07	3.88638	3.13417	3.67369	1.4465	0.80577	1.12844	4.39206	3.32921	4.84389	0.709511	1.39186	0.688847
ENSMUSG00000026393_59125_Nek7	th_6mon	wt_6mon	-0.919278	7.52717	1.51195e-08	2.16712e-07	132.745	129.619	128.688	170.963	258.187	276.855	119.224	124.245	124.771	162.046	139.763	142.141
ENSMUSG00000045903_225872_Npas4	th_6mon	wt_6mon	2.99985	-0.698814	1.516e-08	2.16985e-07	0.66095	1.04472	1.20031	0	0.123965	0.211582	0.450468	0.382041	0.52015	0.154241	0.101843	0.132471
ENSMUSG00000053398_236539_Phgdh	th_6mon	wt_6mon	-0.834819	7.01462	1.51646e-08	2.16985e-07	96.8159	104.642	83.3673	129.6	169.708	185.522	99.8161	109.482	98.2108	170.776	112.367	122.906
ENSMUSG00000086785_NA_Gm6081	th_6mon	wt_6mon	2.63929	-0.541199	1.52346e-08	2.17799e-07	1.16327	1.02043	0.945702	0.137762	0.0619823	0.282109	0.863396	0.682216	0.975281	0.308483	0.0678956	0.503388
ENSMUSG00000028197_71355_Col24a1	th_6mon	wt_6mon	-0.675863	7.58371	1.55609e-08	2.22272e-07	140.465	163.9	148.366	240.326	231.163	219.199	121.026	103.178	114.173	101.491	139.084	147.546
ENSMUSG00000085352_NA_Gm4128	th_6mon	wt_6mon	1.89638	0.374498	1.56456e-08	2.2329e-07	1.79778	2.23522	1.70954	0.516609	0.52685	0.423164	1.83941	1.2007	1.00779	0.277635	0.475269	0.317929
ENSMUSG00000038630_100041581_Zkscan16	th_6mon	wt_6mon	-1.12615	2.91883	1.72042e-08	2.45323e-07	4.36227	6.19546	3.9283	10.0222	9.39032	10.9317	6.41916	6.41283	5.78667	10.1491	11.6101	13.2736
ENSMUSG00000046337_381337_Fam178b	th_6mon	wt_6mon	-0.764391	7.17374	1.72364e-08	2.45571e-07	99.116	127.432	101.517	191.317	157.28	183.406	129.359	157.619	130.59	216.709	196.082	203.687
ENSMUSG00000030310_232333_Slc6a1	th_6mon	wt_6mon	-1.12477	7.19683	1.74576e-08	2.48508e-07	90.2328	96.7949	95.6978	122.161	228.839	237.501	77.1801	78.8914	80.9158	129.131	97.8036	104.599
ENSMUSG00000083287_NA_Gm13502	th_6mon	wt_6mon	-2.3505	-0.375363	1.75228e-08	2.49224e-07	0.211504	0.194367	0.363732	1.48095	0.929735	1.26949	1.16371	1.85563	1.78801	2.80719	2.78372	2.33148
ENSMUSG00000059857_80883_Ntng1	th_6mon	wt_6mon	0.884348	5.90587	1.78613e-08	2.5382e-07	73.3918	83.0677	81.5123	52.7974	38.677	31.702	61.0384	59.653	62.2229	33.0694	60.3252	47.6629
ENSMUSG00000023064_20618_Sncg	th_6mon	wt_6mon	-0.802611	8.10701	1.81648e-08	2.57913e-07	190.38	248.037	177.938	354.015	310.284	361.523	204.813	232.254	216.48	314.961	316.258	330.435
ENSMUSG00000008090_116701_Fgfrl1	th_6mon	wt_6mon	0.723216	4.85016	1.83386e-08	2.60158e-07	36.6695	37.3428	35.7184	24.3839	20.4232	18.6898	44.5588	43.4162	43.7901	28.0719	28.4482	29.488
ENSMUSG00000020733_26941_Slc9a3r1	th_6mon	wt_6mon	-0.897018	6.23174	1.84042e-08	2.60864e-07	55.4933	57.7028	47.758	71.7053	97.1883	117.181	53.5306	52.3942	55.2009	87.7325	65.7229	66.1028
ENSMUSG00000026787_14417_Gad2	th_6mon	wt_6mon	1.97604	0.162336	1.86564e-08	2.64214e-07	1.45409	1.7736	1.78229	0.447728	0.371894	0.3879	0.863396	0.518484	1.36539	0.401028	0.746851	0.582871
ENSMUSG00000092741_NA_Mir3074-1	th_6mon	wt_6mon	1.22033	1.93784	1.8713e-08	2.6479e-07	5.76348	4.88348	5.34686	2.30752	2.29335	1.9395	2.8905	2.647	3.86861	2.34447	3.15714	2.49045
ENSMUSG00000020023_319880_Tmcc3	th_6mon	wt_6mon	-0.661942	7.00528	1.88016e-08	2.65816e-07	95.494	110.206	99.2624	162.594	150.276	147.931	96.4376	115.049	94.0821	131.969	140.136	132.974
ENSMUSG00000079003_666704_Samd1	th_6mon	wt_6mon	0.655538	4.91815	1.89341e-08	2.67462e-07	38.7581	36.6868	37.5735	22.0764	24.2041	22.2161	28.4921	24.8327	30.9814	22.4884	23.5598	19.8971
ENSMUSG00000096349_NA_Gm22513	th_6mon	wt_6mon	1.05428	3.36188	1.90503e-08	2.68875e-07	14.3029	12.3666	15.4586	7.1292	4.95859	7.29958	22.7862	13.808	21.4562	8.51413	5.12611	5.48428
ENSMUSG00000006517_192156_Mvd	th_6mon	wt_6mon	-1.00827	3.74456	1.91909e-08	2.70629e-07	8.01071	10.8603	8.36583	19.4589	13.915	19.0424	24.1751	29.9356	20.9035	53.1208	43.7926	43.9537
ENSMUSG00000039347_76252_Atp6v0e2	th_6mon	wt_6mon	-0.643043	6.12991	1.96799e-08	2.7729e-07	54.9117	59.5007	53.1048	86.1359	75.1846	88.5471	64.2292	69.1494	60.9225	88.257	82.1536	85.2846
ENSMUSG00000049122_242506_Frmd3	th_6mon	wt_6mon	-0.758446	6.56337	1.97953e-08	2.78679e-07	68.3686	81.7071	65.3262	134.628	106.92	106.461	99.7786	118.105	93.0418	133.049	126.795	126.933
ENSMUSG00000040522_170744_Tlr8	th_6mon	wt_6mon	1.59262	1.91807	2.02232e-08	2.8441e-07	5.97498	5.22362	5.67421	0.964337	2.47929	1.86898	3.82897	3.32921	4.25873	2.15938	1.52765	1.13925
ENSMUSG00000100301_NA_6030407O03Rik	th_6mon	wt_6mon	-0.785523	4.23529	2.02366e-08	2.8441e-07	13.219	15.5008	13.6036	25.6927	21.2289	22.8156	10.9238	13.1804	14.0115	16.8432	20.8779	16.5853
ENSMUSG00000039488_244682_Cntn5	th_6mon	wt_6mon	-1.56093	1.01357	2.03199e-08	2.85338e-07	1.00464	1.26339	0.80021	2.65193	2.97515	3.13847	0.600624	0.818659	0.455131	0.863752	1.35791	0.980283
ENSMUSG00000051674_100737_Dcun1d4	th_6mon	wt_6mon	-0.705997	5.47695	2.05172e-08	2.87866e-07	31.6198	40.7928	31.2809	52.5908	53.4598	55.5403	52.2918	56.2692	48.9266	64.3804	59.3068	60.4331
ENSMUSG00000071719_620592_Tmem28	th_6mon	wt_6mon	-1.25132	3.04278	2.07288e-08	2.90406e-07	4.20364	6.63278	4.03742	10.4011	13.8531	9.66225	11.2992	11.1065	9.65528	8.23649	12.6965	11.7104
ENSMUSG00000032554_22041_Trf	th_6mon	wt_6mon	0.950217	3.09876	2.07333e-08	2.90406e-07	11.6856	12.3423	10.1117	5.51049	6.04328	5.32482	9.98537	9.68747	11.3133	5.02827	6.14455	3.92113
ENSMUSG00000038648_208647_Creb3l2	th_6mon	wt_6mon	0.671299	7.33394	2.09751e-08	2.93545e-07	204.313	192.083	210.564	131.288	116.341	116.511	184.016	182.397	184.588	135.146	150.592	136.021
ENSMUSG00000040747_12508_Cd53	th_6mon	wt_6mon	1.33375	2.19335	2.15873e-08	3.01858e-07	6.66237	6.41412	6.5108	2.03199	2.01443	3.38531	3.79144	5.45773	7.44464	4.41131	3.02135	1.88108
ENSMUSG00000037568_226841_Vash2	th_6mon	wt_6mon	1.32029	2.40669	2.17275e-08	3.03564e-07	7.66702	6.29264	8.83868	2.30752	2.69623	3.70269	5.781	4.52991	6.56689	2.56041	1.96897	2.14602
ENSMUSG00000038042_218232_Ptpdc1	th_6mon	wt_6mon	-0.652816	8.15109	2.17869e-08	3.04136e-07	216.289	231.759	229.296	327.737	331.853	357.397	244.566	263.199	232.149	377.46	298.469	328.156
ENSMUSG00000029322_231507_Plac8	th_6mon	wt_6mon	2.57258	0.104977	2.20904e-08	3.08115e-07	2.16791	1.89508	0.909329	0.137762	0.433876	0.211582	1.3514	1.36443	1.69049	0.863752	0.203687	0.503388
ENSMUSG00000026687_56752_Aldh9a1	th_6mon	wt_6mon	-0.682144	5.87386	2.21289e-08	3.08392e-07	44.1514	52.3091	41.5018	66.5392	67.9016	76.9806	52.7423	60.9355	48.8616	70.5809	67.8956	68.6728
ENSMUSG00000017417_72324_Plxdc1	th_6mon	wt_6mon	0.947035	5.18462	2.28253e-08	3.17831e-07	45.1296	57.5327	43.7205	30.6177	18.7806	23.133	70.9487	62.7911	69.9601	33.2236	31.3338	29.9384
ENSMUSG00000058881_329003_Zfp516	th_6mon	wt_6mon	0.739375	6.85252	2.35115e-08	3.26863e-07	157.676	126.825	157.896	78.6968	92.5706	81.9175	103.42	95.6467	102.242	76.3495	80.3544	76.462
ENSMUSG00000045932_15958_Ifit2	th_6mon	wt_6mon	-0.633723	5.29539	2.35134e-08	3.26863e-07	30.5623	34.2329	29.4623	46.2882	46.3318	47.1123	25.3388	28.9805	27.893	35.1362	36.2902	34.8133
ENSMUSG00000013415_140486_Igf2bp1	th_6mon	wt_6mon	-1.70768	1.73394	2.35855e-08	3.27592e-07	1.37478	2.45389	0.872956	5.26941	5.20652	4.40796	1.31386	3.30192	1.3979	4.56555	3.56452	3.04682
ENSMUSG00000018217_18858_Pmp22	th_6mon	wt_6mon	-0.709233	12.5206	2.37554e-08	3.29675e-07	4450.6	5083.43	4144.14	7440.96	6631.77	7271.41	9368.19	11305	8891.77	15039	12124	12629.9
ENSMUSG00000024579_240334_Pcyox1l	th_6mon	wt_6mon	-0.68379	6.45908	2.39279e-08	3.31792e-07	66.1478	74.1025	66.6356	93.7817	110.607	112.914	75.641	83.0939	69.44	84.802	85.0731	87.1657
ENSMUSG00000049493_102502_Pls1	th_6mon	wt_6mon	1.06852	2.86033	2.41713e-08	3.34887e-07	9.4648	9.4754	10.8028	3.68514	4.61768	5.21902	10.1731	5.81248	6.2418	2.59126	2.07081	2.62292
ENSMUSG00000086331_NA_Gm16310	th_6mon	wt_6mon	-1.07916	2.74738	2.48574e-08	3.44107e-07	4.49446	4.56763	4.11017	9.47116	9.94816	7.19379	4.35452	6.57656	5.33154	7.95886	5.60138	8.45162
ENSMUSG00000039753_242960_Fbxl5	th_6mon	wt_6mon	-0.653519	6.61532	2.52508e-08	3.49261e-07	71.1182	82.5332	79.8755	113.172	116.465	121.131	67.3824	79.4372	68.3022	107.29	97.5999	92.9944
ENSMUSG00000097233_102631780_Gm17552	th_6mon	wt_6mon	-0.710137	4.94687	2.5287e-08	3.4947e-07	24.9839	24.6118	22.0421	42.3619	34.0903	35.5811	20.7966	24.1232	22.0739	40.0719	38.7005	43.5563
ENSMUSG00000034471_140721_Caskin2	th_6mon	wt_6mon	-0.693732	8.72928	2.54166e-08	3.50969e-07	305.332	376.368	312.627	526.666	507.232	501.45	363.64	408.211	350.678	459.732	518.179	564.457
ENSMUSG00000035683_17279_Melk	th_6mon	wt_6mon	2.83299	-0.604864	2.56707e-08	3.54183e-07	0.713826	1.04472	1.34581	0.275525	0.0619823	0.0705274	1.61418	1.55545	1.33288	0.740359	0.271582	0
ENSMUSG00000086918_NA_4930429F24Rik	th_6mon	wt_6mon	-0.866404	3.96723	2.58821e-08	3.56803e-07	10.5752	13.5814	9.71163	21.2154	18.2848	19.6066	16.6298	16.6734	12.6461	19.8355	21.7945	19.8441
ENSMUSG00000042228_17096_Lyn	th_6mon	wt_6mon	0.800994	3.78157	2.59132e-08	3.56935e-07	19.2204	16.7399	17.2045	9.81557	10.0101	9.30961	15.2784	16.5096	17.5225	14.1285	13.5452	9.51139
ENSMUSG00000037544_218977_Dlgap5	th_6mon	wt_6mon	2.18811	0.746509	2.59647e-08	3.5729e-07	2.8553	2.28382	2.76436	0.206644	0.960726	0.458428	3.04066	2.97446	3.28345	1.29563	1.4937	0.609365
ENSMUSG00000032434_67213_Cmtm6	th_6mon	wt_6mon	-0.654195	7.28454	2.5982e-08	3.5729e-07	124.153	128.647	118.504	195.933	172.559	189.542	162.056	180.16	166.643	224.822	221.306	224.564
ENSMUSG00000029204_74734_Rhoh	th_6mon	wt_6mon	1.95958	0.325281	2.62019e-08	3.60016e-07	2.27367	1.50635	1.85503	0.516609	0.402885	0.458428	1.42648	1.33714	1.33288	0.740359	0.543165	0.158965
ENSMUSG00000028871_192199_Rspo1	th_6mon	wt_6mon	-0.841816	5.30254	2.70361e-08	3.71171e-07	26.0414	35.8608	24.6974	56.6203	47.8194	43.868	27.0656	34.2745	27.0153	40.1028	57.847	54.101
ENSMUSG00000011179_18263_Odc1	th_6mon	wt_6mon	-0.769936	6.85798	2.72316e-08	3.73546e-07	81.7991	105.663	75.5107	149.3	131.155	147.579	107.925	110.546	98.6009	167.167	135.825	139.915
ENSMUSG00000091712_665119_Sec14l5	th_6mon	wt_6mon	-0.888628	7.43448	2.73239e-08	3.74503e-07	118.918	128.574	124.36	161.285	239.438	256.473	144.45	149.869	142.001	211.835	153.444	167.522
ENSMUSG00000040687_228355_Madd	th_6mon	wt_6mon	0.716976	4.59249	2.78195e-08	3.8098e-07	32.8889	27.5516	31.1354	18.5635	17.0141	17.6318	29.5432	26.0061	29.551	17.491	19.9613	16.8238
ENSMUSG00000043004_14702_Gng2	th_6mon	wt_6mon	-0.700417	7.52976	2.8015e-08	3.83341e-07	129.837	160.11	141.637	242.393	213.653	213.663	164.233	184.526	171.259	225.47	238.415	240.196
ENSMUSG00000025171_226122_Ubtd1	th_6mon	wt_6mon	0.926069	3.38999	2.80488e-08	3.83488e-07	12.9017	12.9254	15.9314	6.71592	7.59284	6.62957	12.2377	11.5704	9.7203	8.02056	5.94086	5.24584
ENSMUSG00000043252_100201_Tmem64	th_6mon	wt_6mon	0.676226	5.40451	2.82574e-08	3.86022e-07	52.0035	53.1109	54.2324	35.0261	32.6647	27.5409	52.2542	55.1503	59.1995	39.455	42.4347	38.0985
ENSMUSG00000075316_20274_Scn9a	th_6mon	wt_6mon	-1.8476	0.549986	2.84243e-08	3.87983e-07	0.713826	0.41303	0.836583	2.30752	1.95244	2.39793	1.5391	1.2007	1.00779	1.35732	1.15422	1.88108
ENSMUSG00000004880_98386_Lbr	th_6mon	wt_6mon	-0.7763	5.82231	2.85867e-08	3.89878e-07	43.7549	47.0369	37.0279	57.1369	72.0235	79.8722	42.907	46.5817	44.4078	65.5835	54.5201	57.2273
ENSMUSG00000062082_239849_Cd200r4	th_6mon	wt_6mon	2.21024	0.0389685	2.8836e-08	3.92943e-07	1.61272	1.48205	1.60042	0.172203	0.557841	0.211582	0.225234	0.463907	0.715206	0	0.0678956	0
ENSMUSG00000046317_329716_BC107364	th_6mon	wt_6mon	-2.14092	-0.0798164	2.88588e-08	3.92943e-07	0.317256	0.53451	0.145493	1.41206	1.51857	1.48107	0.600624	0.60035	0.747715	2.06684	2.20661	1.98706
ENSMUSG00000060675_225845_Pla2g16	th_6mon	wt_6mon	-0.790857	7.84684	2.93867e-08	3.99804e-07	161.589	196.068	159.46	335.245	246.225	272.729	195.428	238.284	199.347	328.997	336.694	336.873
ENSMUSG00000033720_94282_Sfxn5	th_6mon	wt_6mon	0.907042	3.96319	2.98519e-08	4.058e-07	22.1286	17.1772	22.6605	11.8476	9.17339	10.5438	19.5953	15.3635	21.0986	13.6658	10.7614	11.1275
ENSMUSG00000019982_17863_Myb	th_6mon	wt_6mon	2.29892	-0.365939	2.9941e-08	4.06678e-07	1.1104	1.23909	1.12757	0.137762	0.309912	0.211582	0.900935	0.518484	0.715206	0.308483	0.407373	0.132471
ENSMUSG00000030144_17474_Clec4d	th_6mon	wt_6mon	2.80257	0.432903	3.02703e-08	4.10815e-07	2.53805	1.1662	3.09172	0.275525	0.557841	0.0705274	0.825857	0.218309	1.10532	0.0616966	0.0678956	0
ENSMUSG00000008398_13713_Elk3	th_6mon	wt_6mon	0.833104	4.82371	3.07387e-08	4.16831e-07	38.8903	36.2738	35.6093	23.454	20.7021	15.2339	32.3211	33.2103	32.4769	19.8355	30.0777	24.3481
ENSMUSG00000040659_27984_Efhd2	th_6mon	wt_6mon	0.634396	5.70352	3.1632e-08	4.28594e-07	65.0639	62.8049	66.0537	35.646	42.3339	41.2938	57.1343	50.2384	55.2984	33.0385	35.6791	32.1109
ENSMUSG00000024186_50782_Rgs11	th_6mon	wt_6mon	-0.747318	5.14426	3.23389e-08	4.37815e-07	25.8035	29.5681	25.4976	50.8688	39.0489	39.8127	31.8706	31.2455	34.2974	42.9408	44.1321	51.3191
ENSMUSG00000021892_24056_Sh3bp5	th_6mon	wt_6mon	-0.809162	7.26539	3.28276e-08	4.44069e-07	109.982	123.132	109.592	149.541	210.647	212.993	120.425	128.83	124.056	155.074	128.832	137.054
ENSMUSG00000014547_268752_Wdfy2	th_6mon	wt_6mon	-0.766729	6.57568	3.34793e-08	4.52516e-07	73.2068	70.6768	72.4917	95.1594	119.688	136.647	90.9194	96.9292	90.246	129.748	87.6192	97.6838
ENSMUSG00000032177_18577_Pde4a	th_6mon	wt_6mon	0.78277	3.78922	3.36195e-08	4.54041e-07	17.6606	16.8128	18.7686	10.2977	9.57627	9.66225	13.4765	13.1258	13.4589	9.22364	12.8662	11.0216
ENSMUSG00000020019_57764_Ntn4	th_6mon	wt_6mon	0.744407	6.33404	3.40694e-08	4.59743e-07	118.865	94.8512	95.5523	61.132	64.2447	50.956	46.2105	57.6336	54.8433	41.676	63.0071	44.0597
ENSMUSG00000031994_30806_Adamts8	th_6mon	wt_6mon	1.74506	1.14164	3.46204e-08	4.66799e-07	2.45873	3.35284	4.18291	0.654371	1.17766	0.987383	2.51511	1.82834	2.0806	1.20308	1.4937	0.582871
ENSMUSG00000052135_329934_Foxo6	th_6mon	wt_6mon	1.02045	4.36338	3.46981e-08	4.67466e-07	31.4876	26.2882	26.2614	9.57448	17.0761	12.8712	18.8821	14.9542	16.2872	10.0874	7.70615	8.45162
ENSMUSG00000000982_20302_Ccl3	th_6mon	wt_6mon	2.28925	-0.135867	3.49659e-08	4.70692e-07	1.82422	1.04472	1.27306	0.275525	0.309912	0.211582	0.750779	0.845948	0.910262	0.616966	0.203687	0.317929
ENSMUSG00000018983_242705_E2f2	th_6mon	wt_6mon	2.09218	0.904885	3.52535e-08	4.7418e-07	3.78063	1.91938	3.09172	0.929896	0.371894	0.67001	2.10218	2.4014	4.25873	0.925449	0.91659	0.980283
ENSMUSG00000026077_18143_Npas2	th_6mon	wt_6mon	1.95952	3.66488	3.55893e-08	4.78309e-07	23.7942	10.9089	26.5524	7.37029	5.29949	2.39793	17.343	19.8115	21.2611	2.00514	14.1223	14.2803
ENSMUSG00000037852_12876_Cpe	th_6mon	wt_6mon	0.633666	8.4398	3.60727e-08	4.84413e-07	439.637	440.606	413.89	269.808	271.762	254.992	404.82	352.76	401.816	247.897	286.723	265.842
ENSMUSG00000021696_74559_Elovl7	th_6mon	wt_6mon	-0.719051	6.03781	3.61485e-08	4.85038e-07	47.8527	59.6222	44.7026	89.0634	75.8044	74.4064	81.4596	88.7972	77.8274	114.416	119.394	113.156
ENSMUSG00000008206_67260_Cers4	th_6mon	wt_6mon	-0.669653	6.4129	3.6214e-08	4.85525e-07	61.8384	76.6536	63.1074	105.009	99.2027	102.018	82.886	96.8474	80.8833	122.961	117.799	126.112
ENSMUSG00000022887_17174_Masp1	th_6mon	wt_6mon	-2.30399	1.36214	3.64374e-08	4.88126e-07	0.370132	1.60353	0.654717	5.54494	3.56398	3.45584	1.87695	2.18309	1.78801	3.73264	6.41613	4.63647
ENSMUSG00000018171_75909_Vmp1	th_6mon	wt_6mon	0.852603	5.53166	3.65494e-08	4.89231e-07	64.7466	49.2478	68.0178	26.4159	37.1584	32.6894	57.6974	53.7586	55.0058	35.4138	26.5811	28.0838
ENSMUSG00000022089_57784_Bin3	th_6mon	wt_6mon	0.749144	4.04536	3.66489e-08	4.90169e-07	22.1815	19.8741	21.0237	12.2609	11.2808	12.307	17.831	18.2015	21.2936	13.2339	13.002	12.2403
ENSMUSG00000032925_223272_Itgbl1	th_6mon	wt_6mon	0.676303	4.96861	3.73517e-08	4.99166e-07	39.6041	41.7161	36.3732	24.625	24.731	20.9819	44.2209	46.0086	49.1216	28.0411	34.2533	26.3352
ENSMUSG00000055067_69726_Smyd3	th_6mon	wt_6mon	-0.66704	4.63994	3.75697e-08	5.01674e-07	19.8549	19.6068	19.5324	31.8575	28.9148	28.7046	15.6913	16.1276	15.0843	20.6375	25.6645	28.3752
ENSMUSG00000028670_26394_Lypla2	th_6mon	wt_6mon	0.756121	5.69856	3.76991e-08	5.02998e-07	70.8802	55.2489	73.3647	33.8207	41.962	37.0269	54.5066	52.8581	62.5805	32.6992	31.4696	30.1503
ENSMUSG00000079334_56441_Naa80	th_6mon	wt_6mon	0.713433	4.32001	3.94351e-08	5.25738e-07	25.9621	24.6603	25.0611	15.7394	14.3799	13.9644	19.2575	20.0299	23.2442	12.802	13.647	12.3992
ENSMUSG00000034403_18744_Pja1	th_6mon	wt_6mon	-1.57516	7.08626	3.94877e-08	5.26017e-07	70.7745	72.3532	66.2355	87.8924	235.223	272.024	59.6119	72.9698	63.8159	95.2904	63.5163	74.316
ENSMUSG00000033377_114301_Palmd	th_6mon	wt_6mon	-0.731559	5.20851	3.9987e-08	5.3224e-07	24.4816	33.747	26.9161	44.8072	47.1376	43.0922	41.7809	41.6425	42.8798	45.5629	46.6103	43.8478
ENSMUSG00000021895_71704_Arhgef3	th_6mon	wt_6mon	0.635665	4.94545	4.03952e-08	5.37244e-07	40.3972	37.4157	36.7369	23.3163	23.5843	23.5209	38.5525	33.6469	41.9046	25.4498	23.1524	16.6383
ENSMUSG00000000093_21385_Tbx2	th_6mon	wt_6mon	0.956676	5.5156	4.10422e-08	5.45411e-07	64.8524	56.8038	62.9256	41.0532	23.5843	26.2714	51.3908	46.9637	53.3479	36.0617	42.4687	37.5157
ENSMUSG00000031990_83964_Jam3	th_6mon	wt_6mon	-0.656214	7.418	4.10992e-08	5.45559e-07	130.815	146.286	129.889	201.34	193.292	217.753	144.187	152.816	149.055	220.75	187.188	196.321
ENSMUSG00000068270_208431_Shroom4	th_6mon	wt_6mon	0.686925	5.36174	4.11191e-08	5.45559e-07	50.7609	51.9689	52.3774	35.8182	28.2639	27.9641	41.6307	35.0386	42.3922	31.5578	29.908	25.3549
ENSMUSG00000045287_237847_Rtn4rl1	th_6mon	wt_6mon	1.10043	2.76481	4.16325e-08	5.51929e-07	10.3637	8.98949	8.58407	4.47728	4.74165	3.209	6.15639	6.74029	7.76974	6.44729	5.43165	5.61675
ENSMUSG00000039375_244484_Wdr17	th_6mon	wt_6mon	-0.842677	4.40691	4.19948e-08	5.56289e-07	13.9328	18.9022	13.6399	29.7911	24.9169	25.002	16.1793	17.9832	16.2547	27.8869	26.4793	30.2563
ENSMUSG00000079547_14999_H2-DMb1	th_6mon	wt_6mon	-0.621806	5.77102	4.21472e-08	5.57862e-07	41.8513	49.0048	40.9198	64.7139	62.4472	66.5426	66.7443	68.7128	63.4258	90.5397	80.4902	79.0055
ENSMUSG00000026825_13429_Dnm1	th_6mon	wt_6mon	0.710143	6.57805	4.26269e-08	5.63762e-07	129.229	116.985	116.867	82.0375	67.7157	62.2757	128.045	113.057	123.373	63.7017	88.3661	80.2507
ENSMUSG00000044117_67254_2900011O08Rik	th_6mon	wt_6mon	-1.10469	2.05445	4.28916e-08	5.66811e-07	2.74955	2.76973	2.50975	5.61382	5.42345	5.50113	5.1053	5.81248	5.49408	7.1568	6.1785	4.98089
ENSMUSG00000026437_18557_Cdk18	th_6mon	wt_6mon	1.62538	1.41163	4.30999e-08	5.6911e-07	4.49446	3.13417	4.21929	1.4465	1.45658	0.740537	2.17726	1.9102	1.65798	1.29563	0.984486	1.03327
ENSMUSG00000038843_14537_Gcnt1	th_6mon	wt_6mon	1.1947	3.16911	4.3459e-08	5.73277e-07	14.3294	10.9089	12.6579	6.99144	5.08255	3.73795	16.7424	13.6716	13.0363	6.07711	7.40062	7.6568
ENSMUSG00000046876_20238_Atxn1	th_6mon	wt_6mon	-0.73761	8.14254	4.34845e-08	5.73277e-07	202.859	234.091	212.528	290.3	360.613	382.858	208.529	246.253	220.706	327.146	251.349	246.236
ENSMUSG00000005045_269610_Chd5	th_6mon	wt_6mon	1.05898	4.74513	4.38551e-08	5.77704e-07	35.5326	28.3776	46.7031	21.1121	13.884	15.7629	16.7048	10.7517	13.1988	6.72493	10.7954	10.5447
ENSMUSG00000041817_320557_Fam169a	th_6mon	wt_6mon	-0.855903	4.26783	4.4175e-08	5.81035e-07	11.3948	16.8371	13.7491	26.0026	23.4603	23.133	9.38474	6.4947	10.8581	8.88431	10.0485	9.37892
ENSMUSG00000056529_19204_Ptafr	th_6mon	wt_6mon	1.35409	2.91452	4.4178e-08	5.81035e-07	11.5534	9.40252	11.7849	2.65193	5.76436	3.77321	8.40873	7.31335	8.19236	5.4293	6.68771	2.94085
ENSMUSG00000094910_268595_D430019H16Rik	th_6mon	wt_6mon	-0.688522	5.41249	4.48005e-08	5.88756e-07	32.0957	35.6178	32.1902	58.4801	45.2471	50.1097	48.8757	52.1486	49.8043	76.6889	71.2224	74.0246
ENSMUSG00000028528_72685_Dnajc6	th_6mon	wt_6mon	1.39796	1.46897	4.50457e-08	5.9151e-07	4.04501	3.76587	4.03742	1.82535	1.33262	1.12844	3.04066	2.83802	4.03116	3.39331	2.30845	1.90758
ENSMUSG00000030584_29861_Dpf1	th_6mon	wt_6mon	-1.09891	2.56254	4.57523e-08	6.00313e-07	3.48981	4.08171	3.9283	6.40595	8.4296	8.67487	4.46714	3.92956	3.38097	4.93573	6.1785	4.47751
ENSMUSG00000026797_20910_Stxbp1	th_6mon	wt_6mon	-0.617244	6.22271	4.61362e-08	6.04873e-07	59.459	65.7204	55.4327	84.7239	87.829	92.0382	72.9007	72.3149	66.3191	72.1542	81.0334	90.9278
ENSMUSG00000069274_319157_Hist1h4f	th_6mon	wt_6mon	1.2703	2.5164	4.61922e-08	6.05128e-07	9.96712	7.65321	6.61992	2.5486	3.96687	3.06794	9.3472	8.73236	7.83476	4.87403	3.7682	2.86137
ENSMUSG00000029602_19415_Rasal1	th_6mon	wt_6mon	2.57312	0.152447	4.89072e-08	6.40191e-07	2.3001	1.14191	1.8914	0.516609	0.0929735	0.246846	0.900935	2.1558	2.50322	0.215938	0.203687	0.211953
ENSMUSG00000021792_70564_Fam213a	th_6mon	wt_6mon	-0.81179	5.47725	4.90262e-08	6.41243e-07	29.1347	41.2787	28.6621	61.9931	54.8854	49.2634	39.6787	44.9171	47.2686	55.4652	57.4396	58.552
ENSMUSG00000017446_56745_C1qtnf1	th_6mon	wt_6mon	0.76553	4.13388	5.03635e-08	6.58215e-07	22.7102	22.7653	21.8966	14.224	12.5204	11.1081	16.9301	21.5307	17.8151	13.9126	18.4676	11.4455
ENSMUSG00000046295_234396_Ankle1	th_6mon	wt_6mon	2.16313	0.469491	5.06497e-08	6.61435e-07	2.88174	1.53064	2.00052	0.516609	0.619823	0.211582	2.81542	2.26496	2.34067	0.524421	0.339478	0.158965
ENSMUSG00000042105_101490_Inpp5f	th_6mon	wt_6mon	0.590838	5.92956	5.10921e-08	6.66688e-07	74.37	71.0898	78.7115	48.9401	47.2615	45.9486	71.5117	64.0737	64.0759	46.8586	48.7151	49.3321
ENSMUSG00000005142_17159_Man2b1	th_6mon	wt_6mon	0.655266	5.86173	5.12355e-08	6.68033e-07	81.0324	68.8546	67.7632	40.1577	47.6954	44.1149	60.8131	64.7286	68.4972	53.1516	55.6404	44.4571
ENSMUSG00000026872_24136_Zeb2	th_6mon	wt_6mon	0.786553	9.66232	5.23704e-08	6.82295e-07	1044.75	980.218	1117.35	702.071	536.643	502.507	836.03	743.724	824.08	599.629	729.097	702.439
ENSMUSG00000010051_15586_Hyal1	th_6mon	wt_6mon	0.902018	3.22015	5.32419e-08	6.93105e-07	12.5845	11.5163	12.7306	5.6827	7.004	6.10062	8.82166	10.8063	14.1741	5.83033	5.90691	6.17313
ENSMUSG00000078942_17952_Naip6	th_6mon	wt_6mon	1.58768	1.84504	5.3583e-08	6.96999e-07	6.16005	4.30038	5.56509	1.20542	2.51028	1.34002	5.33053	4.44805	5.42906	2.65295	3.39478	2.19901
ENSMUSG00000030275_75320_Etnk1	th_6mon	wt_6mon	-0.64563	7.30346	5.41013e-08	7.0319e-07	120.293	139.361	117.995	187.805	188.364	187.92	140.659	147.249	147.527	173.707	171.097	165.827
ENSMUSG00000028631_60613_Kcnq4	th_6mon	wt_6mon	0.819005	3.56045	5.42498e-08	7.04568e-07	16.3651	15.2578	14.1128	7.95578	8.21266	8.60434	10.6611	14.845	12.4836	9.03855	8.72458	8.82254
ENSMUSG00000024940_16998_Ltbp3	th_6mon	wt_6mon	0.645038	7.83329	5.44477e-08	7.06586e-07	284.235	277.046	290.913	185.325	174.387	160.908	227.374	219.1	229.646	144.586	180.161	169.668
ENSMUSG00000087259_72386_2610035D17Rik	th_6mon	wt_6mon	0.912257	4.12123	5.50165e-08	7.13409e-07	23.3447	20.7487	25.1702	14.6373	9.94816	10.5791	14.9405	12.4709	16.4822	10.5501	12.4928	14.1214
ENSMUSG00000028226_17389_Mmp16	th_6mon	wt_6mon	1.13631	2.78398	5.75272e-08	7.45384e-07	11.1304	7.7018	9.74801	4.54616	3.47101	4.40796	9.15951	9.00525	10.2079	9.28534	5.09217	6.94146
ENSMUSG00000005442_71722_Cic	th_6mon	wt_6mon	0.682471	8.73602	5.78866e-08	7.49455e-07	554.563	482.857	571.641	303.318	342.421	312.295	384.474	358.191	408.545	245.028	287.402	298.377
ENSMUSG00000014444_234839_Piezo1	th_6mon	wt_6mon	0.709457	6.59537	5.81028e-08	7.51669e-07	123.333	120.362	123.705	77.388	78.2837	58.9609	119.824	110.492	118.334	68.8225	79.336	70.3419
ENSMUSG00000024270_106957_Slc39a6	th_6mon	wt_6mon	0.717157	4.60162	5.89334e-08	7.6182e-07	33.3647	29.1794	29.6078	19.8378	17.665	16.045	28.1542	29.9902	27.9255	20.0514	23.5937	23.6857
ENSMUSG00000051242_93880_Pcdhb9	th_6mon	wt_6mon	1.60057	1.36142	5.94204e-08	7.67517e-07	4.89103	3.30424	3.09172	1.17098	1.48758	0.881592	2.47757	1.88292	3.28345	1.23393	1.66344	1.08626
ENSMUSG00000046240_72927_Hepacam	th_6mon	wt_6mon	-0.690682	6.75241	5.98463e-08	7.71889e-07	81.5612	95.6044	75.6926	143.066	123.81	122.859	99.5158	116.932	101.072	140.884	153.885	167.231
ENSMUSG00000031788_16582_Kifc3	th_6mon	wt_6mon	0.625492	6.09659	5.98518e-08	7.71889e-07	87.166	76.0219	90.8965	52.4186	52.53	52.3666	59.687	54.0588	61.2476	45.1619	49.6317	44.0597
ENSMUSG00000047141_72020_Zfp654	th_6mon	wt_6mon	-0.739304	3.90514	6.00153e-08	7.72866e-07	11.2361	12.0751	11.0211	17.668	19.2145	17.8787	10.5485	9.14169	11.6709	13.5732	13.3075	13.3265
ENSMUSG00000011008_68279_Mcoln2	th_6mon	wt_6mon	2.63808	0.427661	6.00208e-08	7.72866e-07	2.61736	1.7979	2.10964	0	0.557841	0.423164	0.788318	0.927814	0.747715	0.18509	0.339478	0
ENSMUSG00000059201_16846_Lep	th_6mon	wt_6mon	1.78783	2.37949	6.00879e-08	7.73132e-07	9.43836	10.3501	4.11017	1.99755	3.00614	1.58687	2.28988	2.37411	5.78667	4.34961	1.29002	0.4504
ENSMUSG00000048967_234365_Yjefn3	th_6mon	wt_6mon	-0.721837	4.1199	6.0828e-08	7.82047e-07	14.1179	13.6543	12.3669	21.2843	21.6938	20.3119	15.5787	15.4727	14.1416	22.2725	24.1708	28.9051
ENSMUSG00000032118_235180_Fez1	th_6mon	wt_6mon	-0.710899	5.96468	6.18861e-08	7.95035e-07	46.24	55.4433	43.4659	82.8296	64.3377	79.7664	57.9226	67.13	61.0526	88.3187	94.4427	94.9814
ENSMUSG00000061878_20698_Sphk1	th_6mon	wt_6mon	1.94397	3.47461	6.27988e-08	8.06136e-07	23.662	11.2976	18.4412	1.79091	6.50814	4.93692	18.8446	15.036	17.5876	2.89974	3.42873	2.14602
ENSMUSG00000042129_213391_Rassf4	th_6mon	wt_6mon	-1.21324	8.32116	6.32566e-08	8.11385e-07	205.37	189.435	195.869	246.112	531.529	529.731	308.495	268.029	291.056	329.244	194.046	200.746
ENSMUSG00000045725_78004_Prr15	th_6mon	wt_6mon	-0.947763	3.55888	6.35646e-08	8.14707e-07	6.47731	10.0342	8.11122	14.465	15.1547	15.7629	9.57244	10.97	9.75281	18.2005	15.616	15.976
ENSMUSG00000053644_110695_Aldh7a1	th_6mon	wt_6mon	-0.608825	6.53952	6.42293e-08	8.22591e-07	72.6516	79.3261	73.8011	112.931	109.554	106.355	80.7463	87.1599	79.3228	106.581	106.291	104.996
ENSMUSG00000031385_140571_Plxnb3	th_6mon	wt_6mon	0.697803	8.42542	6.51562e-08	8.33818e-07	466.234	372.092	464.122	256.961	257.196	253.228	407.523	360.21	419.858	302.961	262.62	296.787
ENSMUSG00000043051_244667_Disc1	th_6mon	wt_6mon	0.76482	4.06356	6.52667e-08	8.34589e-07	23.2919	19.6068	21.2419	11.0899	12.1175	12.836	20.5338	20.985	24.317	11.6915	13.8846	12.2933
ENSMUSG00000071424_14804_Grid2	th_6mon	wt_6mon	-0.846729	3.92258	6.58338e-08	8.41193e-07	9.22686	13.1684	10.7665	18.1158	19.9273	18.9366	14.1147	12.198	16.4497	14.6838	17.0757	17.857
ENSMUSG00000024056_67052_Ndc80	th_6mon	wt_6mon	2.86889	-0.527426	6.61118e-08	8.44095e-07	1.45409	1.1662	0.509224	0.137762	0.0619823	0.211582	1.50156	1.47359	2.0806	0.462724	0.203687	0.476894
ENSMUSG00000049907_68939_Rasl11b	th_6mon	wt_6mon	-0.792548	4.91222	6.63893e-08	8.46987e-07	23.1597	23.3484	20.9873	31.2032	35.051	45.4196	25.7142	27.7798	25.975	31.0025	25.6645	22.732
ENSMUSG00000075538_100038708_Gm10855	th_6mon	wt_6mon	-0.732242	4.18369	6.69783e-08	8.53277e-07	13.3247	14.7962	13.6763	20.3199	23.7392	22.2514	15.3159	12.1434	12.6787	15.3933	15.6839	15.87
ENSMUSG00000029575_77697_Mmab	th_6mon	wt_6mon	-0.695122	4.41224	6.69851e-08	8.53277e-07	16.8146	17.4688	15.4586	26.8981	23.8322	26.2714	22.148	26.0061	20.1233	30.6632	28.584	29.6204
ENSMUSG00000042641_240816_Rgsl1	th_6mon	wt_6mon	-1.40064	2.05987	6.77845e-08	8.62797e-07	2.51161	2.67255	1.78229	4.51172	5.45445	7.72275	1.95203	1.30985	1.49543	2.89974	2.44424	3.17929
ENSMUSG00000001482_23854_Def8	th_6mon	wt_6mon	0.637913	5.29472	6.79749e-08	8.64557e-07	49.9678	46.6724	49.4675	30.9277	26.9623	31.8078	33.5223	33.3467	38.0034	30.8791	26.7169	28.4812
ENSMUSG00000023961_224794_Enpp4	th_6mon	wt_6mon	-0.583616	5.55438	6.80776e-08	8.652e-07	38.573	39.3837	37.2461	55.5182	52.592	56.8098	35.5119	43.5527	37.4508	54.3855	50.1748	50.6833
ENSMUSG00000005417_26936_Mprip	th_6mon	wt_6mon	-0.648166	9.34517	6.8821e-08	8.73979e-07	491.826	569.35	492.347	772.365	782.465	769.524	692.782	759.934	693.912	797.891	808.704	788.73
ENSMUSG00000030341_21937_Tnfrsf1a	th_6mon	wt_6mon	0.731528	6.00886	6.91945e-08	8.78051e-07	88.4351	79.5934	77.9477	38.1257	54.6374	48.6639	81.4596	75.4258	80.4282	41.0282	49.1903	37.3567
ENSMUSG00000031340_14404_Gabre	th_6mon	wt_6mon	-1.00182	2.89543	6.99382e-08	8.8681e-07	4.86459	5.70954	4.54665	8.30018	10.63	10.0501	4.72991	3.3565	4.97393	5.70693	7.63825	4.9544
ENSMUSG00000032014_102644_Oaf	th_6mon	wt_6mon	0.768805	6.7058	7.00862e-08	8.88008e-07	138.244	122.549	141.892	60.4432	84.203	81.0712	144.675	125.309	136.637	85.3881	66.4019	58.8699
ENSMUSG00000067786_18111_Nnat	th_6mon	wt_6mon	0.704643	4.35221	7.12641e-08	9.01634e-07	26.9403	26.9685	23.2788	15.5671	14.8138	14.8813	18.6569	17.2737	20.5134	14.8072	16.261	15.2606
ENSMUSG00000040564_11812_Apoc1	th_6mon	wt_6mon	1.93393	0.904452	7.12703e-08	9.01634e-07	3.35762	2.59966	2.58249	1.03322	0.80577	0.282109	3.26589	1.63732	3.25094	1.48072	1.01843	0.264941
ENSMUSG00000044933_20607_Sstr3	th_6mon	wt_6mon	1.62831	1.12429	7.17682e-08	9.07242e-07	3.91282	2.79403	2.87348	0.964337	1.27064	0.705274	2.77788	2.81073	3.70607	0.987145	0.882642	0.927294
ENSMUSG00000032463_23873_Faim	th_6mon	wt_6mon	-0.961373	4.40805	7.3496e-08	9.28377e-07	13.7742	17.5659	12.767	35.0261	23.0574	24.0498	22.4108	24.1777	20.806	31.0951	35.4415	39.3968
ENSMUSG00000045382_12767_Cxcr4	th_6mon	wt_6mon	1.15901	2.93888	7.35667e-08	9.28563e-07	11.9235	9.91273	10.1481	3.51294	6.07427	4.05532	6.34409	6.38554	6.43685	3.54755	3.0553	3.04682
ENSMUSG00000030246_16832_Ldhb	th_6mon	wt_6mon	-0.680964	7.72597	7.41115e-08	9.34729e-07	160.029	183.75	154.877	277.35	229.861	256.085	146.402	167.279	149.868	229.573	241.029	242.554
ENSMUSG00000040268_101476_Plekha1	th_6mon	wt_6mon	0.701661	7.39101	7.56194e-08	9.52667e-07	227.895	186.204	222.349	113.103	128.613	132.133	190.247	165.86	191.22	142.303	114.268	110.348
ENSMUSG00000034041_17095_Lyl1	th_6mon	wt_6mon	0.837752	3.65505	7.56486e-08	9.52667e-07	15.7306	14.7962	18.6594	8.71347	8.95645	8.56907	12.9134	11.1611	15.0843	9.56297	11.4744	9.88231
ENSMUSG00000018415_66771_Gid4	th_6mon	wt_6mon	-0.621862	7.33274	7.59144e-08	9.5529e-07	123.598	133.214	132.326	194.348	182.941	194.62	117.122	125.91	117.489	161.892	180.263	184.532
ENSMUSG00000055322_21961_Tns1	th_6mon	wt_6mon	-0.945961	10.9585	7.87547e-08	9.90281e-07	1336.97	1525.05	1307.98	1788.43	2950.95	2926.46	1360.41	1427.66	1401.61	1835.6	1552.64	1541.85
ENSMUSG00000002997_19088_Prkar2b	th_6mon	wt_6mon	-0.718547	5.83362	7.99695e-08	1.00479e-06	42.0893	48.5432	41.4654	82.8985	64.1207	60.6535	40.1667	37.9858	38.7512	46.4267	53.9091	45.2255
ENSMUSG00000031176_67117_Dynlt3	th_6mon	wt_6mon	-0.57467	6.04046	8.02395e-08	1.00742e-06	52.9817	56.9739	52.05	79.2478	75.1536	76.0638	63.9664	70.1318	65.7664	85.3264	74.8209	74.528
ENSMUSG00000020150_14431_Gamt	th_6mon	wt_6mon	0.629528	5.17822	8.11488e-08	1.01807e-06	48.9631	42.5178	42.9567	27.8624	27.4272	27.7173	33.6725	33.2103	35.9228	35.9691	28.4822	31.3955
ENSMUSG00000058446_387524_Znrf2	th_6mon	wt_6mon	0.614668	5.17615	8.1879e-08	1.02646e-06	47.4297	43.9756	42.302	28.4824	27.4272	27.5057	39.2282	40.3326	46.781	33.5938	33.5065	28.0043
ENSMUSG00000027215_12521_Cd82	th_6mon	wt_6mon	-0.624661	7.03713	8.48604e-08	1.06303e-06	101.601	111.761	103.336	163.903	145.751	156.677	90.6941	110.601	95.1549	142.704	141.46	147.625
ENSMUSG00000096948_NA_Gm4221	th_6mon	wt_6mon	-1.0138	2.89296	8.57827e-08	1.07377e-06	4.12433	5.83102	5.09224	9.05788	9.35933	10.6144	6.19393	6.2491	5.16899	6.91002	7.94378	8.23967
ENSMUSG00000041143_77056_Tmco4	th_6mon	wt_6mon	-0.745513	6.17269	8.66834e-08	1.08423e-06	50.6287	60.4725	54.0869	70.6032	94.9259	98.8441	40.5796	41.2877	40.084	59.4447	58.7636	53.4386
ENSMUSG00000034329_237911_Brip1	th_6mon	wt_6mon	2.10703	-0.0658982	8.73156e-08	1.09131e-06	1.79778	1.1662	1.30943	0.344406	0.247929	0.352637	1.5391	1.82834	2.37318	0.678662	0.543165	0.291435
ENSMUSG00000030595_18036_Nfkbib	th_6mon	wt_6mon	-0.608252	5.5972	8.74805e-08	1.09255e-06	39.8156	41.8133	35.8276	53.5551	57.3027	60.1951	43.1698	46.8546	42.5222	57.347	50.1069	52.7233
ENSMUSG00000038587_83397_Akap12	th_6mon	wt_6mon	-0.679034	7.83383	8.89568e-08	1.11015e-06	176.5	196.335	164.989	302.251	273.094	246.916	191.336	229.034	194.569	203.105	287.979	255.695
ENSMUSG00000036469_72925_44256	th_6mon	wt_6mon	1.369	1.74949	9.06577e-08	1.13053e-06	5.4991	3.76587	5.16499	1.4465	1.82848	2.04529	3.22835	4.83009	5.49408	2.71465	2.07081	1.72212
ENSMUSG00000048782_233752_Insc	th_6mon	wt_6mon	1.21752	5.92966	9.08568e-08	1.13216e-06	83.4383	77.7469	99.4442	54.2784	28.4189	24.5083	62.8778	52.1759	68.5622	42.1696	59.2728	51.8225
ENSMUSG00000020097_20397_Sgpl1	th_6mon	wt_6mon	0.700472	6.14293	9.2417e-08	1.15074e-06	96.4193	84.9871	86.3499	61.7864	50.8875	44.7496	82.9611	73.843	81.696	64.1953	60.9702	58.2341
ENSMUSG00000035133_11855_Arhgap5	th_6mon	wt_6mon	-0.602986	6.23212	9.29206e-08	1.15614e-06	57.7934	66.425	58.6699	93.024	87.829	84.4565	61.6014	63.719	62.9381	72.2776	85.7521	76.621
ENSMUSG00000025877_212032_Hk3	th_6mon	wt_6mon	1.24501	2.53452	9.38538e-08	1.16688e-06	8.6981	7.143	8.69319	3.44406	4.18381	2.22161	6.83209	5.83977	6.33933	4.34961	3.63241	2.94085
ENSMUSG00000034522_380912_Zfp395	th_6mon	wt_6mon	-0.594025	6.39223	9.50299e-08	1.18062e-06	66.1214	68.5631	70.4184	97.6391	99.6676	98.3504	51.8789	58.2885	55.3309	68.2673	76.9936	81.284
ENSMUSG00000020709_216991_Adap2	th_6mon	wt_6mon	0.778861	4.13199	9.60113e-08	1.19192e-06	23.3712	21.672	22.4786	10.5388	13.7911	13.2239	17.9812	21.6399	22.4315	14.7146	13.2057	9.53788
ENSMUSG00000029538_108014_Srsf9	th_6mon	wt_6mon	0.67314	4.58349	9.62795e-08	1.19436e-06	32.0957	29.7382	28.1165	17.4614	19.3385	17.0676	23.8748	26.9885	28.9658	19.6504	24.069	20.7979
ENSMUSG00000078249_111241_Hmga1b	th_6mon	wt_6mon	2.45799	0.772864	9.70502e-08	1.20302e-06	3.4105	1.57923	3.3827	0.482168	0.80577	0.141055	2.70281	2.53784	2.89333	0.154241	0.339478	0.370918
ENSMUSG00000029826_78781_Zc3hav1	th_6mon	wt_6mon	0.5677	5.84513	9.89155e-08	1.22522e-06	73.2861	69.462	67.3267	45.6682	45.588	44.1149	54.882	50.8933	60.76	42.0771	42.0274	36.9328
ENSMUSG00000036768_209737_Kif15	th_6mon	wt_6mon	1.70228	0.959559	9.90297e-08	1.22572e-06	2.51161	2.69685	3.49182	1.13654	0.867753	0.528955	2.59019	3.6021	3.25094	1.7275	0.577112	0.847812
ENSMUSG00000024901_240518_Peli3	th_6mon	wt_6mon	-0.827028	3.89694	9.98195e-08	1.23458e-06	9.4648	12.0022	11.4212	16.3248	18.8736	20.4882	6.71948	7.01318	7.50966	8.82261	9.9467	10.5712
ENSMUSG00000052914_13110_Cyp2j6	th_6mon	wt_6mon	0.62551	6.27838	1.01252e-07	1.25136e-06	95.917	88.8501	103.482	64.4039	56.6519	57.4445	87.5033	78.6731	84.8819	87.8251	74.2438	70.4479
ENSMUSG00000028339_12819_Col15a1	th_6mon	wt_6mon	0.688027	9.67415	1.03059e-07	1.27274e-06	1046.92	982.842	1058.93	688.743	542.965	599.976	1090.88	1194.53	1195.66	1086.14	1002.41	841.771
ENSMUSG00000030560_13032_Ctsc	th_6mon	wt_6mon	0.591535	5.65036	1.05238e-07	1.29869e-06	63.504	60.3267	60.8887	41.6042	39.5447	35.9337	59.9122	61.263	69.0499	43.311	48.8169	40.2976
ENSMUSG00000021451_20354_Sema4d	th_6mon	wt_6mon	0.689097	5.10208	1.07505e-07	1.32568e-06	46.7424	36.8812	45.9393	26.2093	25.2888	25.2488	28.2293	25.5967	28.6733	22.3033	27.0903	26.865
ENSMUSG00000028634_16656_Hivep3	th_6mon	wt_6mon	0.696403	5.14865	1.08563e-07	1.33773e-06	47.4562	38.4361	48.1944	24.5217	27.0863	27.3999	32.6589	33.5104	33.7122	19.0951	20.1989	20.0296
ENSMUSG00000024451_106952_Arap3	th_6mon	wt_6mon	0.754199	5.06213	1.09069e-07	1.34298e-06	44.0986	36.3224	47.758	26.3471	25.3508	20.8761	41.2553	40.5236	43.27	24.2776	24.3066	23.0234
ENSMUSG00000001156_17119_Mxd1	th_6mon	wt_6mon	-0.734004	5.18894	1.09596e-07	1.34846e-06	26.0679	28.9364	28.9167	36.2315	49.7098	47.2886	24.9259	24.1232	27.4704	34.0565	29.1611	34.4159
ENSMUSG00000035246_236899_Pcyt1b	th_6mon	wt_6mon	-0.827745	4.83279	1.09916e-07	1.35139e-06	18.7181	23.1783	21.0237	44.2906	29.9375	32.4779	28.2668	37.249	31.3715	42.2313	47.7645	49.8619
ENSMUSG00000000631_360013_Myo18a	th_6mon	wt_6mon	0.658486	8.85426	1.10524e-07	1.35787e-06	569.289	532.761	633.22	337.311	366.873	346.36	452.758	390.091	482.016	296.884	321.859	339.84
ENSMUSG00000047045_209497_Tmem164	th_6mon	wt_6mon	0.691616	5.05588	1.10691e-07	1.35891e-06	46.8217	39.2622	39.4649	26.3471	26.2805	21.6166	35.6245	36.9761	40.2791	28.0411	32.4541	27.5539
ENSMUSG00000097184_NA_4632428C04Rik	th_6mon	wt_6mon	1.53096	0.978411	1.11659e-07	1.36978e-06	2.82886	2.62396	3.09172	0.688812	0.991717	1.12844	2.96558	1.66461	2.92584	0.987145	1.4937	0.847812
ENSMUSG00000024500_72930_Ppp2r2b	th_6mon	wt_6mon	-0.99547	3.14018	1.13376e-07	1.38981e-06	5.10253	6.87574	6.03795	9.43672	12.2415	12.6244	5.48069	5.07569	4.12869	7.95886	10.1504	8.45162
ENSMUSG00000034675_56320_Dbn1	th_6mon	wt_6mon	-0.630261	7.92046	1.13463e-07	1.38985e-06	186.176	212.03	184.776	284.1	282.794	294.628	210.143	209.877	204.451	253.573	234.511	248.594
ENSMUSG00000035093_70354_Secisbp2l	th_6mon	wt_6mon	-0.776805	11.4288	1.16016e-07	1.42009e-06	1920.85	2386.81	1924.58	4036.06	3006.48	3151.09	2935.36	3535.19	2934.65	4666.95	4543.57	4716.85
ENSMUSG00000046275_237858_Trarg1	th_6mon	wt_6mon	1.16694	3.57125	1.16458e-07	1.42445e-06	18.9825	18.805	12.0395	8.74791	7.40689	5.04271	12.0125	9.05983	12.9712	6.47814	7.80799	4.18607
ENSMUSG00000053964_16855_Lgals4	th_6mon	wt_6mon	-0.805519	4.72165	1.16786e-07	1.4274e-06	19.7756	21.016	18.0047	25.5549	36.1667	36.4274	18.5067	18.3107	17.7826	20.545	17.0418	19.9236
ENSMUSG00000024598_14119_Fbn2	th_6mon	wt_6mon	0.956847	4.35636	1.1704e-07	1.42945e-06	30.8531	23.0568	28.5166	17.3581	12.3965	10.826	90.4689	83.3122	77.8274	21.1928	27.973	23.4473
ENSMUSG00000031785_14766_Adgrg1	th_6mon	wt_6mon	0.736293	6.2731	1.19255e-07	1.45544e-06	104.589	88.3885	102.791	45.8749	64.1517	59.5251	80.446	66.6661	82.3462	55.6812	55.267	50.4448
ENSMUSG00000026812_64930_Tsc1	th_6mon	wt_6mon	-0.654638	6.5752	1.19963e-07	1.463e-06	75.9299	75.1472	75.9108	98.569	123.376	119.262	61.4513	67.5394	68.1396	83.784	78.6231	77.1244
ENSMUSG00000050425_243979_Mrgprb2	th_6mon	wt_6mon	2.29181	-0.207513	1.20287e-07	1.46588e-06	1.48053	0.971836	1.52767	0.137762	0.402885	0.211582	0.638162	0.109155	0.455131	0.0616966	0.135791	0.105976
ENSMUSG00000084987_NA_Gm13134	th_6mon	wt_6mon	0.997923	3.40368	1.22624e-07	1.49326e-06	12.8489	12.2937	17.7501	7.61137	6.07427	6.80589	9.49736	7.66811	11.4108	5.73778	6.1785	5.45779
ENSMUSG00000055567_329178_Unc80	th_6mon	wt_6mon	-1.99481	0.0809566	1.23782e-07	1.50626e-06	0.66095	0.388735	0.181866	1.51539	1.61154	1.72792	0.262773	0.60035	0.780225	0.616966	0.61106	1.16574
ENSMUSG00000054720_100604_Lrrc8c	th_6mon	wt_6mon	0.578769	6.11584	1.23943e-07	1.50711e-06	85.6062	82.2417	86.4226	57.6536	54.4205	50.5329	85.3636	75.2621	84.0367	57.2853	58.1865	53.5976
ENSMUSG00000085852_NA_Gm13807	th_6mon	wt_6mon	-1.08236	2.92108	1.24089e-07	1.50778e-06	3.64844	5.53947	5.71059	9.57448	11.0948	9.38014	4.72991	4.25703	4.19371	5.98457	7.29877	7.63031
ENSMUSG00000070462_80889_Tlnrd1	th_6mon	wt_6mon	0.607244	5.83933	1.24368e-07	1.51006e-06	72.1228	66.1578	73.2192	48.5612	41.6831	42.3869	61.2261	67.9487	62.2229	44.1439	57.0323	46.8681
ENSMUSG00000042498_102871_D330045A20Rik	th_6mon	wt_6mon	-1.23627	2.04756	1.27731e-07	1.54977e-06	2.11504	2.76973	2.65524	5.78602	4.52471	6.66484	7.3201	6.27639	5.78667	10.0257	8.79248	7.94824
ENSMUSG00000015533_16398_Itga2	th_6mon	wt_6mon	0.922475	4.04653	1.28013e-07	1.55205e-06	21.3355	19.461	25.1339	13.8796	10.1031	9.23908	21.9978	17.5193	21.0661	12.617	15.3783	15.2341
ENSMUSG00000015944_80909_Castor2	th_6mon	wt_6mon	-0.810411	7.11994	1.28653e-07	1.55868e-06	105.435	102.116	102.027	129.91	187.435	200.968	104.959	111.174	111.28	127.558	100.587	106.453
ENSMUSG00000029864_76263_Gstk1	th_6mon	wt_6mon	-0.827258	3.5577	1.31531e-07	1.59238e-06	8.3544	9.79125	7.78386	15.3261	13.4502	15.2692	8.74658	10.2332	11.0207	14.3753	17.1097	14.2273
ENSMUSG00000022231_20356_Sema5a	th_6mon	wt_6mon	-0.714678	9.53448	1.33457e-07	1.61452e-06	529.473	653.147	539.414	1021.37	841.007	835.749	921.432	1000.97	926.419	1109.3	1052.92	1069.86
ENSMUSG00000072966_245607_Gprasp2	th_6mon	wt_6mon	-1.02555	3.04755	1.33662e-07	1.61582e-06	5.12897	6.72997	4.76488	12.4675	9.08041	10.8965	6.19393	5.92163	7.18457	8.29819	12.323	9.37892
ENSMUSG00000032698_16909_Lmo2	th_6mon	wt_6mon	0.857801	4.02937	1.34602e-07	1.626e-06	23.001	18.4163	22.6969	13.4318	9.8242	10.5438	17.0427	18.8837	22.3989	13.8817	15.582	12.6642
ENSMUSG00000034853_329910_Acot11	th_6mon	wt_6mon	0.650853	4.46356	1.34857e-07	1.6279e-06	26.7024	27.9646	27.6072	16.8414	16.2394	16.9618	22.2606	21.5034	26.3976	21.6555	17.8226	17.3007
ENSMUSG00000030084_18844_Plxna1	th_6mon	wt_6mon	0.639047	7.7412	1.35827e-07	1.63841e-06	279.846	246.385	271.853	171.032	167.042	151.563	213.109	213.888	231.207	161.275	184.506	165.429
ENSMUSG00000029576_231858_Radil	th_6mon	wt_6mon	-0.784973	6.62312	1.37412e-07	1.6557e-06	66.6766	86.7121	68.5634	147.165	110.576	107.484	74.1019	97.0384	75.2917	97.8816	132.736	136.418
ENSMUSG00000025934_14859_Gsta3	th_6mon	wt_6mon	-0.974657	3.50886	1.37459e-07	1.6557e-06	7.5877	9.35392	6.5108	12.5019	14.132	17.4908	5.48069	6.84945	6.89198	10.5193	8.62274	8.21318
ENSMUSG00000063931_18624_Pepd	th_6mon	wt_6mon	0.628121	5.13959	1.38236e-07	1.66384e-06	45.7377	40.7685	44.3389	28.5857	27.0863	25.1783	37.051	35.0113	33.9398	28.0719	32.1825	27.077
ENSMUSG00000086968_NA_4933431E20Rik	th_6mon	wt_6mon	-0.672332	4.32664	1.39754e-07	1.68023e-06	15.2812	15.768	16.3316	23.5229	24.669	23.8735	17.4932	13.9445	18.5954	20.0514	23.6956	21.6987
ENSMUSG00000048578_109154_Mlec	th_6mon	wt_6mon	-0.680785	9.15317	1.398e-07	1.68023e-06	435.46	456.714	448.517	586.213	732.011	733.908	592.966	626.438	608.218	704.606	638.626	680.21
ENSMUSG00000053175_12051_Bcl3	th_6mon	wt_6mon	1.18615	4.39302	1.42396e-07	1.7102e-06	30.1129	25.5107	33.3542	7.61137	17.0761	12.6244	24.1751	20.8212	27.4379	8.73007	8.453	8.87553
ENSMUSG00000032372_18828_Plscr2	th_6mon	wt_6mon	-0.76361	4.51896	1.43041e-07	1.7167e-06	16.6559	20.2871	15.0585	31.892	26.0326	26.5183	25.489	24.8599	18.4003	26.0977	27.0903	23.5003
ENSMUSG00000024989_74107_Cep55	th_6mon	wt_6mon	2.22916	-0.296227	1.46307e-07	1.75386e-06	1.42765	1.14191	1.05482	0.103322	0.371894	0.246846	1.46402	1.39172	1.95056	0.123393	0.30553	0.211953
ENSMUSG00000070436_12406_Serpinh1	th_6mon	wt_6mon	0.654661	8.41897	1.46349e-07	1.75386e-06	451.164	399.862	431.313	233.197	275.109	269.732	578.813	559.117	639.036	471.547	360.967	313.69
ENSMUSG00000036478_12226_Btg1	th_6mon	wt_6mon	0.628062	6.16134	1.46827e-07	1.75833e-06	91.5283	78.9374	95.4796	52.9352	58.3874	53.0366	59.3866	59.3255	64.2385	52.8123	46.9498	45.2785
ENSMUSG00000086050_NA_Gm16045	th_6mon	wt_6mon	1.49257	1.49212	1.47155e-07	1.76098e-06	4.5209	2.9641	4.83763	1.48095	1.58055	1.09317	5.44315	4.5572	5.59161	1.20308	2.41029	2.38447
ENSMUSG00000029247_67054_Paics	th_6mon	wt_6mon	-0.65629	6.606	1.51234e-07	1.80849e-06	72.7309	87.9269	71.1459	120.783	107.167	120.884	85.7765	93.6546	81.5985	116.082	119.87	114.587
ENSMUSG00000029348_72898_Asphd2	th_6mon	wt_6mon	-0.715901	4.33991	1.53256e-07	1.83135e-06	15.8892	15.8166	15.204	21.4565	25.7537	26.3772	10.4734	10.1241	11.0207	13.4807	17.8565	16.5853
ENSMUSG00000058070_68519_Eml1	th_6mon	wt_6mon	0.63699	6.79701	1.54438e-07	1.84414e-06	139.566	133.19	141.673	95.056	80.4221	79.1317	141.034	122.772	135.044	99.3624	95.2235	93.4183
ENSMUSG00000030313_320560_Dennd5b	th_6mon	wt_6mon	-1.00262	5.70409	1.5538e-07	1.85406e-06	35.5855	37.6587	33.136	43.1541	78.0048	82.2702	32.0207	37.1398	35.3377	47.2596	31.3338	31.6605
ENSMUSG00000024593_70417_Megf10	th_6mon	wt_6mon	0.745017	5.16248	1.5611e-07	1.86143e-06	47.0596	38.8249	51.2134	29.7911	24.2041	24.1556	44.5588	40.9875	47.041	29.8611	21.1834	23.6063
ENSMUSG00000022037_12759_Clu	th_6mon	wt_6mon	0.670413	5.70686	1.56434e-07	1.86395e-06	67.5226	69.9722	58.779	44.1184	33.5324	40.1653	76.129	69.7225	69.44	36.6169	36.1883	38.3105
ENSMUSG00000015966_50905_Il17rb	th_6mon	wt_6mon	-0.815731	4.17982	1.56632e-07	1.86497e-06	13.0339	15.4522	11.6758	26.3126	20.4852	20.8408	13.439	12.7165	12.9062	17.4601	21.6587	20.6654
ENSMUSG00000049537_243078_Tecrl	th_6mon	wt_6mon	-3.23841	-0.118413	1.57057e-07	1.8687e-06	0.105752	0.267255	0.145493	0.378847	1.7665	2.68004	0.675701	0.354752	0.390112	1.75835	0.61106	0.582871
ENSMUSG00000022054_18040_Nefm	th_6mon	wt_6mon	-1.02719	2.57661	1.57349e-07	1.87083e-06	3.78063	3.98453	4.25566	6.75036	7.62383	8.99224	5.59331	5.78519	5.78667	5.39845	6.38218	7.55082
ENSMUSG00000020282_13650_Rhbdf1	th_6mon	wt_6mon	0.663802	7.45207	1.59738e-07	1.89788e-06	225.992	201.753	229.66	117.89	142.838	135.659	187.883	179.614	197.982	150.108	126.931	116.733
ENSMUSG00000054256_17690_Msi1	th_6mon	wt_6mon	0.936857	3.00038	1.61668e-07	1.91944e-06	9.83493	10.5201	11.4939	6.09598	5.05156	4.72533	8.6715	7.12233	10.5981	4.16452	5.87297	6.43807
ENSMUSG00000026576_11931_Atp1b1	th_6mon	wt_6mon	0.987253	2.69057	1.69513e-07	2.01114e-06	8.22221	8.11483	9.60252	3.92623	3.96687	4.58428	7.24502	4.42076	5.9167	3.26992	2.81767	2.75539
ENSMUSG00000022340_319613_Sybu	th_6mon	wt_6mon	-0.762333	3.85112	1.72486e-07	2.04495e-06	12.373	10.3501	10.0026	17.117	17.448	18.5134	12.3879	12.9075	11.7684	15.6401	12.357	13.565
ENSMUSG00000030047_232201_Arhgap25	th_6mon	wt_6mon	1.34439	2.81782	1.73433e-07	2.0547e-06	13.1661	6.94863	10.4027	3.78847	4.74165	2.92689	6.11885	6.79487	8.90756	4.31876	4.48111	3.12631
ENSMUSG00000063564_237759_Col23a1	th_6mon	wt_6mon	-0.611206	8.38312	1.74528e-07	2.0662e-06	252.509	284.918	272.253	391.004	389.218	400.878	327.64	353.552	330.588	366.447	411.787	425.204
ENSMUSG00000085471_NA_4933423P22Rik	th_6mon	wt_6mon	0.863462	3.27398	1.74848e-07	2.06851e-06	12.0822	11.662	14.1855	6.30263	7.004	6.55904	11.562	12.0343	11.2807	6.07711	6.00876	5.77572
ENSMUSG00000025007_56454_Aldh18a1	th_6mon	wt_6mon	0.768655	3.85427	1.77371e-07	2.09687e-06	19.1411	17.6874	18.6594	11.7787	9.35933	9.97962	21.7351	23.5501	26.04	17.2133	16.906	14.5718
ENSMUSG00000056752_237806_Dnah9	th_6mon	wt_6mon	-2.4999	2.75916	1.80609e-07	2.13363e-06	2.16791	2.18663	1.8914	2.44528	14.7828	16.5387	1.95203	1.82834	2.34067	9.1311	2.20661	3.49722
ENSMUSG00000055491_226169_Pprc1	th_6mon	wt_6mon	0.632481	5.58185	1.84108e-07	2.17342e-06	62.1821	54.7873	61.1433	36.8514	40.3815	32.4779	58.7109	56.1873	58.0942	31.7429	33.5404	32.5613
ENSMUSG00000024538_19038_Ppic	th_6mon	wt_6mon	0.757797	3.66733	1.84626e-07	2.17798e-06	17.1318	15.6709	15.7496	9.43672	8.58455	9.4154	26.8779	25.9515	26.3651	23.2596	15.8197	12.8761
ENSMUSG00000097242_NA_Gm16907	th_6mon	wt_6mon	0.633818	5.17538	1.84851e-07	2.17909e-06	43.5169	41.8861	48.9583	26.106	27.6441	28.9162	32.734	29.5809	35.8253	26.9923	26.649	25.6463
ENSMUSG00000024502_76217_Jakmip2	th_6mon	wt_6mon	-1.04857	4.04349	1.91169e-07	2.25197e-06	8.88316	13.63	10.4027	28.4479	18.6567	17.9845	16.2544	17.7376	14.2716	18.6632	23.1863	23.8977
ENSMUSG00000005338_94332_Cadm3	th_6mon	wt_6mon	-0.648695	9.47974	1.9312e-07	2.27333e-06	523.895	640.537	540.723	868.42	827.712	855.814	638.238	680.005	644.758	770.806	798.146	788.359
ENSMUSG00000031239_16431_Itm2a	th_6mon	wt_6mon	-0.812666	6.11839	1.96219e-07	2.30818e-06	47.6412	66.5465	40.3742	91.8875	78.4696	88.7939	86.0393	102.523	85.3371	157.08	117.935	122.403
ENSMUSG00000032060_12955_Cryab	th_6mon	wt_6mon	-0.658271	9.58882	1.97158e-07	2.31759e-06	574.392	679.459	577.751	864.424	903.733	990.874	688.502	734.255	688.386	1005.19	881.047	928.169
ENSMUSG00000084797_NA_Gm14321	th_6mon	wt_6mon	2.18554	0.00505439	1.97869e-07	2.32429e-06	1.55984	1.11761	1.96415	0.206644	0.52685	0.211582	1.38894	1.03697	1.33288	0.431876	0.746851	0.211953
ENSMUSG00000026944_11305_Abca2	th_6mon	wt_6mon	-0.685027	9.87167	1.99667e-07	2.34375e-06	730.085	736.603	735.32	956.829	1187.05	1236.56	762.754	904.782	768.359	1015.37	1034.56	1189.56
ENSMUSG00000026158_70155_Ogfrl1	th_6mon	wt_6mon	0.700076	4.38782	2.02473e-07	2.37502e-06	29.1611	23.7128	26.1887	15.1883	15.5576	15.7276	20.3837	22.786	20.1558	20.4216	15.4802	14.7837
ENSMUSG00000047129_76640_1700113H08Rik	th_6mon	wt_6mon	-1.45585	1.10574	2.06371e-07	2.41903e-06	1.03108	1.36057	1.09119	3.71958	2.54128	2.92689	1.68925	1.52816	1.56045	3.36246	3.1232	4.10659
ENSMUSG00000055817_116871_Mta3	th_6mon	wt_6mon	-0.581465	5.76475	2.08091e-07	2.43746e-06	40.4237	48.3975	44.6299	63.3018	63.8108	63.5804	42.7193	43.9893	47.5287	56.4524	58.8655	60.0622
ENSMUSG00000010290_98404_AI597479	th_6mon	wt_6mon	-0.624908	5.03911	2.08472e-07	2.44021e-06	24.0057	28.5234	26.6979	36.6448	40.1955	39.8127	30.4816	27.2068	29.0959	32.73	31.5375	32.2169
ENSMUSG00000015843_20183_Rxrg	th_6mon	wt_6mon	0.846188	4.86818	2.09793e-07	2.45394e-06	37.6741	37.0513	39.9014	26.6226	16.8592	17.4555	23.9874	17.4374	22.724	17.9846	23.3221	28.7991
ENSMUSG00000041362_71653_Shtn1	th_6mon	wt_6mon	0.772064	6.77034	2.19233e-07	2.56255e-06	144.061	129.157	148.257	97.7424	72.4573	65.6962	122.865	115.458	122.788	83.1362	101.809	101.446
ENSMUSG00000100811_NA_Gm29083	th_6mon	wt_6mon	-0.860137	3.32625	2.24538e-07	2.62271e-06	7.3762	7.62892	6.76541	14.6373	11.4357	11.7428	7.92072	8.45948	7.6397	9.50127	12.9681	14.5718
ENSMUSG00000036882_233071_Arhgap33	th_6mon	wt_6mon	0.697378	5.01164	2.26897e-07	2.64841e-06	39.657	41.1573	41.138	28.4824	22.8715	20.4882	43.32	44.8352	47.4637	27.1157	33.9138	34.3894
ENSMUSG00000032812_69710_Arap1	th_6mon	wt_6mon	0.659841	7.41581	2.29479e-07	2.67666e-06	220.757	192.278	227.296	142.653	122.26	122.4	175.457	170.963	176.981	123.794	157.586	145.983
ENSMUSG00000087370_621976_Tmem170b	th_6mon	wt_6mon	-0.604731	5.70051	2.30563e-07	2.68742e-06	42.5123	46.7939	37.0643	62.0619	58.5733	62.9809	40.3169	49.3651	45.058	60.1233	60.5289	61.4664
ENSMUSG00000063275_30963_Hacd1	th_6mon	wt_6mon	1.37701	1.46022	2.3319e-07	2.71613e-06	4.44158	3.91164	3.30996	1.85979	1.23965	1.19897	4.12929	3.79312	5.2015	4.41131	2.68187	3.73567
ENSMUSG00000027087_16410_Itgav	th_6mon	wt_6mon	-0.606999	8.63004	2.34643e-07	2.73114e-06	325.108	327.12	310.336	436.776	482.347	480.785	420.924	399.369	393.428	377.861	377.499	376.19
ENSMUSG00000100174_NA_Gm28719	th_6mon	wt_6mon	-0.989535	2.74241	2.39261e-07	2.78294e-06	4.86459	3.88735	4.98312	9.29896	8.95645	7.72275	5.48069	4.77551	5.5591	5.21336	7.06114	7.52433
ENSMUSG00000058099_74039_Nfam1	th_6mon	wt_6mon	0.998621	3.02762	2.39947e-07	2.78896e-06	12.0293	11.3462	9.45702	4.09843	5.98129	5.60693	7.88318	9.36	10.8581	7.2802	5.49954	5.45779
ENSMUSG00000034101_12388_Ctnnd1	th_6mon	wt_6mon	-0.574656	6.07156	2.42323e-07	2.81461e-06	50.7609	57.2898	57.506	80.7976	79.1204	75.5348	63.4784	58.9707	64.4661	63.7634	73.6667	65.361
ENSMUSG00000039578_232035_Ccser1	th_6mon	wt_6mon	1.04847	2.35722	2.42661e-07	2.81656e-06	7.16469	6.94863	6.61992	3.78847	3.03713	2.75057	2.8905	2.647	4.29124	3.33162	3.49662	2.99384
ENSMUSG00000006390_54325_Elovl1	th_6mon	wt_6mon	-0.662948	8.04984	2.46215e-07	2.85434e-06	196.963	238.343	193.76	294.846	318.248	337.544	296.933	315.211	288.943	464.452	329.905	351.047
ENSMUSG00000048677_233979_Tpcn2	th_6mon	wt_6mon	0.684876	4.77489	2.46259e-07	2.85434e-06	36.0878	31.0502	35.9731	18.3568	22.6855	20.1708	28.9425	28.7622	32.1192	21.1619	21.2174	20.268
ENSMUSG00000036894_74012_Rap2b	th_6mon	wt_6mon	0.877709	3.03239	2.46933e-07	2.85825e-06	10.7603	10.1071	11.2393	5.95822	5.08255	5.64219	13.8519	11.3248	10.338	7.92801	8.58879	6.14664
ENSMUSG00000030495_53896_Slc7a10	th_6mon	wt_6mon	1.39205	2.94377	2.46941e-07	2.85825e-06	11.5005	13.0469	8.98417	3.75402	5.98129	2.43319	12.0875	7.74997	11.8009	5.55269	5.26191	1.48367
ENSMUSG00000022357_268807_Klhl38	th_6mon	wt_6mon	-1.34879	1.62602	2.49556e-07	2.8865e-06	2.14148	1.65212	1.4913	3.34074	4.43174	5.1485	1.91449	2.31953	1.20285	3.05398	2.37634	3.31177
ENSMUSG00000027075_72401_Slc43a1	th_6mon	wt_6mon	-1.35026	5.00506	2.50727e-07	2.89803e-06	18.3215	18.805	18.3321	21.9042	53.3668	59.6661	13.3639	11.5431	15.2144	23.4756	19.2484	14.2538
ENSMUSG00000037833_328381_Sh2d4b	th_6mon	wt_6mon	-1.38004	2.9578	2.52752e-07	2.91941e-06	4.36227	4.51904	4.32841	6.06154	12.5204	14.2465	3.26589	5.73061	5.5591	8.32904	4.82058	4.08009
ENSMUSG00000027875_15360_Hmgcs2	th_6mon	wt_6mon	-1.26883	7.97538	2.53024e-07	2.91954e-06	141.39	160.742	150.367	180.159	437.285	423.129	164.233	149.596	130.232	166.92	160.03	152.5
ENSMUSG00000053617_14218_Sh3pxd2a	th_6mon	wt_6mon	0.662238	10.5405	2.53116e-07	2.91954e-06	1839.03	1715.46	2036.24	1212.27	1126.75	1037.63	1629.6	1361.87	1625.7	983.289	1132.6	1076.83
ENSMUSG00000032988_57274_Slc16a8	th_6mon	wt_6mon	1.37917	1.71714	2.53351e-07	2.91954e-06	5.12897	3.83875	5.16499	1.34318	2.29335	1.51634	7.43272	5.83977	8.84255	2.34447	2.10476	2.11953
ENSMUSG00000021822_18792_Plau	th_6mon	wt_6mon	0.922346	2.96804	2.53467e-07	2.91954e-06	10.2315	10.7145	10.039	4.61504	6.10526	4.86639	6.98225	6.41283	7.05453	7.03341	7.33272	3.89464
ENSMUSG00000020658_668212_Efr3b	th_6mon	wt_6mon	-0.959569	7.5008	2.53732e-07	2.92056e-06	122.038	119.949	134.872	156.257	255.584	287.963	106.648	111.256	105.525	95.1978	106.189	95.2994
ENSMUSG00000026890_16874_Lhx6	th_6mon	wt_6mon	1.94011	2.0061	2.54486e-07	2.92721e-06	6.10717	5.87961	6.98365	2.78969	1.36361	0.564219	7.9958	4.8028	6.82697	3.02313	3.22504	2.59642
ENSMUSG00000027332_56357_Ivd	th_6mon	wt_6mon	-0.706015	6.30228	2.59365e-07	2.98126e-06	55.4669	67.5426	60.8159	79.0412	103.48	103.746	57.9226	57.388	64.141	87.6092	81.916	72.4879
ENSMUSG00000049892_19416_Rasd1	th_6mon	wt_6mon	1.0544	3.07599	2.64779e-07	3.04139e-06	13.5098	10.6416	10.2572	4.09843	5.20652	6.52378	14.3774	9.19627	9.65528	5.70693	4.41321	3.09981
ENSMUSG00000053040_68318_Aph1c	th_6mon	wt_6mon	-0.774603	3.43897	2.65102e-07	3.04299e-06	8.09002	7.99335	8.4022	13.2596	12.8303	13.8939	7.95826	9.16898	7.44464	10.4576	10.6596	10.2532
ENSMUSG00000079020_106068_Slc45a4	th_6mon	wt_6mon	0.756649	4.89028	2.65436e-07	3.04472e-06	40.5559	35.1805	38.0827	18.1158	26.2495	19.924	28.1542	27.2068	29.5185	21.0385	21.7605	20.9569
ENSMUSG00000036106_109270_Prr5	th_6mon	wt_6mon	-0.637564	5.51171	2.68424e-07	3.07687e-06	33.0475	40.1368	36.1913	48.2168	55.8151	58.4319	43.2824	40.087	44.6028	46.1799	45.9313	41.6223
ENSMUSG00000037972_20621_Snn	th_6mon	wt_6mon	-0.604322	6.64177	2.68695e-07	3.07785e-06	77.8334	84.9628	80.021	127.051	109.151	116.37	92.5336	95.5102	85.6622	130.889	131.582	136.551
ENSMUSG00000044068_22183_Zrsr1	th_6mon	wt_6mon	-0.740012	5.43506	2.71951e-07	3.11183e-06	33.5234	35.9822	29.7532	41.9142	60.4948	55.8929	76.1666	64.2647	37.7759	65.1516	47.7645	37.7011
ENSMUSG00000036362_74191_P2ry13	th_6mon	wt_6mon	1.39214	1.42764	2.72037e-07	3.11183e-06	4.01857	3.35284	4.14654	1.2743	1.08469	1.83371	1.91449	2.04665	2.69828	1.69666	2.24055	1.21873
ENSMUSG00000003352_12297_Cacnb3	th_6mon	wt_6mon	-0.711825	6.02006	2.73641e-07	3.12802e-06	49.7298	55.176	45.8666	62.8885	87.705	85.1618	63.8913	59.653	61.3777	72.8945	64.6026	73.3622
ENSMUSG00000032773_12669_Chrm1	th_6mon	wt_6mon	1.61477	1.1313	2.75829e-07	3.15087e-06	2.43229	4.39756	2.72799	0.998777	0.960726	1.02265	2.25234	2.31953	2.50322	1.54241	1.52765	2.22551
ENSMUSG00000089656_NA_Gm16271	th_6mon	wt_6mon	-1.59562	0.634818	2.78259e-07	3.17644e-06	0.634512	1.02043	0.654717	2.44528	1.92145	2.39793	0.750779	1.09155	0.780225	1.32648	2.03687	1.96057
ENSMUSG00000043924_230822_Ncmap	th_6mon	wt_6mon	-0.659595	8.55123	2.79456e-07	3.18791e-06	289.549	319.2	282.838	400.027	441.531	502.79	252.45	317.803	236.896	510.015	392.267	429.549
ENSMUSG00000056569_17528_Mpz	th_6mon	wt_6mon	-0.637402	13.9363	2.85508e-07	3.25472e-06	12048.3	13441.3	12121.4	20091.3	17123.1	18647.1	22211.4	28730	21762.1	41641.1	34237.2	35557.7
ENSMUSG00000040850_103554_Psme4	th_6mon	wt_6mon	0.549998	6.26381	2.85933e-07	3.25732e-06	94.1192	91.304	94.0974	60.2022	61.5485	60.583	86.5649	82.6846	86.8	68.9768	67.4203	68.0104
ENSMUSG00000011154_75556_Cfap161	th_6mon	wt_6mon	-2.21586	-0.174649	2.87559e-07	3.27152e-06	0.423008	0.388735	0.0727463	1.06766	1.85947	1.19897	1.05109	0.545773	0.52015	0.431876	1.05238	0.9008
ENSMUSG00000020897_20877_Aurkb	th_6mon	wt_6mon	1.86609	0.452752	2.87574e-07	3.27152e-06	2.45873	1.89508	1.70954	0.413287	0.371894	0.811065	2.32742	2.56513	2.82831	0.431876	1.22212	0.397412
ENSMUSG00000029154_231293_Cwh43	th_6mon	wt_6mon	1.89078	-0.0167756	2.98121e-07	3.38919e-06	1.3219	1.60353	1.38218	0.482168	0.371894	0.246846	1.50156	0.764082	0.780225	0.740359	0.339478	0.927294
ENSMUSG00000027656_22403_Ccn5	th_6mon	wt_6mon	2.04491	-0.277316	3.00674e-07	3.41587e-06	1.16327	1.14191	1.34581	0.344406	0.340903	0.141055	0.900935	1.06426	0.942771	0.709511	1.96897	0.4504
ENSMUSG00000042688_50772_Mapk6	th_6mon	wt_6mon	0.861579	8.26925	3.0401e-07	3.4506e-06	471.151	291.964	454.846	212.74	227.196	201.074	369.871	293.844	369.209	156.864	206.776	228.75
ENSMUSG00000023886_64074_Smoc2	th_6mon	wt_6mon	-0.810596	8.93606	3.04147e-07	3.4506e-06	345.095	462.983	283.674	579.704	614.71	631.608	374.526	548.638	403.961	766.981	718.573	567.451
ENSMUSG00000032105_170761_Pdzd3	th_6mon	wt_6mon	-1.3514	1.3745	3.061e-07	3.47039e-06	1.69203	1.67642	1.01845	3.61626	3.99786	3.209	1.50156	1.82834	1.0403	3.33162	3.0553	2.30499
ENSMUSG00000086763_NA_Plxna4os1	th_6mon	wt_6mon	1.96617	0.29415	3.06702e-07	3.47484e-06	1.8771	1.38487	2.32788	0.551049	0.247929	0.564219	1.05109	0.245598	1.49543	0.555269	0.135791	0.264941
ENSMUSG00000052415_99681_Tchh	th_6mon	wt_6mon	-0.804925	3.93481	3.06935e-07	3.4751e-06	10.5752	12.9983	10.4755	21.2154	19.6174	16.045	9.98537	8.75965	9.33019	8.48328	16.4307	15.1546
ENSMUSG00000089941_NA_Gm16168	th_6mon	wt_6mon	-0.624353	4.93039	3.10008e-07	3.50751e-06	22.7367	23.9072	26.8798	35.0605	37.3134	35.7574	21.8852	18.529	24.252	27.9794	27.3959	28.1103
ENSMUSG00000020589_76820_Fam49a	th_6mon	wt_6mon	0.873188	3.84681	3.14431e-07	3.55513e-06	19.0618	18.5621	19.0232	12.5708	8.83248	8.14591	19.4827	15.7455	18.7579	9.68636	11.3046	8.95501
ENSMUSG00000038910_224860_Plcl2	th_6mon	wt_6mon	1.08367	2.83092	3.15933e-07	3.56968e-06	11.3683	8.18772	9.63889	4.30507	5.33048	3.4911	8.10842	8.62321	8.28989	5.92287	4.41321	5.90819
ENSMUSG00000055296_242474_Tmem245	th_6mon	wt_6mon	-0.622105	8.92655	3.17323e-07	3.58295e-06	362.623	429.017	383.3	607.601	568.068	551.136	439.319	504.349	447.589	634.642	611.807	619.115
ENSMUSG00000020838_15567_Slc6a4	th_6mon	wt_6mon	1.28377	1.66944	3.18333e-07	3.58895e-06	4.99678	4.56763	3.74644	1.37762	1.73551	2.11582	2.96558	1.55545	2.04809	1.17224	1.01843	1.11275
ENSMUSG00000036395_244757_Glb1l2	th_6mon	wt_6mon	1.20445	3.47712	3.18383e-07	3.58895e-06	16.9996	19.1938	10.8028	7.95578	7.004	4.51375	11.4869	8.8961	14.4342	6.91002	6.14455	2.83487
ENSMUSG00000020083_69894_Fam241b	th_6mon	wt_6mon	-1.12115	2.26983	3.18504e-07	3.58895e-06	2.74955	3.30424	3.23721	7.81801	5.39246	6.10062	2.0271	3.00175	2.30816	3.11568	5.09217	3.94762
ENSMUSG00000044043_93885_Pcdhb14	th_6mon	wt_6mon	0.947843	2.88531	3.24498e-07	3.65402e-06	9.70274	9.54829	10.1845	5.82046	4.27678	4.47849	6.68194	6.90402	5.72165	6.2622	5.80507	6.59704
ENSMUSG00000042684_74091_Npl	th_6mon	wt_6mon	1.02419	2.87051	3.2585e-07	3.66675e-06	8.77741	9.76696	11.1302	5.26941	3.62597	5.04271	16.0667	15.3908	15.4419	7.1568	5.53349	7.94824
ENSMUSG00000060780_74342_Lrrtm1	th_6mon	wt_6mon	2.62241	0.320317	3.27861e-07	3.68688e-06	3.14612	1.38487	1.41855	0.137762	0.619823	0.141055	1.05109	1.03697	1.75551	0.894601	0.61106	0.9008
ENSMUSG00000072214_18951_44444	th_6mon	wt_6mon	0.781507	3.65974	3.30043e-07	3.70891e-06	16.6295	14.6504	17.35	8.71347	8.52257	9.76804	14.6777	12.389	14.8243	8.42158	11.6441	9.27294
ENSMUSG00000097518_NA_Gm26694	th_6mon	wt_6mon	1.27376	2.24034	3.33229e-07	3.74217e-06	8.11646	5.22362	6.69266	3.34074	2.07641	2.50372	4.84253	3.3565	6.01423	2.99228	2.9874	3.36475
ENSMUSG00000034792_14676_Gna15	th_6mon	wt_6mon	1.50976	1.59371	3.36785e-07	3.77955e-06	4.57377	3.30424	5.4196	1.51539	1.92145	0.987383	2.8905	2.29225	3.67356	1.7275	1.62949	1.51016
ENSMUSG00000040479_104418_Dgkz	th_6mon	wt_6mon	0.643497	6.51584	3.37404e-07	3.78394e-06	119.05	100.707	121.741	76.0448	65.9182	66.9305	91.7077	95.1282	92.0665	67.2801	78.5552	78.2901
ENSMUSG00000020303_20856_Stc2	th_6mon	wt_6mon	2.1308	0.271703	3.42201e-07	3.83515e-06	1.50697	2.72114	1.16394	0.344406	0.340903	0.493692	1.05109	0.736793	0.975281	0.709511	0.475269	0.211953
ENSMUSG00000087691_NA_Gm15674	th_6mon	wt_6mon	-1.35002	1.96244	3.46381e-07	3.87663e-06	1.69203	3.25565	1.70954	5.26941	5.67138	5.39534	2.8905	2.72886	4.06367	4.04113	4.85453	5.08687
ENSMUSG00000030768_68897_Disp1	th_6mon	wt_6mon	-0.624059	7.55584	3.46478e-07	3.87663e-06	145.673	166.476	141.819	241.325	212.073	214.685	151.245	185.617	149.966	195.547	214.414	217.782
ENSMUSG00000055053_18029_Nfic	th_6mon	wt_6mon	0.60385	8.66489	3.46603e-07	3.87663e-06	487.887	508.003	504.278	338.792	311.461	292.653	343.444	326.099	349.216	256.627	326.034	334.462
ENSMUSG00000028270_14469_Gbp2	th_6mon	wt_6mon	0.72299	4.35974	3.46891e-07	3.87724e-06	27.4426	24.7332	25.8249	17.2547	14.9377	12.9418	28.6422	18.8292	20.1883	13.82	16.2949	14.3068
ENSMUSG00000040265_103967_Dnm3	th_6mon	wt_6mon	0.60175	6.14262	3.47783e-07	3.88459e-06	89.1224	80.4438	91.0784	60.6154	51.0734	52.4018	75.641	61.3449	73.9263	44.4524	56.7607	46.7621
ENSMUSG00000030281_171095_Il17rc	th_6mon	wt_6mon	0.677801	4.74918	3.50359e-07	3.91073e-06	36.1407	29.9812	34.9546	18.6668	19.5244	22.1456	28.0791	23.3864	27.0153	19.1876	19.3842	19.8176
ENSMUSG00000041594_70551_Tmtc4	th_6mon	wt_6mon	0.816668	3.69028	3.53606e-07	3.94432e-06	16.418	16.0839	17.6046	10.8143	8.24365	8.11065	19.3701	14.9542	18.1402	8.97685	9.8788	9.40541
ENSMUSG00000048070_193003_Pirt	th_6mon	wt_6mon	2.09277	0.0305947	3.58167e-07	3.99251e-06	1.45409	1.1662	2.07327	0.482168	0.371894	0.176318	1.01355	0.491195	0.845243	0.832904	0.475269	0.397412
ENSMUSG00000029822_71720_Osbpl3	th_6mon	wt_6mon	0.736253	3.90218	3.61819e-07	4.03052e-06	19.4848	17.3716	20.078	10.6766	11.8696	10.0501	16.7799	19.5114	20.2208	13.0488	11.6101	11.1275
ENSMUSG00000037624_16526_Kcnk2	th_6mon	wt_6mon	-0.962732	4.60089	3.66244e-07	4.07707e-06	13.9593	21.8663	14.5856	38.6768	25.2888	29.9389	13.6642	20.0299	19.018	23.6606	30.6209	27.024
ENSMUSG00000071324_213402_Armc2	th_6mon	wt_6mon	-0.920987	4.1195	3.6751e-07	4.08842e-06	11.7913	11.6377	13.3853	16.1526	23.8942	26.4478	15.6538	13.0985	14.5642	16.2879	15.3104	12.9291
ENSMUSG00000007989_14365_Fzd3	th_6mon	wt_6mon	-0.63891	6.76245	3.71362e-07	4.12851e-06	79.8691	96.3576	84.022	143.411	120.432	123.176	101.768	105.471	99.5112	132.123	138.032	136.259
ENSMUSG00000029762_14187_Akr1b8	th_6mon	wt_6mon	0.905119	3.31377	3.718e-07	4.13061e-06	13.9857	12.3909	12.9488	8.19686	6.29121	5.57166	12.0125	10.7244	12.191	5.98457	6.8914	5.61675
ENSMUSG00000031904_330836_Slc7a6	th_6mon	wt_6mon	0.911664	3.37114	3.81249e-07	4.23276e-06	14.7788	11.6377	14.622	5.8549	8.02671	6.91168	11.4118	11.4612	11.0857	9.10025	7.6722	6.756
ENSMUSG00000024679_68774_Ms4a6d	th_6mon	wt_6mon	1.86564	1.68236	3.83286e-07	4.25253e-06	6.84744	3.62009	4.36478	0.551049	1.7665	1.5516	3.22835	3.6021	4.25873	1.60411	0.678956	0.503388
ENSMUSG00000029231_18595_Pdgfra	th_6mon	wt_6mon	-0.731328	7.30846	3.92673e-07	4.35376e-06	126.321	138.389	100.754	165.556	202.062	211.335	132.287	159.42	143.269	208.442	195.743	159.548
ENSMUSG00000040649_108653_Rimklb	th_6mon	wt_6mon	-0.751642	6.77751	3.93709e-07	4.36234e-06	74.608	96.7706	79.2571	161.526	115.039	126.42	106.31	129.321	111.962	135.116	165.529	152.553
ENSMUSG00000022723_224273_Crybg3	th_6mon	wt_6mon	-0.615668	6.25603	3.95567e-07	4.38e-06	54.7266	70.0937	60.1612	95.1938	85.5976	89.8871	67.0821	81.5657	76.3645	84.7094	93.8656	96.3326
ENSMUSG00000021277_22031_Traf3	th_6mon	wt_6mon	0.689713	5.21193	3.98938e-07	4.41438e-06	45.8963	42.9552	51.0315	30.9965	28.7288	23.0977	45.0092	42.5157	44.5053	28.1336	33.778	34.9457
ENSMUSG00000097415_NA_AU020206	th_6mon	wt_6mon	1.02082	2.72517	4.03502e-07	4.46191e-06	10.443	7.31307	8.98417	3.82291	4.30777	4.44322	5.63085	5.294	7.57468	3.54755	4.92243	3.25878
ENSMUSG00000023087_12457_Noct	th_6mon	wt_6mon	0.881847	3.07119	4.03871e-07	4.46302e-06	12.0822	10.5687	10.33	5.23497	6.44616	5.39534	15.5036	13.5897	16.0596	6.66323	5.60138	6.38508
ENSMUSG00000043753_242523_Dmrta1	th_6mon	wt_6mon	1.70556	0.351841	4.05898e-07	4.48056e-06	2.19435	1.65212	1.67317	0.482168	0.464867	0.67001	1.80187	1.88292	2.50322	1.01799	0.678956	0.688847
ENSMUSG00000041423_68957_Paqr6	th_6mon	wt_6mon	-0.648886	7.12741	4.05999e-07	4.48056e-06	99.962	125.877	107.956	180.675	154.15	164.928	118.623	124.873	109.492	164.545	175.442	191.261
ENSMUSG00000012889_244550_Podnl1	th_6mon	wt_6mon	1.36943	1.95237	4.07821e-07	4.49768e-06	6.45087	4.25178	5.9652	2.16976	1.42559	2.57425	5.74346	3.8477	5.2015	1.41902	2.17266	2.30499
ENSMUSG00000033777_279572_Tlr13	th_6mon	wt_6mon	1.4209	2.52393	4.20423e-07	4.63348e-06	10.6281	6.43842	8.07484	1.85979	4.15282	2.92689	6.4567	5.81248	6.46936	2.52956	1.86713	1.3512
ENSMUSG00000055493_13853_Epm2a	th_6mon	wt_6mon	-0.731126	4.07232	4.20692e-07	4.63348e-06	13.0868	14.6504	10.9119	19.4589	20.919	21.0172	12.5756	12.6073	11.7684	15.7943	15.9215	18.4399
ENSMUSG00000037960_68480_Card19	th_6mon	wt_6mon	0.611795	5.03288	4.23963e-07	4.66472e-06	42.2479	37.2456	41.4654	23.3163	26.1565	26.0951	32.1334	31.7913	30.6888	22.7969	26.9885	22.4935
ENSMUSG00000044676_234725_Zfp612	th_6mon	wt_6mon	-0.950932	3.02261	4.24091e-07	4.66472e-06	4.89103	6.24405	5.81971	11.7442	8.64654	10.9317	6.75701	7.2042	5.33154	7.74292	9.74301	10.3327
ENSMUSG00000022831_15163_Hcls1	th_6mon	wt_6mon	0.936703	2.84501	4.24996e-07	4.67158e-06	10.3373	9.11097	9.05692	4.23619	4.49372	5.50113	9.08443	8.45948	8.87506	5.46015	6.28034	4.63647
ENSMUSG00000026024_74018_Als2	th_6mon	wt_6mon	-0.625494	6.71951	4.2693e-07	4.68973e-06	81.7462	89.7005	82.5671	141.482	116.775	116.053	96.6628	117.641	100.454	145.08	143.192	147.731
ENSMUSG00000045658_98496_Pid1	th_6mon	wt_6mon	0.652746	5.21947	4.28534e-07	4.70424e-06	50.1529	41.133	47.9398	25.2105	30.2474	29.0925	37.9519	40.6874	42.9774	28.3804	30.3154	24.1361
ENSMUSG00000021981_69008_Cab39l	th_6mon	wt_6mon	-0.628144	6.99366	4.30084e-07	4.71814e-06	96.763	104.667	105.373	133.251	155.731	163.8	102.744	108.254	94.6998	122.93	113.691	112.282
ENSMUSG00000002458_56470_Rgs19	th_6mon	wt_6mon	0.79076	3.29287	4.33424e-07	4.75164e-06	12.6902	12.318	12.6942	6.40595	7.12797	7.26432	13.927	12.5255	13.3939	7.80462	8.82642	8.1337
ENSMUSG00000051910_20679_Sox6	th_6mon	wt_6mon	1.32162	5.63817	4.34682e-07	4.76228e-06	77.6484	62.1732	77.584	44.945	20.7331	17.526	53.6807	41.2058	51.1697	21.9331	45.8295	45.5699
ENSMUSG00000050666_320736_Vstm4	th_6mon	wt_6mon	-1.03929	5.2269	4.36367e-07	4.77758e-06	24.2172	28.7664	22.1513	31.3409	51.6623	64.3562	42.7944	41.6697	45.1555	69.8714	36.9012	38.9993
ENSMUSG00000040852_213556_Plekhh2	th_6mon	wt_6mon	-0.588609	5.95914	4.44788e-07	4.86658e-06	49.6241	57.7757	44.8481	71.7742	74.9056	72.0084	53.906	95.3738	54.8108	77.8611	80.2186	73.2033
ENSMUSG00000017734_52840_Dbndd2	th_6mon	wt_6mon	0.967328	3.03214	4.45835e-07	4.87284e-06	11.0775	9.23245	12.5124	5.44161	4.58669	5.99483	9.19705	8.05015	8.51745	5.4293	6.38218	5.13986
ENSMUSG00000041117_434130_Ccdc8	th_6mon	wt_6mon	0.697501	3.9577	4.46215e-07	4.87284e-06	20.5159	18.5135	19.5324	10.8488	12.0866	11.5312	14.6402	15.9093	17.2625	16.072	11.8478	10.8891
ENSMUSG00000006442_20810_Srm	th_6mon	wt_6mon	0.658157	4.14001	4.46242e-07	4.87284e-06	21.9964	22.3036	21.4965	13.7762	13.1403	12.9065	23.6496	24.8872	23.1142	17.0283	15.6499	14.8102
ENSMUSG00000019122_20308_Ccl9	th_6mon	wt_6mon	1.26532	3.03228	4.47177e-07	4.87984e-06	11.0775	9.4997	14.4401	2.89301	5.17552	5.81851	19.5953	16.8098	20.3183	6.2622	5.29585	2.46395
ENSMUSG00000060260_101631_Pwwp2b	th_6mon	wt_6mon	0.835071	3.27968	4.48029e-07	4.88593e-06	11.9235	12.7311	13.1307	6.47483	7.7168	5.99483	9.42228	8.51405	9.94786	6.94087	7.80799	8.39864
ENSMUSG00000040310_11695_Alx4	th_6mon	wt_6mon	1.6185	1.18284	4.493e-07	4.89657e-06	2.6438	3.83875	3.5282	0.826574	1.54956	0.705274	1.57664	2.4014	1.98307	0.832904	1.90108	1.3512
ENSMUSG00000070802_434128_Pnmal2	th_6mon	wt_6mon	0.786339	4.34479	4.49957e-07	4.90052e-06	26.8874	21.5262	30.0806	13.0185	15.2477	15.1634	22.0354	20.5211	22.3339	15.5784	17.4492	15.3136
ENSMUSG00000019943_67972_Atp2b1	th_6mon	wt_6mon	0.586888	6.364	4.63726e-07	5.04716e-06	95.4676	102.869	104.427	63.2674	69.1723	60.054	88.4418	95.3738	93.1068	71.7223	76.1788	61.3869
ENSMUSG00000064380_NA_Gm26448	th_6mon	wt_6mon	1.00598	2.47636	4.65131e-07	5.05913e-06	8.27509	7.7261	6.29256	3.34074	3.81191	3.45584	7.35764	6.33096	7.31461	4.25706	3.08925	3.81515
ENSMUSG00000021665_15212_Hexb	th_6mon	wt_6mon	0.601352	4.96873	4.70607e-07	5.11534e-06	41.8778	37.3671	36.0822	25.1761	23.6463	23.803	32.8466	28.2164	34.59	22.1491	23.39	22.6525
ENSMUSG00000040653_76142_Ppp1r14c	th_6mon	wt_6mon	1.23078	2.86506	4.83881e-07	5.25619e-06	10.0729	7.99335	12.8761	5.64826	3.65696	3.27952	7.50779	6.13994	8.71251	6.81747	5.87297	7.36537
ENSMUSG00000039735_214459_Fnbp1l	th_6mon	wt_6mon	0.630136	4.47942	4.84243e-07	5.25669e-06	28.7116	28.159	25.8249	17.9091	16.3633	16.7855	28.905	23.6047	32.5419	16.6889	16.9739	16.2144
ENSMUSG00000028701_68075_Lurap1	th_6mon	wt_6mon	-0.634199	6.41558	4.85971e-07	5.272e-06	60.1464	77.6983	67.1812	108.591	98.7069	96.5872	67.0071	82.7937	75.8118	91.496	103.337	98.9026
ENSMUSG00000032181_20255_Scg3	th_6mon	wt_6mon	0.922638	2.83393	4.86514e-07	5.27444e-06	10.2579	8.3335	9.63889	4.54616	5.20652	4.44322	9.49736	5.07569	7.50966	6.44729	4.07373	4.37153
ENSMUSG00000046027_170460_Stard5	th_6mon	wt_6mon	-0.57331	6.45155	4.91948e-07	5.32986e-06	70.4837	76.0948	68.9999	99.1889	99.5746	107.554	75.3783	91.3078	79.2903	102.478	93.7298	91.3517
ENSMUSG00000032231_12306_Anxa2	th_6mon	wt_6mon	0.583549	8.23411	4.9966e-07	5.40988e-06	383.298	352.096	371.043	241.153	228.405	235.738	377.567	352.324	363.032	273.964	255.593	235.771
ENSMUSG00000044813_230126_Shb	th_6mon	wt_6mon	0.666485	4.46317	5.09211e-07	5.50913e-06	28.7645	27.4544	26.3705	16.3593	18.5017	14.8107	19.5578	19.3204	20.1233	11.7532	13.3754	9.77633
ENSMUSG00000097124_NA_A530020G20Rik	th_6mon	wt_6mon	1.69649	1.16502	5.0949e-07	5.50913e-06	3.25187	4.00882	2.65524	1.54983	0.743788	0.634746	2.92804	2.83802	2.89333	2.25193	0.984486	0.423906
ENSMUSG00000039745_53415_Htatip2	th_6mon	wt_6mon	1.26215	1.45519	5.10002e-07	5.51108e-06	3.85995	3.23136	4.40115	1.48095	1.48758	1.58687	2.25234	2.72886	3.86861	1.48072	2.17266	1.53666
ENSMUSG00000032470_17532_Mras	th_6mon	wt_6mon	-0.618029	8.51707	5.12502e-07	5.53449e-06	281.538	323.281	281.346	468.082	403.443	427.078	373.325	429.414	369.566	520.503	510.676	510.992
ENSMUSG00000055540_13840_Epha6	th_6mon	wt_6mon	-0.650338	4.70733	5.13759e-07	5.54446e-06	19.4319	21.842	20.9873	33.8551	27.5821	31.9136	21.0594	23.9867	21.7813	27.3007	35.8149	30.7862
ENSMUSG00000051951_497097_Xkr4	th_6mon	wt_6mon	0.746612	5.61872	5.17476e-07	5.58094e-06	63.0282	57.1683	68.0906	44.6694	29.9994	32.5836	59.8371	48.5738	59.4271	36.5552	42.4687	42.1257
ENSMUSG00000086825_NA_Gm15675	th_6mon	wt_6mon	-0.880951	3.33166	5.21077e-07	5.61613e-06	5.7106	7.99335	8.0021	12.6397	13.4812	11.9897	8.03334	8.54134	8.28989	10.0257	11.9836	12.2668
ENSMUSG00000053441_240322_Adamts19	th_6mon	wt_6mon	1.49131	1.37432	5.25494e-07	5.66006e-06	4.30939	3.42572	3.49182	1.82535	0.836761	1.1637	6.79455	6.63114	7.96479	2.59126	2.00292	1.37769
ENSMUSG00000079048_71100_4933413L06Rik	th_6mon	wt_6mon	-1.00849	2.28288	5.2918e-07	5.69606e-06	3.54269	3.27995	3.01897	5.54494	6.91103	6.48852	3.22835	3.00175	2.63326	5.491	4.75269	3.84165
ENSMUSG00000029772_74340_Ahcyl2	th_6mon	wt_6mon	-0.589726	7.09597	5.30305e-07	5.70447e-06	106.677	122.816	105.3	159.184	163.788	158.122	100.604	112.375	103.055	134.653	148.352	144.181
ENSMUSG00000036503_24017_Rnf13	th_6mon	wt_6mon	-0.644452	6.89112	5.35129e-07	5.75264e-06	91.0789	109.38	83.4764	143.755	132.301	147.649	102.068	112.538	106.338	152.514	145.67	151.175
ENSMUSG00000085793_217708_Lin52	th_6mon	wt_6mon	-0.906702	3.78673	5.51233e-07	5.92192e-06	9.30617	11.006	9.05692	13.0874	19.2765	20.2414	10.098	8.35032	8.02981	15.4241	11.3386	13.2206
ENSMUSG00000030342_12527_Cd9	th_6mon	wt_6mon	-0.637068	9.02541	5.53447e-07	5.93894e-06	401.937	460.796	387.883	677.894	564.597	614.293	530.688	611.675	534.194	883.464	813.728	825.239
ENSMUSG00000021140_54604_Pcnx	th_6mon	wt_6mon	0.589871	7.96839	5.53533e-07	5.93894e-06	318.974	291.551	311.318	203.716	190.999	190.389	286.31	270.54	279.093	200.884	191.567	199.872
ENSMUSG00000022306_22762_Zfpm2	th_6mon	wt_6mon	1.69755	1.53004	5.55703e-07	5.95837e-06	5.44622	3.01269	4.58302	1.82535	1.33262	0.67001	2.81542	2.97446	2.50322	2.37532	1.45975	0.9008
ENSMUSG00000074657_16572_Kif5a	th_6mon	wt_6mon	-0.589355	6.27468	5.62479e-07	6.02713e-06	66.5973	57.6056	65.1807	98.569	88.5418	85.0913	55.0697	52.094	51.3648	55.5578	75.3301	78.926
ENSMUSG00000007041_114584_Clic1	th_6mon	wt_6mon	0.567124	5.20631	5.64588e-07	6.04583e-06	47.4033	44.1214	43.2477	28.4824	29.6895	28.7046	47.3366	46.2542	47.0736	30.5707	39.2436	31.1041
ENSMUSG00000070424_11875_Art5	th_6mon	wt_6mon	-1.22702	1.42645	5.69442e-07	6.09388e-06	1.74491	1.48205	1.67317	3.13409	4.02885	3.77321	0.900935	2.29225	1.3979	3.60925	3.36083	4.10659
ENSMUSG00000049744_76117_Arhgap15	th_6mon	wt_6mon	1.18172	2.10776	5.74054e-07	6.13927e-06	6.16005	5.02925	6.76541	3.03077	1.95244	2.57425	3.97913	4.44805	5.52659	4.04113	2.78372	1.90758
ENSMUSG00000030263_16970_Lrmp	th_6mon	wt_6mon	0.999349	2.52392	5.77869e-07	6.17609e-06	8.1429	7.41025	7.52924	3.03077	4.33876	3.63216	4.88007	5.23942	5.5591	4.34961	4.27742	3.41774
ENSMUSG00000034730_107831_Adgrb1	th_6mon	wt_6mon	0.84518	3.84618	5.8943e-07	6.29559e-06	17.687	17.6388	20.9509	12.2609	8.49158	9.16856	9.79767	8.10472	9.33019	7.71207	7.77404	11.0216
ENSMUSG00000037259_241688_Dzank1	th_6mon	wt_6mon	-0.753669	3.66185	5.89954e-07	6.29715e-06	8.72453	10.3258	9.78438	16.7726	14.2249	15.4455	8.29611	10.97	8.77753	11.7224	13.4094	15.3666
ENSMUSG00000030536_29875_Iqgap1	th_6mon	wt_6mon	0.639541	7.94138	5.92649e-07	6.32185e-06	314.638	302.071	300.588	213.601	183.747	165.175	302.602	287.295	305.393	204.308	227.62	202.839
ENSMUSG00000075463_NA_4930594M22Rik	th_6mon	wt_6mon	1.06715	2.2402	5.97847e-07	6.37319e-06	7.66702	5.90391	5.56509	2.89301	2.94416	2.89162	7.24502	4.77551	8.02981	3.36246	3.19109	2.64941
ENSMUSG00000024736_98170_Tmem132a	th_6mon	wt_6mon	1.05397	3.22657	6.00899e-07	6.40161e-06	14.5938	9.62118	14.1128	6.19931	6.81806	4.58428	9.04689	7.50437	8.74502	3.97943	5.66928	5.53727
ENSMUSG00000024302_13527_Dtna	th_6mon	wt_6mon	-0.602452	7.66374	6.18639e-07	6.58638e-06	153.049	180.397	160.187	226.929	238.601	250.02	145.576	140.1	138.327	155.229	172.964	177.484
ENSMUSG00000037731_230787_Themis2	th_6mon	wt_6mon	0.998576	2.6025	6.25e-07	6.64984e-06	9.49124	8.13913	6.69266	3.61626	3.93588	4.09059	7.84564	7.14962	8.74502	5.491	4.68479	4.74245
ENSMUSG00000054942_215708_Miga1	th_6mon	wt_6mon	-0.669118	4.37716	6.30523e-07	6.7043e-06	17.3698	17.5416	14.1492	23.8329	25.5677	25.2135	16.367	19.4568	16.0596	18.91	21.0137	23.1029
ENSMUSG00000042359_99031_Osbpl6	th_6mon	wt_6mon	0.825411	3.26647	6.30959e-07	6.70465e-06	12.2143	14.1402	10.9119	6.40595	6.78707	6.91168	11.562	10.779	10.5655	9.16194	7.29877	9.008
ENSMUSG00000087312_NA_Gm13833	th_6mon	wt_6mon	-0.735056	3.87818	6.31769e-07	6.70896e-06	11.4212	11.3948	10.9483	16.2215	20.5471	16.8913	10.0604	9.44187	9.98037	9.19279	10.3541	8.98151
ENSMUSG00000071203_17951_Naip5	th_6mon	wt_6mon	1.28775	1.84759	6.37655e-07	6.76713e-06	4.91746	4.25178	6.11069	1.4465	2.1074	2.39793	3.22835	3.05633	4.48629	3.6401	2.85161	1.13925
ENSMUSG00000057614_14677_Gnai1	th_6mon	wt_6mon	-0.630297	7.13812	6.54285e-07	6.93559e-06	109.771	126.655	102.536	183.465	155.762	161.755	104.621	118.105	101.917	155.907	153.885	162.753
ENSMUSG00000082861_NA_Gm11362	th_6mon	wt_6mon	1.72099	0.758076	6.54364e-07	6.93559e-06	2.77599	2.04086	2.69161	0.998777	0.80577	0.352637	0.976013	1.82834	2.53573	0.431876	1.05238	0.688847
ENSMUSG00000023191_14789_P3h3	th_6mon	wt_6mon	0.544647	5.59683	6.59559e-07	6.98619e-06	58.7716	56.5852	60.3067	38.4701	36.6625	39.8832	55.858	52.7762	53.2503	47.8766	44.5734	36.4029
ENSMUSG00000073856_434232_Iqck	th_6mon	wt_6mon	-0.790895	3.16572	6.68707e-07	7.07857e-06	6.6095	7.16729	6.29256	10.7455	11.5287	10.9317	5.85608	5.62146	6.5994	7.65038	8.99616	9.11398
ENSMUSG00000032324_56434_Tspan3	th_6mon	wt_6mon	-0.620125	7.48141	6.78091e-07	7.17332e-06	136.949	162.807	132.144	216.528	197.817	219.375	190.623	215.799	187.612	284.144	245.51	252.542
ENSMUSG00000033965_20502_Slc16a2	th_6mon	wt_6mon	0.797415	4.88657	6.85159e-07	7.24349e-06	36.5373	40.5256	37.6462	27.2081	18.9976	16.856	30.2939	30.6997	31.5341	23.4139	27.939	21.2748
ENSMUSG00000024304_12558_Cdh2	th_6mon	wt_6mon	-0.670115	6.47326	6.88241e-07	7.27143e-06	66.0156	77.1152	67.0357	125.605	101.155	92.673	91.6326	81.2656	82.7363	83.2287	130.733	129.609
ENSMUSG00000031342_14758_Gpm6b	th_6mon	wt_6mon	-0.586403	9.42473	6.92929e-07	7.3163e-06	537.96	600.06	546.398	814.141	779.862	820.868	592.327	604.225	575.221	803.228	745.29	775.96
ENSMUSG00000037991_223970_Rmi2	th_6mon	wt_6mon	2.34225	-0.204161	6.97567e-07	7.36059e-06	1.48053	0.971836	1.56405	0.137762	0.123965	0.493692	1.80187	0.654927	0.812734	0.339331	0.271582	0.476894
ENSMUSG00000049939_192198_Lrrc4	th_6mon	wt_6mon	0.763717	4.69898	7.01496e-07	7.39735e-06	33.6291	33.5527	32.6267	23.764	16.3323	16.0802	30.2189	27.6161	31.1765	22.3342	28.7198	29.117
ENSMUSG00000063065_26417_Mapk3	th_6mon	wt_6mon	-0.591467	8.99646	7.06515e-07	7.44555e-06	407.965	449.037	392.285	617.589	568.626	610.943	454.409	481.481	445.378	621.932	625.08	626.215
ENSMUSG00000077714_NA_Snord17	th_6mon	wt_6mon	0.745735	3.87729	7.0805e-07	7.45699e-06	18.7974	16.3997	20.9146	10.6421	11.2188	10.0501	28.0416	19.0748	25.6174	12.6478	7.12903	8.08071
ENSMUSG00000079339_667373_Ifit1bl1	th_6mon	wt_6mon	-1.28814	1.49948	7.14918e-07	7.52454e-06	1.18971	1.96797	1.85503	3.82291	4.24579	3.5969	1.91449	1.71918	2.60075	2.6838	2.30845	2.72889
ENSMUSG00000049001_68169_Ndnf	th_6mon	wt_6mon	1.26452	2.60325	7.17221e-07	7.544e-06	8.01071	9.83984	7.92935	4.95945	3.03713	2.25688	7.62041	5.7579	6.43685	3.79434	4.58295	5.32532
ENSMUSG00000040811_72205_Eml2	th_6mon	wt_6mon	-0.583538	6.28494	7.1819e-07	7.54941e-06	63.1075	69.1462	58.9973	97.949	86.6823	89.1113	65.0175	71.9328	69.2124	87.3624	89.3506	94.796
ENSMUSG00000031530_319520_Dusp4	th_6mon	wt_6mon	0.830455	3.94528	7.21016e-07	7.57432e-06	20.0664	20.0441	19.9325	13.5696	9.97916	8.71013	16.1793	21.4216	17.6201	13.82	15.616	15.5785
ENSMUSG00000057421_76130_Las1l	th_6mon	wt_6mon	-0.557994	6.16923	7.22676e-07	7.58663e-06	54.7795	63.218	60.3795	88.0302	80.1122	82.6581	57.0968	64.0737	60.76	83.2595	86.5668	90.7689
ENSMUSG00000049252_94217_Lrp1b	th_6mon	wt_6mon	-1.67408	0.83288	7.23164e-07	7.58663e-06	0.52876	1.02043	1.05482	2.89301	1.92145	3.1032	0.71324	1.66461	0.682697	0.431876	0.543165	1.11275
ENSMUSG00000022900_106347_Ildr1	th_6mon	wt_6mon	-1.50064	1.33618	7.23559e-07	7.58663e-06	1.50697	1.55494	0.909329	2.47972	3.96687	4.40796	3.52866	1.99207	3.21843	4.34961	4.07373	3.81515
ENSMUSG00000021187_74413_Tc2n	th_6mon	wt_6mon	-2.00106	0.311408	7.26266e-07	7.61021e-06	0.370132	0.801765	0.290985	2.16976	1.27064	2.3274	0.900935	1.47359	1.36539	1.63496	0.950538	0.847812
ENSMUSG00000041926_215615_Rnpep	th_6mon	wt_6mon	0.62759	4.48833	7.30688e-07	7.6517e-06	28.7645	26.0938	28.3347	17.7369	17.7269	15.9392	26.5401	24.396	25.3248	20.1748	21.6926	19.4732
ENSMUSG00000088088_19782_Rmrp	th_6mon	wt_6mon	0.570741	5.57625	7.31216e-07	7.65241e-06	60.9924	60.0838	53.3594	37.0236	34.8961	40.2711	57.322	46.1451	55.1034	34.766	29.6364	28.2692
ENSMUSG00000062585_12802_Cnr2	th_6mon	wt_6mon	1.97988	1.09747	7.32064e-07	7.65646e-06	4.12433	1.91938	3.96467	0.413287	1.20866	0.775801	1.27632	1.82834	2.17813	0.894601	0.814747	0.529882
ENSMUSG00000041923_319211_Nol4	th_6mon	wt_6mon	-1.53549	0.694592	7.33527e-07	7.66693e-06	0.846015	1.04472	0.581971	2.41084	1.89046	2.68004	0.450468	0.436618	0.650187	1.17224	0.746851	1.32471
ENSMUSG00000005465_50931_Il27ra	th_6mon	wt_6mon	1.54735	1.54936	7.36574e-07	7.69393e-06	5.02322	4.25178	3.5282	2.13532	1.23965	0.811065	3.34097	3.79312	4.45378	1.60411	2.30845	1.61614
ENSMUSG00000002274_70083_Metrn	th_6mon	wt_6mon	1.08481	2.40946	7.4263e-07	7.74857e-06	7.5877	5.85531	8.32945	3.58182	3.44002	2.75057	5.44315	6.60385	7.05453	4.56555	4.20952	3.41774
ENSMUSG00000024663_74760_Rab3il1	th_6mon	wt_6mon	0.622512	5.50953	7.42739e-07	7.74857e-06	58.7716	55.4919	54.6689	40.2266	34.5861	30.0094	49.6641	55.5597	55.6885	36.9254	45.7277	38.0191
ENSMUSG00000000303_12550_Cdh1	th_6mon	wt_6mon	-0.731299	7.89949	7.46075e-07	7.77849e-06	166.982	218.736	164.843	245.079	315.583	311.449	268.629	264.863	270.673	345.285	263.197	274.506
ENSMUSG00000095079_NA_Igha	th_6mon	wt_6mon	3.46097	1.44948	7.47517e-07	7.78863e-06	6.53018	5.05355	2.76436	1.06766	0	0.176318	0.0750779	0.0545773	4.94142	0	0.543165	0.0529882
ENSMUSG00000087363_NA_Gm16347	th_6mon	wt_6mon	1.16977	1.60934	7.61019e-07	7.92433e-06	4.09789	4.27608	4.14654	1.68759	1.51857	2.11582	3.52866	2.67429	2.69828	1.82005	2.44424	1.77511
ENSMUSG00000011257_230721_Pabpc4	th_6mon	wt_6mon	0.64182	4.40248	7.71512e-07	8.02671e-06	27.8656	25.1706	25.6067	15.2916	15.7125	17.1381	27.929	27.3159	26.5927	18.4164	21.5908	25.4873
ENSMUSG00000026509_12334_Capn2	th_6mon	wt_6mon	-0.730656	8.71364	7.71817e-07	8.02671e-06	326.694	321.629	319.284	396.411	550.372	586.153	381.171	398.933	389.495	466.241	394.677	409.175
ENSMUSG00000000202_72014_Btbd17	th_6mon	wt_6mon	-0.701126	4.55836	7.73356e-07	8.03767e-06	16.2329	21.5262	17.1681	26.1404	28.047	31.1378	24.0625	23.3591	24.5446	37.2647	33.0312	34.4953
ENSMUSG00000095697_NA_Mir683-1	th_6mon	wt_6mon	-2.32695	-0.686167	7.76354e-07	8.06379e-06	0.13219	0.388735	0.0363732	1.03322	0.743788	1.12844	0.450468	0.382041	0.422622	0.401028	0.645008	0.635859
ENSMUSG00000041220_170439_Elovl6	th_6mon	wt_6mon	-0.950018	6.66246	7.79389e-07	8.09024e-06	59.8027	87.1494	64.9625	174.958	102.333	113.62	159.653	201.308	163.392	306.447	260.821	269.445
ENSMUSG00000070691_12399_Runx3	th_6mon	wt_6mon	1.2913	1.87361	7.80115e-07	8.09272e-06	5.68417	4.27608	5.56509	1.41206	2.60326	2.01003	3.5662	2.51055	3.28345	1.17224	1.01843	1.66913
ENSMUSG00000070526_27412_Peg12	th_6mon	wt_6mon	1.62381	0.446182	7.90653e-07	8.19691e-06	1.69203	2.381	1.74591	0.619931	0.681806	0.493692	1.16371	1.66461	2.4382	0.493573	0.746851	0.794824
ENSMUSG00000029406_19679_Pitpnm2	th_6mon	wt_6mon	0.591089	6.71376	8.12149e-07	8.41451e-06	128.066	135.693	122.687	75.9759	90.2153	78.7438	91.7452	81.6749	90.8962	62.3444	66.7413	63.5859
ENSMUSG00000097983_NA_Gm26971	th_6mon	wt_6mon	1.30719	1.80451	8.1562e-07	8.44521e-06	4.57377	3.93594	6.40168	1.58427	2.26236	1.86898	3.82897	3.08362	4.32374	1.88175	0.91659	2.01355
ENSMUSG00000024769_240505_Cdc42bpg	th_6mon	wt_6mon	0.59464	5.32453	8.38015e-07	8.67168e-06	51.5276	44.6802	51.2134	33.8207	29.5966	29.8331	38.4399	30.6997	39.9865	19.8046	24.5782	22.679
ENSMUSG00000025038_74405_Efhc2	th_6mon	wt_6mon	-1.39247	1.0011	8.39448e-07	8.6811e-06	1.00464	1.31198	1.01845	2.85857	2.29335	3.27952	1.87695	1.55545	1.07281	1.66581	1.96897	3.25878
ENSMUSG00000084959_NA_4933407I08Rik	th_6mon	wt_6mon	-1.61908	0.691851	8.50146e-07	8.78625e-06	0.925329	0.923245	0.509224	2.96189	2.32434	1.76318	1.42648	1.41901	1.20285	1.32648	2.07081	2.41097
ENSMUSG00000024776_76630_Stambpl1	th_6mon	wt_6mon	-0.747545	3.56519	8.61217e-07	8.89514e-06	8.30153	9.66977	9.05692	15.6016	13.5431	14.2113	9.5349	10.4243	7.15206	15.5167	13.3754	14.6777
ENSMUSG00000031101_74131_Sash3	th_6mon	wt_6mon	1.44634	1.43135	8.68669e-07	8.96653e-06	4.1772	2.9398	4.58302	1.4465	1.70451	0.916856	3.71636	3.00175	3.02337	1.94344	1.69739	1.27172
ENSMUSG00000021782_71228_Dlg5	th_6mon	wt_6mon	0.634201	6.57042	8.7332e-07	9.00893e-06	123.227	110.716	119.922	83.7251	70.257	63.8625	102.556	94.9644	107.021	68.3907	80.9994	78.4491
ENSMUSG00000039585_270163_Myo9a	th_6mon	wt_6mon	-0.568807	7.71396	8.92566e-07	9.20174e-06	165.502	182.268	170.481	249.35	235.874	248.856	181.576	186.682	188.164	231.917	234.681	229.333
ENSMUSG00000011305_66968_Plin5	th_6mon	wt_6mon	1.27757	2.25405	9.06185e-07	9.33635e-06	6.66237	4.93207	8.76593	2.10088	2.7892	3.1032	4.4296	4.12058	4.29124	3.23907	2.3424	2.67591
ENSMUSG00000042873_269788_Lhfpl4	th_6mon	wt_6mon	-0.920828	3.34799	9.20361e-07	9.47653e-06	5.41979	8.52786	7.60199	14.2584	11.9006	12.8007	6.90717	8.59592	7.41213	9.34703	10.5578	12.8232
ENSMUSG00000025337_66711_Sbds	th_6mon	wt_6mon	-0.586572	6.23168	9.24556e-07	9.51381e-06	62.4465	68.1743	53.4686	90.9576	83.3352	89.7461	65.5806	65.52	59.4271	77.6452	84.4621	80.7541
ENSMUSG00000029168_65254_Dpysl5	th_6mon	wt_6mon	-1.02677	4.5838	9.31308e-07	9.57366e-06	12.0822	19.8012	16.5134	42.4308	25.5057	26.2714	15.9916	14.4903	16.0921	27.4241	32.7257	38.6549
ENSMUSG00000057969_20347_Sema3b	th_6mon	wt_6mon	-0.596228	10.602	9.31526e-07	9.57366e-06	1196.72	1373.86	1223.56	1891.13	1736.34	1848.84	1394.39	1474.1	1424.72	1741.17	1787.25	1874.43
ENSMUSG00000031883_12354_Car7	th_6mon	wt_6mon	-1.06009	2.3485	9.37878e-07	9.63299e-06	3.06681	3.5715	3.45545	6.09598	5.76436	8.2517	2.47757	2.51055	2.86082	3.05398	3.39478	4.66297
ENSMUSG00000070524_435653_Fcrlb	th_6mon	wt_6mon	2.20172	-0.130719	9.434e-07	9.68371e-06	1.13683	0.923245	2.21876	0.241084	0.309912	0.317373	1.76433	1.03697	1.52794	0.277635	0.441321	0.741835
ENSMUSG00000008730_15257_Hipk1	th_6mon	wt_6mon	-0.73413	8.51398	9.5695e-07	9.81672e-06	289.443	297.552	254.649	346.576	490.807	498.699	294.306	311.254	280.166	338.653	307.092	308.392
ENSMUSG00000042903_54601_Foxo4	th_6mon	wt_6mon	-0.556028	7.12773	9.63622e-07	9.87906e-06	112.441	118.564	115.958	161.871	158.241	167.044	87.9163	99.8764	90.9937	120.185	148.555	141.929
ENSMUSG00000022840_224129_Adcy5	th_6mon	wt_6mon	0.611696	6.07157	9.75349e-07	9.99311e-06	85.9234	80.7839	82.1306	55.6904	56.6519	43.198	77.9309	77.9909	88.5555	49.3264	60.6986	50.6568
ENSMUSG00000082922_NA_Gm6939	th_6mon	wt_6mon	-1.04349	2.87457	9.76265e-07	9.99633e-06	4.20364	4.95637	5.52872	7.40473	9.66924	11.7781	3.45359	4.20245	4.09618	4.473	4.68479	5.69624
ENSMUSG00000075590_223649_Nrbp2	th_6mon	wt_6mon	-0.614889	8.98358	9.79078e-07	1.00189e-05	378.063	438.638	409.162	662.878	565	565.1	461.241	466.69	437.511	496.472	585.294	624.546
ENSMUSG00000024397_11629_Aif1	th_6mon	wt_6mon	1.50195	1.1103	9.82e-07	1.00427e-05	3.9657	2.21093	3.16447	1.03322	1.11568	0.987383	3.52866	2.42869	2.63326	1.41902	1.42581	2.38447
ENSMUSG00000068859_381373_Sp9	th_6mon	wt_6mon	1.27417	2.84289	9.92754e-07	1.01464e-05	11.7649	7.21588	11.7122	5.44161	2.88218	3.80848	21.2846	8.51405	16.1246	4.71979	3.70031	4.82193
ENSMUSG00000052852_52250_Reep1	th_6mon	wt_6mon	0.913322	3.03314	9.9742e-07	1.01878e-05	11.2626	9.79125	11.3484	5.16609	6.60112	4.61954	8.14596	7.01318	8.71251	7.95886	6.1106	8.08071
ENSMUSG00000082072_NA_Gm15785	th_6mon	wt_6mon	-1.05548	2.17659	1.00856e-06	1.02952e-05	3.199	3.37713	2.32788	5.57938	6.63211	5.57166	3.52866	3.71125	3.31595	5.12082	5.73718	5.80221
ENSMUSG00000058793_110911_Cds2	th_6mon	wt_6mon	-0.571826	8.32005	1.017e-06	1.0375e-05	253.17	283.849	251.011	369.479	373.072	375.805	247.832	259.952	253.606	296.668	343.076	342.543
ENSMUSG00000019986_52906_Ahi1	th_6mon	wt_6mon	-0.551262	5.63491	1.03853e-06	1.05882e-05	40.6087	45.3119	37.5371	58.5834	57.7675	56.4924	45.3095	50.1565	46.6834	59.0745	51.7364	56.247
ENSMUSG00000036158_106042_Prickle1	th_6mon	wt_6mon	-0.553048	5.8275	1.0487e-06	1.06853e-05	44.6273	52.4549	43.9388	65.9193	68.3355	63.3688	50.0394	54.7683	56.1112	60.802	76.8578	68.2754
ENSMUSG00000027660_20482_Skil	th_6mon	wt_6mon	0.75648	4.07401	1.06929e-06	1.08883e-05	21.309	20.8945	22.2967	10.3322	14.7208	11.3549	17.7184	16.6461	20.3183	13.9743	15.0728	10.4917
ENSMUSG00000031264_12229_Btk	th_6mon	wt_6mon	1.36953	1.41061	1.0726e-06	1.09154e-05	4.5209	3.62009	3.09172	1.51539	1.67352	0.952119	3.19081	3.24735	2.86082	1.97429	1.93502	0.980283
ENSMUSG00000068220_16852_Lgals1	th_6mon	wt_6mon	0.594487	7.77676	1.0739e-06	1.0922e-05	287.116	268.567	252.757	181.364	155.669	174.273	281.692	238.312	260.14	165.501	181.994	170.543
ENSMUSG00000024661_14319_Fth1	th_6mon	wt_6mon	-0.594298	11.7422	1.1053e-06	1.12344e-05	2741.17	3035.82	2593.55	3838.2	4169.49	4055.61	2587.86	2630.41	2438.17	2597.64	3349.46	3576.12
ENSMUSG00000027996_20319_Sfrp2	th_6mon	wt_6mon	2.16282	1.71596	1.10922e-06	1.12613e-05	5.39335	7.92047	2.21876	0.757693	1.85947	0.67001	4.80499	8.78694	3.4785	4.75064	9.77696	0.688847
ENSMUSG00000073599_68545_Ecscr	th_6mon	wt_6mon	-0.783997	5.80629	1.1093e-06	1.12613e-05	35.4269	49.7823	40.8107	86.5148	58.0155	62.7341	58.1103	73.8703	56.5013	81.5012	91.3195	95.9087
ENSMUSG00000000031_14955_H19	th_6mon	wt_6mon	-1.16743	4.50751	1.11269e-06	1.12887e-05	9.99356	22.3036	10.6573	30.8932	27.7991	33.43	28.3044	53.9496	22.6915	94.2415	43.4532	32.6408
ENSMUSG00000006445_13836_Epha2	th_6mon	wt_6mon	-0.574287	5.69747	1.11426e-06	1.12948e-05	38.4673	46.4295	42.8476	56.7581	59.689	65.1673	50.565	49.9109	47.9838	47.6298	51.8722	55.0548
ENSMUSG00000006850_71983_Tmco6	th_6mon	wt_6mon	-0.680724	4.04588	1.11465e-06	1.12948e-05	13.2719	13.7029	11.8213	21.4565	18.0059	20.0298	14.415	13.8899	14.0115	21.9023	21.1495	20.7449
ENSMUSG00000038497_234076_Tmco3	th_6mon	wt_6mon	-0.561374	6.12212	1.12229e-06	1.13654e-05	55.0968	63.5824	53.7232	81.2109	75.6184	86.1492	62.3898	65.4654	63.8159	74.4061	77.2991	80.1182
ENSMUSG00000014195_56354_Dnajc7	th_6mon	wt_6mon	-0.566137	7.06524	1.12518e-06	1.13829e-05	106.069	114.604	110.211	145.649	159.047	163.095	109.989	111.256	107.801	127.558	122.823	128.179
ENSMUSG00000026627_66950_Tmem206	th_6mon	wt_6mon	0.753451	3.73668	1.1254e-06	1.13829e-05	19.6963	15.5494	15.6405	9.64337	9.32834	9.87383	13.7393	13.3169	14.7267	9.84061	7.40062	9.27294
ENSMUSG00000086108_NA_Gm5602	th_6mon	wt_6mon	1.21619	2.46084	1.13574e-06	1.14805e-05	9.33261	5.27221	8.58407	3.23742	2.69623	3.5969	4.54222	4.83009	4.94142	2.71465	3.32688	2.96734
ENSMUSG00000067818_98932_Myl9	th_6mon	wt_6mon	-0.630993	6.00011	1.1516e-06	1.16337e-05	47.5619	61.3229	45.03	82.2441	70.9698	74.4416	65.3178	90.8712	67.1643	89.7068	98.6862	96.5446
ENSMUSG00000086565_NA_Gm13133	th_6mon	wt_6mon	1.01101	2.19762	1.15987e-06	1.17102e-05	6.37155	5.90391	6.11069	3.16853	2.41731	3.13847	5.51823	3.92956	3.57603	3.26992	3.42873	3.78866
ENSMUSG00000047180_214854_Neurl3	th_6mon	wt_6mon	1.33292	2.42395	1.16083e-06	1.17127e-05	6.79456	7.24018	9.09329	4.23619	2.75821	1.76318	6.90717	5.83977	6.92449	3.42416	3.93794	2.78188
ENSMUSG00000078491_105704528_Gm13090	th_6mon	wt_6mon	-1.97491	-0.334656	1.16778e-06	1.17757e-05	0.26438	0.437326	0.218239	0.792134	1.42559	1.34002	0.0750779	0.491195	0.195056	0.740359	0.678956	0.662353
ENSMUSG00000043557_74762_Mdga1	th_6mon	wt_6mon	1.58032	0.434907	1.1712e-06	1.18028e-05	1.63915	1.89508	2.29151	0.619931	0.557841	0.67001	2.28988	2.48327	1.36539	1.35732	1.29002	1.72212
ENSMUSG00000036594_14960_H2-Aa	th_6mon	wt_6mon	0.572714	5.45474	1.17189e-06	1.18028e-05	51.9506	57.5813	50.8861	34.3373	31.487	37.2032	35.6996	39.4867	45.188	30.6941	40.9071	25.5668
ENSMUSG00000050549_70617_Fam241a	th_6mon	wt_6mon	0.954715	2.28094	1.1877e-06	1.19548e-05	6.50374	6.75426	5.9652	2.99633	3.09912	3.38531	5.9687	5.15755	5.39655	3.76349	3.59846	3.6032
ENSMUSG00000022479_22337_Vdr	th_6mon	wt_6mon	1.57572	0.674905	1.22478e-06	1.23205e-05	1.74491	2.45389	2.72799	0.861015	0.774779	0.564219	1.23879	1.28257	2.27566	0.431876	0.61106	0.238447
ENSMUSG00000040111_235283_Gramd1b	th_6mon	wt_6mon	0.87326	7.19338	1.22765e-06	1.2342e-05	200.373	163.293	215.802	133.423	89.1616	79.9428	131.461	121.98	151.689	100.473	109.108	113.315
ENSMUSG00000097481_NA_D330020A13Rik	th_6mon	wt_6mon	1.82294	-0.113152	1.23033e-06	1.23614e-05	1.42765	1.1905	1.38218	0.241084	0.402885	0.423164	0.900935	0.40933	0.910262	0.277635	0.339478	0.238447
ENSMUSG00000030413_21946_Pglyrp1	th_6mon	wt_6mon	-1.61686	2.6968	1.23698e-06	1.24207e-05	3.72776	3.40143	2.61887	4.16731	11.8386	12.5891	4.61729	3.73854	4.09618	4.78149	2.81767	2.86137
ENSMUSG00000025577_12416_Cbx2	th_6mon	wt_6mon	-0.857953	5.11443	1.25878e-06	1.26309e-05	26.1207	26.0209	23.3152	29.9289	48.4082	52.2255	15.7664	18.5836	18.8879	35.8149	22.3716	23.0764
ENSMUSG00000022237_67434_Ankrd33b	th_6mon	wt_6mon	-0.599089	5.94852	1.25944e-06	1.26309e-05	45.2883	58.7232	46.4849	75.1838	75.4635	67.0715	41.0301	47.7824	42.0346	61.5115	70.1701	67.401
ENSMUSG00000020439_29856_Smtn	th_6mon	wt_6mon	-0.582432	9.23538	1.26247e-06	1.26537e-05	472.13	536.162	471.542	670.731	723.241	721.46	514.547	550.576	519.792	673.079	655.09	677.296
ENSMUSG00000050248_68525_Evc2	th_6mon	wt_6mon	-0.828584	7.2168	1.26555e-06	1.26769e-05	105.223	116.669	106.61	130.185	207.641	218.987	104.659	109.782	110.987	169.604	113.352	127.49
ENSMUSG00000053080_108899_2700081O15Rik	th_6mon	wt_6mon	0.568844	6.10352	1.27123e-06	1.27261e-05	90.0742	79.4962	81.8396	58.2046	55.3502	48.3465	77.6306	70.3501	72.951	60.4627	65.4174	53.2532
ENSMUSG00000083406_NA_Gm8410	th_6mon	wt_6mon	-1.56125	1.84357	1.27275e-06	1.27336e-05	1.50697	2.79403	1.20031	3.51294	5.91931	6.20641	0.563085	0.654927	0.877753	3.67095	1.90108	2.19901
ENSMUSG00000045534_16493_Kcna5	th_6mon	wt_6mon	0.957608	2.28312	1.27512e-06	1.27497e-05	6.42443	6.09827	6.80178	3.34074	2.94416	3.209	4.46714	4.52991	4.68135	2.52956	2.61398	2.46395
ENSMUSG00000003123_16890_Lipe	th_6mon	wt_6mon	0.776701	5.56949	1.27889e-06	1.27797e-05	65.8306	65.0644	52.5592	35.5082	41.3732	25.3546	61.5264	40.1689	55.3634	36.3393	31.7412	21.0893
ENSMUSG00000079173_22635_Zan	th_6mon	wt_6mon	1.46349	1.57096	1.2895e-06	1.28779e-05	5.57841	2.76973	4.58302	1.68759	1.27064	1.51634	3.41605	5.32128	3.93363	1.57326	3.08925	1.96057
ENSMUSG00000015968_12289_Cacna1d	th_6mon	wt_6mon	0.820893	4.04895	1.2906e-06	1.28811e-05	21.2561	19.9955	23.1697	14.1551	11.7766	8.88645	19.0698	18.529	17.5225	12.1542	15.0049	14.8102
ENSMUSG00000075703_28042_Selenoi	th_6mon	wt_6mon	-0.60737	5.71125	1.30517e-06	1.30187e-05	42.618	44.4129	40.156	71.4642	53.5837	60.0893	59.4993	63.5007	57.6066	88.6272	74.8209	78.1312
ENSMUSG00000059213_13199_Ddn	th_6mon	wt_6mon	-0.866582	8.47113	1.3191e-06	1.31498e-05	231.888	281.128	257.558	603.158	355.19	383.845	221.18	301.567	224.445	473.028	568.456	582.261
ENSMUSG00000025409_110962_Mbd6	th_6mon	wt_6mon	0.614709	7.20901	1.34076e-06	1.33577e-05	182.977	166.014	199.034	119.061	120.432	102.512	139.307	128.72	142.911	86.6529	109.482	116.68
ENSMUSG00000000244_27027_Tspan32	th_6mon	wt_6mon	-0.804966	3.66599	1.34516e-06	1.33935e-05	8.30153	10.0585	9.92987	13.9829	18.5947	14.5639	9.08443	10.6699	8.97258	12.7095	12.0175	12.1608
ENSMUSG00000025909_71096_Sntg1	th_6mon	wt_6mon	-1.13563	1.40023	1.34809e-06	1.34146e-05	1.66559	1.67642	1.67317	3.34074	3.62597	3.56163	1.5391	2.21038	1.56045	1.48072	2.07081	1.90758
ENSMUSG00000035769_102448_Xylb	th_6mon	wt_6mon	-1.08036	1.61278	1.35089e-06	1.34344e-05	2.06216	2.04086	1.85503	4.16731	4.05984	3.84374	1.12617	2.51055	1.82052	2.43702	2.78372	2.43746
ENSMUSG00000038065_68235_Mturn	th_6mon	wt_6mon	-0.557619	7.43588	1.35912e-06	1.35082e-05	135.23	150.513	143.601	199.308	201.567	202.59	120.237	127.438	113.23	171.578	181.349	169.615
ENSMUSG00000067629_240057_Syngap1	th_6mon	wt_6mon	0.61301	5.44529	1.36098e-06	1.35186e-05	55.2025	50.0739	55.8692	29.3089	38.0881	33.1831	54.4315	45.19	52.9903	31.0951	32.3183	32.9852
ENSMUSG00000024238_21417_Zeb1	th_6mon	wt_6mon	0.569787	7.45675	1.36507e-06	1.35511e-05	220.413	199.761	222.677	134.663	143.489	135.589	188.183	164.359	181.63	117.193	131.649	110.639
ENSMUSG00000078234_242721_Klhdc7a	th_6mon	wt_6mon	1.63989	3.03575	1.379e-06	1.36811e-05	15.995	11.5891	9.78438	5.71714	4.2148	1.51634	10.1355	7.42251	9.85034	3.67095	4.34532	1.96057
ENSMUSG00000060224_74580_Pyroxd2	th_6mon	wt_6mon	0.812741	3.11117	1.38747e-06	1.3757e-05	11.2097	11.662	10.4755	5.33829	6.16724	6.62957	11.7497	12.7438	13.0688	10.581	7.53641	7.39186
ENSMUSG00000030098_243547_Grip2	th_6mon	wt_6mon	1.17915	2.22869	1.39683e-06	1.38415e-05	6.16005	7.04581	6.25618	3.78847	2.4483	1.97477	6.86963	8.18659	8.22487	4.68894	6.51797	4.21257
ENSMUSG00000015950_17969_Ncf1	th_6mon	wt_6mon	1.26986	3.22048	1.43282e-06	1.41897e-05	16.0479	10.3501	13.4944	2.99633	5.98129	6.80589	8.89674	10.97	11.8334	6.91002	3.90399	3.1528
ENSMUSG00000039100_223455_44261	th_6mon	wt_6mon	-0.583814	7.83745	1.43873e-06	1.42398e-05	175.918	209.042	176.264	263.436	269.84	269.767	184.542	195.987	185.401	221.923	248.192	249.654
ENSMUSG00000075585_NA_6330403L08Rik	th_6mon	wt_6mon	0.582556	4.9018	1.4515e-06	1.43575e-05	37.4891	34.0872	37.9736	24.9694	23.0574	21.8282	32.2835	32.2825	33.7122	27.4858	28.6519	24.5601
ENSMUSG00000035640_100503659_Cbarp	th_6mon	wt_6mon	0.723345	3.74952	1.45235e-06	1.43575e-05	18.1365	14.942	17.932	9.5056	10.1341	9.83857	10.6611	9.66018	12.8412	6.3239	7.02719	7.04744
ENSMUSG00000004266_15170_Ptpn6	th_6mon	wt_6mon	0.865841	3.45139	1.46578e-06	1.44816e-05	15.3076	12.4152	15.204	5.95822	8.15068	8.35749	12.2377	11.8433	11.3783	9.03855	8.28326	7.89525
ENSMUSG00000001986_53623_Gria3	th_6mon	wt_6mon	-0.657049	6.56752	1.48093e-06	1.46225e-05	73.4712	76.8723	75.2197	91.8186	119.006	128.748	76.5795	73.5429	82.6388	93.9022	78.5552	80.6216
ENSMUSG00000021265_214663_Slc25a29	th_6mon	wt_6mon	-0.827821	4.41733	1.48764e-06	1.468e-05	16.1007	16.8128	14.2219	19.7345	27.985	32.1957	14.0771	15.6091	13.6214	21.748	16.8381	17.0092
ENSMUSG00000019577_27273_Pdk4	th_6mon	wt_6mon	-1.33069	6.46646	1.51121e-06	1.49038e-05	62.8431	34.3058	56.8876	66.7459	140.297	163.13	53.1176	50.866	40.7017	54.0154	36.2562	42.682
ENSMUSG00000021754_26401_Map3k1	th_6mon	wt_6mon	0.559386	6.53143	1.52676e-06	1.50482e-05	118.469	108.773	110.211	74.7705	76.7341	67.2126	81.6848	82.2752	88.1004	73.2955	82.9684	72.9648
ENSMUSG00000024621_12978_Csf1r	th_6mon	wt_6mon	0.604405	6.36083	1.53534e-06	1.51238e-05	107.629	103.403	92.5697	55.2771	67.5917	67.7768	89.7557	110.956	105.07	85.0796	81.6444	56.9889
ENSMUSG00000054640_20541_Slc8a1	th_6mon	wt_6mon	1.10887	2.71346	1.53777e-06	1.51387e-05	11.3683	6.43842	9.23878	4.4084	3.68795	3.879	6.71948	7.2042	8.15985	3.5784	2.61398	3.33826
ENSMUSG00000038679_83925_Trps1	th_6mon	wt_6mon	0.607584	4.56244	1.54079e-06	1.51594e-05	29.6899	28.6206	28.8075	17.5303	20.1133	16.9266	22.8612	19.0748	25.2598	19.1568	18.5015	14.5718
ENSMUSG00000031887_71609_Tradd	th_6mon	wt_6mon	0.855542	2.96161	1.54495e-06	1.51914e-05	9.96712	9.11097	11.3484	5.13165	5.70237	5.18376	8.1835	6.79487	9.75281	5.30591	4.88848	3.92113
ENSMUSG00000048120_12495_Entpd1	th_6mon	wt_6mon	0.624286	5.29365	1.56125e-06	1.53425e-05	54.568	44.1943	46.7031	30.8932	32.8196	26.4125	52.1416	47.3731	54.9408	30.0771	32.3522	25.0899
ENSMUSG00000074170_72287_Plekhf1	th_6mon	wt_6mon	-0.727493	5.34549	1.57614e-06	1.54798e-05	32.7567	32.7995	28.2256	38.2291	51.0115	59.0314	27.5161	31.0272	26.6577	42.9717	39.651	38.7079
ENSMUSG00000002881_17936_Nab1	th_6mon	wt_6mon	-0.557177	6.39183	1.57925e-06	1.55012e-05	65.1168	76.1191	66.9994	94.3328	100.597	97.6451	79.8829	83.3941	79.3879	96.586	99.6367	92.5705
ENSMUSG00000025355_58223_Mmp19	th_6mon	wt_6mon	0.678583	4.292	1.58672e-06	1.55653e-05	27.2047	22.6195	23.7153	13.2941	15.8985	14.6697	28.3795	27.2341	26.5927	14.4062	13.647	11.7104
ENSMUSG00000034579_237625_Pla2g3	th_6mon	wt_6mon	-1.33616	1.29068	1.59081e-06	1.55962e-05	1.40121	1.45775	1.34581	2.89301	4.43174	2.82109	1.3514	1.66461	1.95056	2.40617	2.54608	2.11953
ENSMUSG00000090213_407243_Tmem189	th_6mon	wt_6mon	-0.55991	7.34392	1.63541e-06	1.60239e-05	127.272	144.974	130.252	189.974	185.048	191.552	204.137	209.904	194.373	318.663	262.892	271.353
ENSMUSG00000015947_14129_Fcgr1	th_6mon	wt_6mon	1.40521	1.47507	1.63732e-06	1.60332e-05	5.02322	2.9641	3.9283	1.54983	1.70451	1.02265	3.71636	4.77551	3.31595	3.05398	3.49662	2.17252
ENSMUSG00000046591_77011_Ticrr	th_6mon	wt_6mon	2.1181	0.160815	1.65643e-06	1.62108e-05	1.82422	1.96797	1.20031	0.551049	0.464867	0.0705274	1.72679	1.47359	1.56045	1.14139	0.61106	0.4504
ENSMUSG00000017664_228875_Slc35c2	th_6mon	wt_6mon	0.690435	4.37134	1.66365e-06	1.62718e-05	27.8392	22.5709	27.5709	17.117	14.2249	14.8107	24.7757	23.9048	23.7969	21.4396	21.8624	20.162
ENSMUSG00000029464_68080_Gpn3	th_6mon	wt_6mon	-0.708457	3.88638	1.67935e-06	1.64118e-05	10.2579	13.3385	10.7301	18.529	17.2311	17.8787	12.5756	11.9797	10.6306	15.2082	18.9089	16.8768
ENSMUSG00000068566_50918_Myadm	th_6mon	wt_6mon	-0.777394	5.94948	1.67994e-06	1.64118e-05	42.433	60.5211	36.6641	66.0915	83.5522	78.7438	67.7203	76.4082	78.0225	87.3007	82.1876	70.5009
ENSMUSG00000021536_210044_Adcy2	th_6mon	wt_6mon	0.710371	3.74245	1.72265e-06	1.68192e-05	17.687	17.0314	15.8223	8.71347	10.692	10.0854	20.9843	19.0475	21.6512	18.5707	16.0573	14.7307
ENSMUSG00000040591_228356_1110051M20Rik	th_6mon	wt_6mon	-0.563334	5.77228	1.72494e-06	1.68316e-05	40.7938	50.4626	43.9024	59.3756	65.6393	65.6962	41.5181	41.8335	42.4897	49.1722	51.8722	52.2464
ENSMUSG00000046613_328643_Vwa5b2	th_6mon	wt_6mon	-1.16068	2.35281	1.72899e-06	1.68612e-05	2.45873	4.32467	2.83711	6.13043	6.41517	8.07538	4.12929	3.54752	2.73079	5.15167	3.53057	4.23906
ENSMUSG00000021427_107513_Ssr1	th_6mon	wt_6mon	-0.566828	8.15467	1.74147e-06	1.69702e-05	226.97	256.273	220.931	343.683	318.775	333.418	250.573	255.149	251.525	309.223	305.632	298.138
ENSMUSG00000024039_12411_Cbs	th_6mon	wt_6mon	-1.95442	1.548	1.74221e-06	1.69702e-05	1.24259	1.1905	1.23669	1.58427	5.76436	6.24167	0.900935	0.709505	1.33288	3.33162	1.5616	1.48367
ENSMUSG00000035530_20918_Eif1	th_6mon	wt_6mon	-0.576452	8.02817	1.74889e-06	1.70253e-05	203.387	231.151	207.873	324.052	288.094	302.598	232.179	265.518	230.329	274.272	302.916	319.042
ENSMUSG00000069910_70385_Spdl1	th_6mon	wt_6mon	1.96234	-0.272692	1.75232e-06	1.70487e-05	1.5334	0.996132	1.05482	0.275525	0.247929	0.352637	2.06464	1.63732	1.20285	0.709511	0.271582	0.291435
ENSMUSG00000025933_75712_Tmem14a	th_6mon	wt_6mon	-0.818381	3.49792	1.76823e-06	1.71933e-05	8.38084	9.76696	6.80178	13.8107	12.8303	15.516	8.48381	9.49644	9.68779	12.9563	11.712	12.3198
ENSMUSG00000086892_71316_4933430M04Rik	th_6mon	wt_6mon	-1.56503	1.6418	1.794e-06	1.74337e-05	1.00464	1.7736	2.07327	6.47483	3.90489	3.27952	0.225234	0.545773	0.0975281	1.07969	1.4937	1.64264
ENSMUSG00000020185_52679_E2f7	th_6mon	wt_6mon	1.31058	1.22223	1.79974e-06	1.7474e-05	3.30475	3.18276	3.27358	1.03322	1.67352	1.02265	3.41605	4.12058	4.58382	1.88175	1.18817	0.821318
ENSMUSG00000000325_11877_Arvcf	th_6mon	wt_6mon	-0.563232	7.73846	1.80025e-06	1.7474e-05	171.583	177.749	178.92	267.569	233.673	244.307	147.791	153.99	160.271	186.786	226.5	239.162
ENSMUSG00000024168_407831_Tmem204	th_6mon	wt_6mon	-0.671559	4.05027	1.80985e-06	1.75569e-05	12.2408	14.9663	11.8577	19.8722	20.2372	19.395	10.7361	14.5994	11.4433	20.1131	18.5355	16.2144
ENSMUSG00000025915_170755_Sgk3	th_6mon	wt_6mon	-0.572123	4.72545	1.88353e-06	1.8261e-05	20.5159	22.7653	21.8603	32.0986	30.2784	30.1152	20.3086	26.9612	24.2195	28.5347	32.7936	32.5613
ENSMUSG00000085400_NA_Pard3bos3	th_6mon	wt_6mon	-1.51631	0.741737	1.89644e-06	1.83754e-05	0.740264	1.2148	0.618344	2.16976	2.7892	2.18635	0.825857	0.927814	0.942771	1.01799	1.86713	1.51016
ENSMUSG00000032959_23980_Pebp1	th_6mon	wt_6mon	-0.578754	6.84791	1.91442e-06	1.85388e-05	91.5812	102.577	89.0051	147.406	124.708	131.78	112.842	117.532	102.535	150.478	145.059	139.121
ENSMUSG00000037369_22289_Kdm6a	th_6mon	wt_6mon	-0.585705	6.28099	1.91673e-06	1.85503e-05	59.7234	74.1997	56.6694	94.7805	89.6884	88.6882	51.7662	51.1935	54.5507	80.329	54.0788	52.2994
ENSMUSG00000028967_74155_Errfi1	th_6mon	wt_6mon	-0.972978	7.01478	1.92915e-06	1.86597e-05	95.2296	88.8015	83.5128	101.875	200.606	198.746	115.995	123.481	112.417	127.65	76.4165	72.8853
ENSMUSG00000040488_108075_Ltbp4	th_6mon	wt_6mon	0.568996	8.64752	1.95344e-06	1.88801e-05	506.525	502.998	458.847	300.012	338.393	306.688	339.24	358.218	325.581	264.648	310.588	212.324
ENSMUSG00000018169_17305_Mfng	th_6mon	wt_6mon	0.783577	3.38813	1.95421e-06	1.88801e-05	12.9546	15.1121	12.1123	8.02466	7.7168	6.55904	12.0125	9.33271	12.321	7.49614	7.23088	4.55699
ENSMUSG00000028599_21938_Tnfrsf1b	th_6mon	wt_6mon	0.80746	4.62568	1.97773e-06	1.90961e-05	35.0303	25.8508	35.0274	13.8451	20.5471	17.914	25.0385	23.0862	26.5927	13.7275	15.1747	11.154
ENSMUSG00000026928_332579_Card9	th_6mon	wt_6mon	1.0511	2.41994	2.02014e-06	1.94944e-05	8.01071	5.87961	7.8566	2.68637	3.78092	3.52637	4.9176	3.79312	5.5591	3.73264	4.07373	3.31177
ENSMUSG00000039943_18798_Plcb4	th_6mon	wt_6mon	-0.575979	6.4357	2.02644e-06	1.95438e-05	69.5848	80.0793	63.3621	97.3291	102.922	102.97	65.7307	67.6212	65.994	90.1387	72.4106	75.0578
ENSMUSG00000028184_99633_Adgrl2	th_6mon	wt_6mon	0.747386	4.10682	2.02777e-06	1.95452e-05	21.6527	22.2308	21.933	15.2572	11.9316	10.2617	19.1073	19.4295	19.9933	16.2262	17.1097	15.2606
ENSMUSG00000039958_320204_Etfbkmt	th_6mon	wt_6mon	-1.37215	3.46421	2.0345e-06	1.95988e-05	7.3762	5.3208	6.14706	7.68025	18.4707	20.4177	7.62041	8.97796	6.89198	8.29819	6.04271	6.3321
ENSMUSG00000027035_241447_Cers6	th_6mon	wt_6mon	0.624939	4.49444	2.03848e-06	1.96257e-05	30.6681	26.0938	26.6979	15.8771	18.0988	17.7024	23.8372	22.5404	27.6004	20.2982	18.1621	14.4393
ENSMUSG00000039835_215819_Nhsl1	th_6mon	wt_6mon	0.702569	4.30435	2.04825e-06	1.97083e-05	27.5484	23.2998	23.788	16.8414	14.3489	12.6244	25.4139	25.5695	24.317	14.8072	21.3192	16.9032
ENSMUSG00000056222_20745_Spock1	th_6mon	wt_6mon	0.645301	3.88316	2.05725e-06	1.97834e-05	17.6606	18.4163	18.7686	11.331	11.3118	10.826	16.7799	14.4903	15.9621	13.4499	12.5946	12.1608
ENSMUSG00000006301_69660_Tmbim1	th_6mon	wt_6mon	-0.55807	8.21271	2.07685e-06	1.99603e-05	232.311	263.586	239.736	356.219	330.986	346.995	241	264.099	238.489	308.236	346.946	356.584
ENSMUSG00000038371_319934_Sbf2	th_6mon	wt_6mon	-0.564942	8.74273	2.08251e-06	2.00032e-05	338.089	385.285	336.015	518.848	488.266	489.213	351.44	405.755	352.629	505.789	506.976	506.806
ENSMUSG00000014599_12977_Csf1	th_6mon	wt_6mon	0.611336	5.81549	2.08988e-06	2.00623e-05	74.5022	67.1539	66.6356	36.6792	50.0817	43.4096	64.3043	53.3766	58.0617	39.9485	44.9469	35.7406
ENSMUSG00000027610_14854_Gss	th_6mon	wt_6mon	-0.737364	4.34873	2.09334e-06	2.00839e-05	14.6731	18.7807	13.2762	27.8969	22.1897	24.4377	18.9572	18.4744	19.6682	31.0951	32.2504	29.435
ENSMUSG00000050058_19120_Prm3	th_6mon	wt_6mon	2.28977	-0.150433	2.1008e-06	2.01439e-05	1.8771	0.631694	1.67317	0.275525	0.247929	0.282109	1.31386	0.818659	1.43041	0.277635	0.271582	0.158965
ENSMUSG00000047938_67638_4930483J18Rik	th_6mon	wt_6mon	-2.4597	-0.64188	2.10609e-06	2.01829e-05	0.237942	0.12148	0.218239	0.413287	1.17766	1.44581	0.112617	0.327464	0.0325094	0.339331	0.0678956	0.185459
ENSMUSG00000035109_271849_Shc4	th_6mon	wt_6mon	-0.687692	8.73727	2.10778e-06	2.01875e-05	302.662	378.36	321.357	615.04	451.82	474.825	311.724	390.773	332.181	486.786	506.603	512.82
ENSMUSG00000062319_NA_Gm10115	th_6mon	wt_6mon	-0.77237	3.31421	2.11823e-06	2.02759e-05	7.45551	6.99722	8.03847	11.2276	11.9006	13.506	7.28256	5.10297	7.93228	7.49614	9.36959	9.69685
ENSMUSG00000043998_217664_Mgat2	th_6mon	wt_6mon	0.545528	4.90025	2.17507e-06	2.08079e-05	37.2247	36.2252	34.8455	22.7308	24.3591	23.7677	48.9133	30.6997	34.8825	29.9537	28.5501	20.8509
ENSMUSG00000054619_70152_Mettl7a1	th_6mon	wt_6mon	-0.917104	5.52567	2.18988e-06	2.09376e-05	26.6759	44.0242	27.098	44.6694	65.7633	65.7668	25.076	22.1311	23.1792	36.4318	28.8556	23.1294
ENSMUSG00000056973_104158_Ces1d	th_6mon	wt_6mon	1.39654	3.29628	2.19219e-06	2.09476e-05	13.5891	18.635	10.7665	4.99389	7.77878	2.78583	9.12197	7.04047	10.338	7.12596	3.46267	2.19901
ENSMUSG00000002105_68427_Slc39a13	th_6mon	wt_6mon	-0.668665	6.48071	2.20083e-06	2.1018e-05	71.3297	73.3979	66.6356	85.206	111.754	123.776	87.3532	87.1599	78.1525	109.141	97.498	101.684
ENSMUSG00000087535_NA_Zmiz1os1	th_6mon	wt_6mon	0.716566	4.12711	2.20644e-06	2.10595e-05	22.7895	19.0966	24.37	11.7787	12.4584	14.2465	17.3805	15.8547	16.9049	10.2416	10.2183	11.6309
ENSMUSG00000029499_19301_Pxmp2	th_6mon	wt_6mon	-1.067	2.26513	2.20906e-06	2.10724e-05	2.77599	3.64439	3.05535	5.40717	5.76436	7.82854	1.65171	2.647	3.25094	7.1568	4.95638	4.47751
ENSMUSG00000038943_233406_Prc1	th_6mon	wt_6mon	0.898991	3.30743	2.24257e-06	2.13798e-05	15.4662	10.9332	12.6942	6.75036	7.74779	5.50113	17.0802	16.0184	17.0349	7.61953	5.09217	6.35859
ENSMUSG00000038738_243961_Shank1	th_6mon	wt_6mon	0.633136	6.18794	2.25591e-06	2.14946e-05	84.813	81.4885	104.937	59.3067	59.1311	48.6639	64.1166	53.6222	79.2903	40.8431	51.363	50.4448
ENSMUSG00000089810_NA_Gm16536	th_6mon	wt_6mon	-0.722035	3.57246	2.26434e-06	2.15625e-05	9.99356	9.03808	8.4022	13.2596	15.1237	14.8813	10.0604	9.8512	10.1429	11.5681	13.0699	13.512
ENSMUSG00000044976_546144_Wdr72	th_6mon	wt_6mon	-1.44089	2.10589	2.27172e-06	2.16204e-05	1.85066	3.35284	1.85503	8.74791	4.80363	4.86639	2.96558	2.29225	3.28345	4.50385	5.77112	5.27233
ENSMUSG00000031465_11601_Angpt2	th_6mon	wt_6mon	-1.20826	5.40583	2.28346e-06	2.17197e-05	26.7288	23.0082	28.7348	29.8944	62.5092	80.6833	25.001	30.9999	26.7877	38.8997	19.5539	21.1158
ENSMUSG00000078945_17948_Naip2	th_6mon	wt_6mon	1.35323	1.77574	2.28646e-06	2.17357e-05	5.07609	3.20706	6.47442	1.75647	1.79749	1.9395	2.8905	3.49295	3.64105	1.91259	2.3424	1.16574
ENSMUSG00000029603_14357_Dtx1	th_6mon	wt_6mon	0.713202	4.25387	2.29608e-06	2.18147e-05	22.393	24.6603	25.243	16.4282	14.039	11.637	19.8581	20.6575	25.8775	13.1722	14.6315	11.8959
ENSMUSG00000073700_242785_Klhl21	th_6mon	wt_6mon	-0.666862	6.38671	2.31427e-06	2.1975e-05	65.6984	73.3008	59.2155	81.1765	111.413	107.801	45.9852	51.0843	48.3089	71.167	65.4513	74.1041
ENSMUSG00000068762_14867_Gstm6	th_6mon	wt_6mon	-1.24702	0.972727	2.32282e-06	2.20436e-05	1.18971	1.28768	1.01845	2.47972	2.7892	2.7153	2.17726	1.2007	1.52794	2.06684	1.96897	2.59642
ENSMUSG00000042444_235461_Mindy2	th_6mon	wt_6mon	-0.552446	6.58207	2.32639e-06	2.20648e-05	74.3436	87.9269	75.8017	112.931	109.895	110.587	91.1822	97.4204	94.9923	122.715	120.039	109.421
ENSMUSG00000029030_67808_Tprgl	th_6mon	wt_6mon	-0.560679	7.71173	2.33036e-06	2.20898e-05	176.844	183.896	158.551	252.863	231.752	246.705	162.957	184.007	159.458	228.308	250.535	250.131
ENSMUSG00000000058_12390_Cav2	th_6mon	wt_6mon	-0.661678	6.60854	2.34254e-06	2.21926e-05	70.563	94.6326	66.5629	125.329	110.514	114.149	90.8818	106.398	95.1549	122.005	128.119	130.59
ENSMUSG00000063856_14775_Gpx1	th_6mon	wt_6mon	0.53123	6.1479	2.35072e-06	2.22507e-05	90.5765	87.7082	78.3114	53.2452	58.0155	58.2909	94.5607	83.2576	94.7323	68.0822	62.2263	54.207
ENSMUSG00000045620_382075_Odf3l1	th_6mon	wt_6mon	-1.03949	1.80477	2.35267e-06	2.22507e-05	2.11504	2.25952	2.61887	4.33951	4.71066	4.61954	2.32742	2.70157	2.37318	3.45501	3.53057	4.92791
ENSMUSG00000022575_69146_Gsdmd	th_6mon	wt_6mon	0.74573	3.81385	2.3527e-06	2.22507e-05	17.4755	17.6631	18.5139	11.1932	11.1878	8.14591	15.0907	16.5096	16.3522	14.3136	12.2891	11.26
ENSMUSG00000075254_77446_Heg1	th_6mon	wt_6mon	0.546543	7.53061	2.3689e-06	2.23912e-05	212.191	234.164	226.132	144.547	151.702	143.453	204.287	179.395	209.295	156.062	143.769	111.169
ENSMUSG00000031428_66995_Zcchc18	th_6mon	wt_6mon	-0.769209	3.1045	2.37192e-06	2.2407e-05	6.55662	6.17116	6.72904	11.2276	9.94816	10.4733	6.49424	7.50437	7.2821	8.48328	7.70615	8.95501
ENSMUSG00000031246_56726_Sh3bgrl	th_6mon	wt_6mon	-0.579491	5.98696	2.38122e-06	2.24821e-05	46.3458	60.8127	48.6673	77.8702	70.8148	73.7011	59.0488	64.5649	54.1931	78.4781	73.8364	71.3222
ENSMUSG00000032854_22239_Ugt8a	th_6mon	wt_6mon	-0.651099	8.43831	2.42535e-06	2.28857e-05	257.109	309.943	260.505	483.787	367.369	389.699	540.186	718.892	559.584	1051.9	819.737	836.393
ENSMUSG00000045813_NA_Gm9801	th_6mon	wt_6mon	-1.31584	0.730174	2.43893e-06	2.30007e-05	0.872453	1.04472	0.945702	2.30752	2.23136	2.29214	1.3514	1.9102	2.21064	1.29563	3.32688	2.51694
ENSMUSG00000069089_12572_Cdk7	th_6mon	wt_6mon	-1.15147	6.45077	2.45203e-06	2.31112e-05	55.0439	56.5852	54.8144	60.5466	140.452	151.845	65.7683	64.7832	67.3594	108.771	58.6618	63.321
ENSMUSG00000053593_NA_Fate1	th_6mon	wt_6mon	-1.73949	-0.00831038	2.46965e-06	2.32641e-05	0.502322	0.388735	0.472851	1.03322	1.82848	1.48107	0.600624	0.382041	0.585168	0.647814	0.814747	1.05976
ENSMUSG00000095595_73385_Fam177a	th_6mon	wt_6mon	-0.817212	2.91077	2.48903e-06	2.34333e-05	5.41979	6.19546	4.98312	8.95455	9.39032	9.66225	5.781	6.46741	6.11176	9.0077	8.79248	8.92852
ENSMUSG00000006403_240913_Adamts4	th_6mon	wt_6mon	1.16617	3.55005	2.49805e-06	2.35049e-05	19.7756	12.0022	17.4227	8.88567	7.7168	4.33743	30.0687	28.4893	28.8358	7.2802	15.7857	18.2015
ENSMUSG00000031532_67887_Saraf	th_6mon	wt_6mon	-0.551971	7.29471	2.51929e-06	2.36913e-05	128.066	139.75	122.468	185.325	173.179	187.85	145.501	151.998	141.903	194.653	198.357	188.373
ENSMUSG00000004626_20911_Stxbp2	th_6mon	wt_6mon	0.681996	4.11476	2.52271e-06	2.371e-05	23.3976	18.9508	22.7332	12.0886	12.9853	13.647	21.3972	19.3749	20.3509	17.275	17.1436	16.7443
ENSMUSG00000030518_70638_Fam189a1	th_6mon	wt_6mon	1.06948	2.58409	2.59985e-06	2.44212e-05	8.43372	6.19546	9.92987	4.4084	3.502	3.24426	9.42228	4.66636	8.84255	3.20822	3.70031	5.80221
ENSMUSG00000017550_237877_Atad5	th_6mon	wt_6mon	-0.657193	4.04152	2.65798e-06	2.49532e-05	11.6063	14.3346	13.1671	18.7357	20.2992	19.8535	11.074	13.617	12.8412	18.8175	15.0049	16.9562
ENSMUSG00000000711_19344_Rab5b	th_6mon	wt_6mon	-0.568994	7.1481	2.66674e-06	2.50212e-05	111.621	128.355	110.138	177.886	156.722	161.367	111.829	126.046	118.919	143.445	155.447	158.435
ENSMUSG00000088789_NA_Scarna13	th_6mon	wt_6mon	0.657039	4.12301	2.67443e-06	2.50792e-05	22.3665	22.8867	19.7143	12.9841	12.0866	14.3171	14.8279	12.3072	16.7748	12.5553	11.9836	11.5249
ENSMUSG00000056880_73748_Gadl1	th_6mon	wt_6mon	1.60693	0.153434	2.68089e-06	2.51256e-05	1.45409	1.62783	1.63679	0.344406	0.557841	0.564219	1.05109	0.764082	2.17813	0.18509	0.237634	0.503388
ENSMUSG00000041658_245670_Rragb	th_6mon	wt_6mon	-1.03145	2.59495	2.70905e-06	2.53752e-05	3.88638	5.29651	2.87348	7.81801	7.62383	8.2517	4.72991	5.40315	5.85168	9.10025	6.58587	8.53111
ENSMUSG00000041828_217258_Abca8a	th_6mon	wt_6mon	-0.568449	9.11144	2.71418e-06	2.54089e-05	431.838	500.107	434.005	614.661	665.628	653.471	508.165	477.879	478.473	629.274	636.453	557.754
ENSMUSG00000074817_56522_Papolb	th_6mon	wt_6mon	-0.874767	3.04021	2.73691e-06	2.56072e-05	5.04965	6.63278	6.07432	11.1243	8.70852	11.2844	7.54533	7.72268	6.40434	12.5553	14.326	13.565
ENSMUSG00000100147_67330_1700047M11Rik	th_6mon	wt_6mon	0.829869	3.10898	2.75043e-06	2.57192e-05	9.54411	11.7349	12.2214	5.6827	5.67138	6.62957	4.99268	6.27639	5.98172	4.93573	4.58295	5.8552
ENSMUSG00000020390_22210_Ube2b	th_6mon	wt_6mon	-0.529982	5.49848	2.75831e-06	2.57784e-05	37.5155	41.2545	34.5181	51.1787	53.3358	51.7671	38.8904	40.7965	41.4819	43.5886	44.8111	50.5773
ENSMUSG00000049792_70369_Bag5	th_6mon	wt_6mon	-0.508924	5.55121	2.76024e-06	2.57819e-05	39.6834	41.303	37.5371	52.9696	52.468	55.6814	40.3919	41.7243	41.8395	52.9357	50.5143	52.7498
ENSMUSG00000097926_NA_Gm26575	th_6mon	wt_6mon	1.05447	1.71966	2.77844e-06	2.59373e-05	4.54733	3.98453	4.72851	2.03199	2.13839	1.90424	4.31698	2.81073	2.86082	1.8509	2.20661	2.01355
ENSMUSG00000032549_270192_Rab6b	th_6mon	wt_6mon	-0.53437	7.08718	2.78912e-06	2.60224e-05	114.476	111.275	114.575	157.118	163.664	150.012	98.277	114.776	114.693	116.082	156.533	170.675
ENSMUSG00000041444_330914_Arhgap32	th_6mon	wt_6mon	0.880664	7.02596	2.81745e-06	2.62719e-05	181.285	151.582	184.121	123.297	76.4552	68.7289	158.677	146.404	155.817	85.9125	117.935	113.236
ENSMUSG00000055733_54561_Nap1l3	th_6mon	wt_6mon	-1.09288	1.81945	2.85249e-06	2.65837e-05	2.0886	2.84262	1.8914	4.61504	4.27678	5.11323	2.55265	3.19277	3.18592	4.56555	4.41321	4.79544
ENSMUSG00000039518_386463_Cdsn	th_6mon	wt_6mon	1.36093	1.0599	2.85912e-06	2.66306e-05	2.74955	2.52677	3.56457	1.17098	1.23965	0.846328	3.26589	2.01936	3.8361	2.12853	1.01843	1.13925
ENSMUSG00000033581_319765_Igf2bp2	th_6mon	wt_6mon	0.625135	5.09189	2.90745e-06	2.70655e-05	47.5091	36.3953	42.5566	27.6214	26.9933	23.6972	45.8726	43.1979	45.058	33.1311	32.9972	36.0585
ENSMUSG00000061911_17933_Myt1l	th_6mon	wt_6mon	-1.799	-0.187946	2.96938e-06	2.76266e-05	0.423008	0.485918	0.218239	1.23986	1.02271	1.62213	0.750779	0.382041	0.617678	0.555269	0.407373	0.688847
ENSMUSG00000048234_67702_Rnf149	th_6mon	wt_6mon	0.567523	5.01717	3.01149e-06	2.80026e-05	43.3054	36.541	38.3373	24.625	26.8074	24.7198	39.7913	38.5043	38.1985	25.6658	25.5627	26.1232
ENSMUSG00000041268_235380_Dmxl2	th_6mon	wt_6mon	-0.53156	7.0004	3.01838e-06	2.8051e-05	102.315	113.899	104.682	146.407	150.834	145.71	86.6399	90.1071	86.4749	110.344	121.261	121.979
ENSMUSG00000028713_13120_Cyp4b1	th_6mon	wt_6mon	0.732738	3.33236	3.04243e-06	2.82587e-05	13.1132	13.6057	11.4212	7.54249	7.34491	7.05274	14.1147	6.9586	15.8971	7.06426	6.51797	5.56377
ENSMUSG00000001865_12873_Cpa3	th_6mon	wt_6mon	1.31965	3.26411	3.0602e-06	2.84078e-05	14.0386	14.6504	12.8034	2.44528	7.18995	6.20641	11.4118	3.65668	8.81004	3.48586	3.32688	3.25878
ENSMUSG00000029999_21802_Tgfa	th_6mon	wt_6mon	-0.683063	6.52069	3.11324e-06	2.8884e-05	67.0203	80.8325	68.1633	135.73	100.721	94.824	96.6628	102.223	89.9859	97.4498	131.955	133.212
ENSMUSG00000019326_11754_Aoc3	th_6mon	wt_6mon	1.22575	4.84052	3.15989e-06	2.92788e-05	42.4594	50.6327	29.4259	23.454	17.417	9.13329	35.5119	36.3212	41.2869	24.3702	28.0409	14.9957
ENSMUSG00000042349_56489_Ikbke	th_6mon	wt_6mon	0.649675	3.92026	3.16108e-06	2.92788e-05	18.11	19.704	18.5139	10.5388	11.6837	12.0602	16.1418	17.11	18.2703	17.2442	13.5791	14.6512
ENSMUSG00000032537_270190_Ephb1	th_6mon	wt_6mon	-0.810338	4.78617	3.18015e-06	2.9439e-05	18.0307	27.503	15.8223	34.4406	36.3526	32.0194	17.4181	16.4005	15.8321	17.2133	19.52	22.8114
ENSMUSG00000055675_74901_Kbtbd11	th_6mon	wt_6mon	0.717592	5.82017	3.19091e-06	2.95222e-05	82.3014	55.2003	77.3657	35.9215	43.9455	44.9612	75.9038	62.7366	78.2175	31.9897	34.457	32.7202
ENSMUSG00000041028_66092_Ghitm	th_6mon	wt_6mon	-0.570406	6.43564	3.22647e-06	2.98345e-05	68.2629	81.124	64.1259	103.046	96.3515	103.358	76.2792	79.0825	75.8443	89.0899	96.1062	89.1792
ENSMUSG00000032411_211586_Tfdp2	th_6mon	wt_6mon	-0.557895	5.98155	3.23406e-06	2.98881e-05	48.4344	55.2246	52.9593	64.0251	78.6556	77.439	41.7433	43.5527	40.8318	62.7763	57.1002	53.7831
ENSMUSG00000022817_16419_Itgb5	th_6mon	wt_6mon	-0.556743	7.64618	3.2563e-06	3.00768e-05	168.384	172.914	155.677	253.965	222.857	221.315	138.519	169.026	141.188	187.373	235.428	242.739
ENSMUSG00000030036_57377_Mogs	th_6mon	wt_6mon	0.688551	4.64604	3.26348e-06	3.01264e-05	34.3694	27.8917	32.0811	22.2142	17.386	16.3271	28.9801	28.1073	28.8683	16.874	21.5229	17.5126
ENSMUSG00000026480_17970_Ncf2	th_6mon	wt_6mon	-0.639051	6.06966	3.2663e-06	3.01357e-05	53.5105	56.2207	51.2134	63.0263	89.9674	86.2902	67.908	67.0755	70.3828	94.8277	84.7337	81.8403
ENSMUSG00000039542_17967_Ncam1	th_6mon	wt_6mon	-0.593549	6.55504	3.33496e-06	3.0752e-05	75.454	80.468	73.7648	93.5406	118.696	118.662	80.8965	63.5825	78.7377	80.9459	86.2274	82.2113
ENSMUSG00000022124_50789_Fbxl3	th_6mon	wt_6mon	-0.540737	7.1968	3.36067e-06	3.09719e-05	121.535	129.764	115.048	179.229	163.509	166.198	101.731	112.347	103.575	126.077	138.541	134.193
ENSMUSG00000025931_74229_Paqr8	th_6mon	wt_6mon	-0.846946	6.81256	3.37645e-06	3.11e-05	80.1071	85.5459	80.5302	95.2971	148.944	178.364	75.153	81.211	77.3723	128.699	72.9198	87.1657
ENSMUSG00000034898_70598_Filip1	th_6mon	wt_6mon	-0.658847	7.75857	3.40553e-06	3.13505e-05	155.561	198.765	160.624	302.216	233.642	240.393	204.85	243.114	199.477	257.645	313.576	310.829
ENSMUSG00000090841_17904_Myl6	th_6mon	wt_6mon	-0.598244	7.61227	3.50265e-06	3.22267e-05	157.941	172.768	146.511	205.197	226.886	257.495	198.018	200.899	175.713	193.388	185.66	196.348
ENSMUSG00000028078_70762_Dclk2	th_6mon	wt_6mon	0.610492	6.24752	3.52079e-06	3.23756e-05	100.676	77.9656	102.281	54.7605	58.8522	62.1699	86.227	70.432	81.501	47.8149	42.9779	50.9217
ENSMUSG00000032285_58233_Dnaja4	th_6mon	wt_6mon	-0.554475	4.87595	3.52368e-06	3.23843e-05	25.9092	24.3445	22.5514	32.1331	35.8568	34.1705	25.001	27.7253	22.6265	36.6169	33.5065	33.833
ENSMUSG00000036295_16981_Lrrn3	th_6mon	wt_6mon	-0.568531	5.08795	3.6111e-06	3.31694e-05	26.623	30.8072	26.4433	43.3263	37.8712	37.6616	25.1511	27.3432	28.0881	40.1028	31.5035	32.2698
ENSMUSG00000027239_17242_Mdk	th_6mon	wt_6mon	0.850258	2.82465	3.61436e-06	3.3181e-05	9.01535	10.3015	8.18396	4.85612	5.23751	4.47849	6.11885	7.53166	7.96479	6.20051	3.15714	4.26555
ENSMUSG00000097107_NA_Platr6	th_6mon	wt_6mon	-1.71264	0.156439	3.62321e-06	3.32438e-05	0.66095	0.510214	0.363732	1.13654	1.64253	2.11582	0.300312	0.245598	0.325094	0.925449	0.61106	0.9008
ENSMUSG00000035390_381979_Brsk1	th_6mon	wt_6mon	0.772783	3.63674	3.63164e-06	3.33027e-05	16.1272	13.6786	17.9683	10.0911	8.58455	8.00486	15.2784	12.8802	14.0115	8.08225	11.1349	10.8361
ENSMUSG00000025888_12362_Casp1	th_6mon	wt_6mon	1.045	1.95003	3.64895e-06	3.3443e-05	4.5209	6.04968	4.94675	2.58304	2.1074	2.50372	3.0782	2.72886	5.39655	2.31362	2.78372	1.61614
ENSMUSG00000026622_18005_Nek2	th_6mon	wt_6mon	1.81409	0.458153	3.68249e-06	3.37317e-05	2.0886	1.53064	2.54612	0.757693	0.681806	0.211582	2.8905	3.52023	2.7633	0.493573	0.882642	0.476894
ENSMUSG00000097136_NA_Gm26772	th_6mon	wt_6mon	0.72238	4.0824	3.69825e-06	3.38417e-05	23.2125	17.323	23.788	12.0542	12.4584	12.6949	16.5547	15.036	20.2858	10.3959	13.6131	10.5976
ENSMUSG00000030096_21366_Slc6a6	th_6mon	wt_6mon	0.623513	7.80643	3.69857e-06	3.38417e-05	284.79	289.267	257.922	199.652	169.956	146.168	211.044	238.748	222.104	204.277	253.183	210.946
ENSMUSG00000018395_16568_Kif3a	th_6mon	wt_6mon	-0.503568	6.13562	3.70799e-06	3.39092e-05	60.543	62.1246	55.5054	83.4151	81.1039	76.769	68.7714	67.5394	72.0407	71.0436	85.0392	78.3961
ENSMUSG00000097971_NA_Gm26917	th_6mon	wt_6mon	0.731415	14.9079	3.73759e-06	3.4161e-05	38745.3	31215.4	47474.8	22491.3	24632.2	20539.2	35822.1	26793.5	32975.1	15955.1	21476.7	24063.4
ENSMUSG00000022987_239652_Zfp641	th_6mon	wt_6mon	-0.712163	3.88814	3.77354e-06	3.44706e-05	10.2579	12.0994	12.0031	19.9067	15.3406	18.5134	13.6266	16.073	14.1741	16.6889	20.9797	23.3413
ENSMUSG00000066952_231646_Myo1h	th_6mon	wt_6mon	-1.14137	3.32429	3.81122e-06	3.47958e-05	6.76812	6.38982	5.9652	7.85245	14.6278	17.8082	6.86963	8.48677	6.17678	9.56297	5.77112	6.80899
ENSMUSG00000020623_26399_Map2k6	th_6mon	wt_6mon	-0.683565	3.88861	3.82684e-06	3.49191e-05	10.9453	12.0508	11.7849	20.3544	16.0844	16.9266	13.2513	14.7086	11.6709	20.4833	23.7295	21.6457
ENSMUSG00000098404_NA_Mrip-ps	th_6mon	wt_6mon	-0.767575	3.30864	3.83237e-06	3.49503e-05	7.27045	8.13913	6.98365	10.5044	13.4502	12.4833	9.98537	12.1434	11.8984	14.2211	17.2455	14.6777
ENSMUSG00000016487_67533_Ppfibp1	th_6mon	wt_6mon	-0.548542	7.11752	3.91274e-06	3.56637e-05	112.018	121.941	111.666	175.854	155.142	151.81	121.589	139.636	125.129	143.167	170.044	153.904
ENSMUSG00000051285_319263_Pcmtd1	th_6mon	wt_6mon	-0.520067	6.08135	3.96451e-06	3.61158e-05	52.638	62.0275	55.7964	75.9071	76.2073	81.318	53.1927	58.5341	57.1515	69.8714	64.8403	65.7584
ENSMUSG00000031842_110385_Pde4c	th_6mon	wt_6mon	0.82607	3.2759	4.02813e-06	3.66752e-05	14.1179	10.6659	12.8034	7.30141	5.76436	7.19379	9.12197	9.03254	11.3458	5.95372	7.43456	7.31238
ENSMUSG00000033855_77057_Ston1	th_6mon	wt_6mon	-0.536051	7.786	4.03198e-06	3.66901e-05	179.99	194.294	177.938	263.402	243.157	258.06	179.774	212.333	185.433	250.827	238.619	239.268
ENSMUSG00000028164_110173_Manba	th_6mon	wt_6mon	0.676446	3.82271	4.05298e-06	3.6861e-05	19.1411	15.7923	18.0775	10.3666	10.1961	11.1081	16.9676	18.0924	18.2703	13.2339	15.8536	12.1873
ENSMUSG00000059187_320265_Fam19a1	th_6mon	wt_6mon	-1.10847	1.9092	4.06557e-06	3.69552e-05	2.14148	2.28382	2.87348	4.09843	4.86561	5.99483	2.96558	2.70157	1.65798	2.99228	3.39478	3.28527
ENSMUSG00000099138_NA_Gm5746	th_6mon	wt_6mon	-1.02214	2.01505	4.08536e-06	3.71148e-05	2.8553	2.25952	3.05535	5.64826	4.67967	5.46587	3.79144	5.64875	2.89333	3.02313	4.37926	5.11337
ENSMUSG00000025511_64540_Tspan4	th_6mon	wt_6mon	0.607422	5.05746	4.11709e-06	3.73827e-05	38.2029	47.8143	36.8824	23.7296	25.9396	27.3646	23.1991	23.6592	22.464	25.82	17.9244	18.2809
ENSMUSG00000006494_228026_Pdk1	th_6mon	wt_6mon	-0.625222	4.75362	4.12793e-06	3.74605e-05	20.9389	24.7575	19.2414	34.8883	32.5097	28.352	18.5067	25.8423	21.7813	27.8869	30.9943	32.1109
ENSMUSG00000074340_12659_Ovgp1	th_6mon	wt_6mon	-0.931133	2.00614	4.17217e-06	3.78414e-05	2.74955	2.86692	2.80073	5.09721	5.33048	4.90165	2.8905	2.21038	2.14562	3.23907	3.29293	2.99384
ENSMUSG00000050751_209966_Pgbd5	th_6mon	wt_6mon	0.842619	3.63323	4.22457e-06	3.82957e-05	16.8939	14.5775	16.9863	6.33707	9.66924	9.76804	11.4869	12.6346	13.6864	12.5244	7.50246	8.92852
ENSMUSG00000028909_19273_Ptpru	th_6mon	wt_6mon	-0.734594	5.13398	4.24406e-06	3.84513e-05	26.9667	30.7829	22.9878	53.5551	35.9498	38.8958	26.3899	29.69	28.7708	28.4421	41.7218	40.8274
ENSMUSG00000062078_19317_Qk	th_6mon	wt_6mon	-0.590053	10.7275	4.26288e-06	3.86008e-05	1336.76	1573.94	1240.58	2095.74	1949.53	1919.05	1474.94	1574.31	1391.11	1995.21	1945.58	1928.03
ENSMUSG00000032507_72179_Fbxl2	th_6mon	wt_6mon	-0.541948	4.89325	4.28024e-06	3.87369e-05	23.2125	26.5797	24.2973	35.7838	34.2142	33.0421	27.0656	30.4541	26.6902	33.1928	34.4231	37.6481
ENSMUSG00000031775_67801_Pllp	th_6mon	wt_6mon	-0.552133	8.561	4.28508e-06	3.87596e-05	313.554	334.482	290.913	438.842	412.523	462.942	330.756	395.303	344.047	674.22	532.844	545.329
ENSMUSG00000029392_75695_Rilpl1	th_6mon	wt_6mon	-0.672807	6.09482	4.29543e-06	3.8832e-05	55.5198	52.9165	52.9957	62.0275	90.1843	93.484	43.5077	51.6574	40.8968	60.0308	59.3068	61.3604
ENSMUSG00000027966_12814_Col11a1	th_6mon	wt_6mon	-0.530928	6.29965	4.30495e-06	3.88968e-05	64.3236	69.0976	64.0168	83.8628	92.9735	95.5646	145.689	126.974	127.079	103.619	94.4427	88.7023
ENSMUSG00000039680_121022_Mrps6	th_6mon	wt_6mon	-0.681539	4.22769	4.31562e-06	3.89721e-05	12.6374	17.4931	13.8945	23.5229	22.3446	21.6166	16.7048	19.8115	20.1233	22.0257	26.1398	27.2625
ENSMUSG00000062210_106869_Tnfaip8	th_6mon	wt_6mon	0.750841	3.47332	4.31827e-06	3.89748e-05	14.5145	14.4561	13.349	8.61015	8.80149	6.59431	14.6402	14.8996	15.8646	8.26734	9.77696	7.33887
ENSMUSG00000074280_NA_Gm6166	th_6mon	wt_6mon	1.69563	-0.0522682	4.41387e-06	3.98126e-05	1.40121	1.14191	1.60042	0.378847	0.371894	0.458428	1.98957	1.2007	1.0403	0.709511	1.35791	1.56315
ENSMUSG00000032290_56294_Ptpn9	th_6mon	wt_6mon	0.552877	5.49629	4.41589e-06	3.98126e-05	57.8727	49.2478	57.0695	37.9191	36.3216	32.6542	56.4586	56.7058	60.63	36.7712	40.7713	36.9593
ENSMUSG00000085423_NA_4930594M22Rik	th_6mon	wt_6mon	1.92237	-0.0497491	4.47873e-06	4.03572e-05	1.77134	0.971836	1.52767	0.447728	0.433876	0.176318	1.98957	1.03697	1.59296	1.23393	0.373426	0.609365
ENSMUSG00000023832_110460_Acat2	th_6mon	wt_6mon	-0.766752	3.59838	4.48812e-06	4.04198e-05	8.32796	11.0546	8.0021	15.0161	13.5431	16.045	15.2408	21.3124	17.295	33.964	30.2814	28.7726
ENSMUSG00000028803_74552_Nipal3	th_6mon	wt_6mon	-0.50883	5.52401	4.49716e-06	4.04793e-05	37.0132	41.303	38.01	53.5551	50.2057	54.3413	35.5869	40.6601	33.9723	50.221	61.0042	55.9026
ENSMUSG00000024236_225115_Svil	th_6mon	wt_6mon	-0.592273	7.65599	4.52152e-06	4.06765e-05	157.438	176.971	158.66	204.543	245.822	259.259	164.083	175.63	162.904	202.149	190.243	192.109
ENSMUSG00000029771_27056_Irf5	th_6mon	wt_6mon	0.772287	3.54963	4.58164e-06	4.11951e-05	17.3698	12.974	14.5493	7.74913	9.32834	8.00486	9.27213	10.2878	13.3939	11.0128	8.69063	5.98767
ENSMUSG00000063297_233271_Luzp2	th_6mon	wt_6mon	0.799757	3.44129	4.59865e-06	4.13215e-05	13.0604	12.6582	16.2588	7.06032	7.12797	8.81592	10.586	8.29575	10.1104	8.23649	8.14747	7.17991
ENSMUSG00000087080_NA_Gm12199	th_6mon	wt_6mon	1.9408	-0.19554	4.60068e-06	4.13215e-05	0.819577	1.57923	1.41855	0.413287	0.247929	0.282109	0.71324	0.518484	0.650187	0.493573	1.18817	0.423906
ENSMUSG00000009585_80287_Apobec3	th_6mon	wt_6mon	0.609028	4.45921	4.67601e-06	4.19753e-05	26.2529	26.0938	28.7712	18.1846	15.1547	17.4555	27.7788	26.0879	33.0945	15.2699	16.6684	15.5785
ENSMUSG00000037747_70911_Phyhipl	th_6mon	wt_6mon	0.93925	1.98058	4.71819e-06	4.23311e-05	5.10253	5.24792	5.16499	2.58304	2.66524	2.46846	6.94471	5.67604	5.33154	1.82005	3.15714	2.49045
ENSMUSG00000057789_12018_Bak1	th_6mon	wt_6mon	0.61715	4.08453	4.78623e-06	4.29184e-05	22.4723	19.9469	20.1871	12.5708	13.6361	12.7655	19.9707	21.7218	22.0739	16.9049	14.937	12.8232
ENSMUSG00000052229_574402_Gpr17	th_6mon	wt_6mon	-0.567903	6.24884	4.82508e-06	4.32433e-05	60.9924	60.4725	66.2355	76.1137	96.5685	92.9903	61.0384	62.2181	55.9811	61.0488	58.526	61.5458
ENSMUSG00000028927_18600_Padi2	th_6mon	wt_6mon	0.540802	6.19415	4.83435e-06	4.3303e-05	88.673	86.8093	90.1691	51.592	64.8955	57.8677	75.9789	61.3994	71.9432	62.5295	51.6346	53.4386
ENSMUSG00000020963_22095_Tshr	th_6mon	wt_6mon	1.5119	1.34608	4.86233e-06	4.35302e-05	4.57377	3.96023	2.40063	1.79091	0.898744	0.987383	3.94159	2.61971	4.74637	1.11054	1.35791	0.662353
ENSMUSG00000086330_69320_1700007J10Rik	th_6mon	wt_6mon	-0.74754	3.21747	4.86759e-06	4.35538e-05	6.74169	8.04195	6.40168	10.9177	11.2808	11.8486	8.1835	8.86881	10.2404	12.802	10.5238	10.9421
ENSMUSG00000035189_320091_Ano4	th_6mon	wt_6mon	1.1312	1.55747	4.9064e-06	4.38774e-05	3.51625	3.76587	4.76488	1.96311	1.61154	1.65739	2.55265	2.18309	2.27566	1.23393	1.08633	0.794824
ENSMUSG00000030220_11857_Arhgdib	th_6mon	wt_6mon	0.87682	3.16903	4.91323e-06	4.39148e-05	11.3683	14.6018	9.23878	6.26819	6.38418	5.67745	9.98537	10.779	10.468	7.24935	8.07957	6.3056
ENSMUSG00000005220_53419_Corin	th_6mon	wt_6mon	0.861575	2.98645	4.96653e-06	4.43673e-05	11.5534	10.0099	9.3479	6.26819	5.6094	4.3727	8.22103	5.13026	10.1754	2.56041	2.37634	1.8016
ENSMUSG00000025789_20450_St8sia2	th_6mon	wt_6mon	1.57063	2.20222	4.97973e-06	4.44549e-05	8.22221	6.36553	5.92883	3.85735	1.54956	1.19897	13.5891	12.198	12.0935	2.37532	5.3977	4.55699
ENSMUSG00000084980_74045_Slc36a1os	th_6mon	wt_6mon	-1.1725	2.44141	4.98169e-06	4.44549e-05	3.27831	4.1303	2.76436	10.1944	5.88832	5.9243	3.49112	3.54752	3.77109	7.58868	8.62274	9.29944
ENSMUSG00000020810_114886_Cygb	th_6mon	wt_6mon	0.587751	4.54376	5.00625e-06	4.46501e-05	28.2622	30.1026	27.1344	20.1822	16.7972	17.385	24.8508	28.8441	23.8944	22.4267	27.0224	16.3469
ENSMUSG00000026786_54519_Apbb1ip	th_6mon	wt_6mon	0.718583	3.56391	5.01116e-06	4.46698e-05	16.9732	13.5571	14.1855	8.57571	9.04942	8.32223	13.4014	14.7359	13.7515	8.08225	8.72458	7.55082
ENSMUSG00000025504_98845_Eps8l2	th_6mon	wt_6mon	-0.573608	4.74597	5.02286e-06	4.47501e-05	20.5423	22.8382	22.6605	32.8219	28.3879	32.6542	19.5953	21.5034	20.741	21.2853	26.9885	26.865
ENSMUSG00000040446_225283_Rprd1a	th_6mon	wt_6mon	-0.629361	5.66269	5.10339e-06	4.54432e-05	37.4362	42.7122	41.72	48.0102	64.8025	67.142	41.5556	39.6231	41.5795	53.3059	45.7277	46.9476
ENSMUSG00000024965_108101_Fermt3	th_6mon	wt_6mon	0.813925	3.87969	5.13304e-06	4.56827e-05	22.155	16.1568	18.8049	8.19686	10.692	12.1307	12.8759	15.4181	13.8815	10.3033	9.43748	8.23967
ENSMUSG00000055782_26874_Abcd2	th_6mon	wt_6mon	0.845158	3.71746	5.14069e-06	4.57263e-05	18.4273	19.2667	13.6399	10.3322	9.94816	7.01747	16.1793	11.4612	19.2455	10.7044	9.43748	6.3321
ENSMUSG00000035486_216166_Plk5	th_6mon	wt_6mon	-0.878692	7.2892	5.26571e-06	4.68132e-05	103.293	124.857	109.665	128.119	226.576	238.03	52.5921	46.0086	64.401	102.046	81.5086	94.6105
ENSMUSG00000044566_71213_Cage1	th_6mon	wt_6mon	-0.852645	2.8805	5.44047e-06	4.83409e-05	5.23472	6.07398	4.69214	9.12676	8.0577	10.5086	5.51823	6.9586	5.33154	6.53984	7.40062	7.44485
ENSMUSG00000028549_67733_Itgb3bp	th_6mon	wt_6mon	-0.835378	3.02749	5.47259e-06	4.86004e-05	5.26116	7.1187	5.49235	11.1932	9.08041	10.2617	6.60686	7.77726	8.38741	10.8278	9.33564	7.89525
ENSMUSG00000019966_17311_Kitl	th_6mon	wt_6mon	0.568456	5.26721	5.49801e-06	4.88e-05	45.1296	51.313	44.2298	33.7862	30.0924	26.7299	41.2553	39.3775	42.9124	31.8354	34.457	28.4282
ENSMUSG00000061578_333050_Ksr2	th_6mon	wt_6mon	-1.57245	1.066	5.56011e-06	4.93248e-05	1.5334	1.14191	0.472851	2.72081	2.75821	3.63216	0.638162	0.927814	0.845243	1.51157	2.51214	1.88108
ENSMUSG00000038764_545622_Ptpn3	th_6mon	wt_6mon	-0.542661	4.89206	5.61496e-06	4.97848e-05	22.7895	26.9199	24.2973	35.4394	33.4395	34.1	20.6089	21.749	20.6109	25.6349	26.2756	24.1097
ENSMUSG00000022562_75475_Oplah	th_6mon	wt_6mon	-0.50916	6.02201	5.63556e-06	4.99408e-05	50.1264	60.3267	53.8687	74.805	74.1619	74.3711	47.4493	43.5527	48.9916	50.7763	56.2175	54.4984
ENSMUSG00000025036_94279_Sfxn2	th_6mon	wt_6mon	-0.698849	4.33884	5.67176e-06	5.02299e-05	13.9857	18.1005	15.1312	20.5266	25.3818	27.2941	15.6162	17.0281	18.3353	26.3753	22.8469	19.3407
ENSMUSG00000027699_13605_Ect2	th_6mon	wt_6mon	1.08007	1.50747	5.67424e-06	5.02299e-05	4.20364	3.45002	3.78281	1.75647	1.64253	1.76318	3.67882	3.8477	4.42127	3.76349	3.70031	1.69562
ENSMUSG00000039145_227541_Camk1d	th_6mon	wt_6mon	0.773915	3.99592	5.7417e-06	5.08e-05	20.1986	16.7156	24.4791	10.0911	11.4357	12.7302	16.4045	16.8371	20.1233	12.0308	13.7149	11.5514
ENSMUSG00000026238_19231_Ptma	th_6mon	wt_6mon	0.513916	7.26499	5.74813e-06	5.08298e-05	185.013	189.484	179.72	124.606	120.153	125.891	163.67	155.436	164.822	130.272	132.838	119.303
ENSMUSG00000024590_16906_Lmnb1	th_6mon	wt_6mon	0.670772	3.45675	5.75554e-06	5.08682e-05	13.5362	13.6057	13.8582	8.16242	8.27464	8.14591	14.2648	16.3732	14.3691	9.65552	8.01168	8.61059
ENSMUSG00000027221_76969_Chst1	th_6mon	wt_6mon	-1.05891	4.52303	5.76724e-06	5.09445e-05	15.9685	19.6554	10.039	20.3888	36.1357	34.3116	23.6871	21.0122	22.9516	34.1182	23.1184	24.4806
ENSMUSG00000026778_18761_Prkcq	th_6mon	wt_6mon	-0.741225	5.23547	5.80533e-06	5.12537e-05	24.085	33.6255	28.6984	57.6191	41.4352	38.9311	43.4326	52.0394	41.0593	57.6555	67.8956	71.2162
ENSMUSG00000025068_14873_Gsto1	th_6mon	wt_6mon	0.885639	2.65437	5.85217e-06	5.16397e-05	9.25329	8.2849	7.05639	3.6507	4.5557	4.51375	6.79455	7.23149	7.70472	3.79434	4.48111	4.15958
ENSMUSG00000015094_18146_Npdc1	th_6mon	wt_6mon	0.533766	7.21937	5.87093e-06	5.17777e-05	186.705	166.257	186.813	117.787	117.58	120.813	156.838	147.577	157.8	116.082	117.799	115.276
ENSMUSG00000025876_107448_Unc5a	th_6mon	wt_6mon	0.809868	3.58104	5.91805e-06	5.21656e-05	15.7306	15.4279	15.1676	9.02343	9.97916	6.20641	15.7288	13.8626	18.8229	7.2185	8.55484	7.94824
ENSMUSG00000050697_105787_Prkaa1	th_6mon	wt_6mon	0.581711	4.5854	5.96093e-06	5.25157e-05	30.2186	30.7343	26.9161	17.4614	20.5471	18.055	26.0145	25.2966	29.1284	17.1825	21.5229	15.7375
ENSMUSG00000004328_53417_Hif3a	th_6mon	wt_6mon	-1.48486	6.16469	6.07417e-06	5.34849e-05	45.1296	28.2804	42.2656	42.9474	106.92	159.286	51.8413	54.0588	47.9188	79.8971	16.5665	36.8268
ENSMUSG00000030654_54208_Arl6ip1	th_6mon	wt_6mon	-0.504607	6.16808	6.0859e-06	5.35598e-05	56.3393	65.2345	60.5977	79.9366	81.6307	85.2323	77.4804	75.726	72.6584	86.6529	88.6377	86.1589
ENSMUSG00000044338_23796_Aplnr	th_6mon	wt_6mon	1.35584	2.06637	6.11024e-06	5.37455e-05	5.26116	6.87574	5.81971	3.4785	1.95244	1.26949	8.14596	8.37761	8.19236	3.54755	6.1106	4.58348
ENSMUSG00000020297_18197_Nsg2	th_6mon	wt_6mon	-1.02349	4.23059	6.20754e-06	5.45724e-05	11.2361	16.8857	9.78438	33.614	19.6484	20.4177	19.1449	17.9559	15.767	25.0488	29.7383	27.7393
ENSMUSG00000020358_15384_Hnrnpab	th_6mon	wt_6mon	0.534682	6.41802	6.21845e-06	5.46394e-05	104.351	101.97	103.445	61.8897	74.8747	67.4242	104.921	103.287	102.892	75.4549	72.8519	67.7455
ENSMUSG00000050271_244418_Prag1	th_6mon	wt_6mon	0.514141	5.97159	6.27276e-06	5.50875e-05	75.1367	69.8993	80.8575	51.7986	52.716	46.5481	71.812	57.2243	70.1552	46.5501	56.591	50.0209
ENSMUSG00000001555_14230_Fkbp10	th_6mon	wt_6mon	0.537778	4.7228	6.28874e-06	5.51986e-05	33.2325	31.1474	31.1354	20.4233	21.043	21.3698	35.9248	36.1574	36.9631	28.6581	28.9235	22.3345
ENSMUSG00000089911_15247_Mfsd14a	th_6mon	wt_6mon	-0.535866	5.62529	6.3122e-06	5.53527e-05	43.4376	44.6802	35.282	58.6179	56.063	56.2808	54.8069	59.6257	58.3543	77.7994	76.4165	70.6598
ENSMUSG00000038916_67412_Soga3	th_6mon	wt_6mon	0.678359	4.45451	6.31297e-06	5.53527e-05	30.4037	23.0325	28.9167	17.3236	14.3489	17.4908	29.6182	24.7235	26.4301	18.6632	19.2484	18.122
ENSMUSG00000028268_55932_Gbp3	th_6mon	wt_6mon	0.774918	4.25657	6.33166e-06	5.54873e-05	21.9435	26.9685	24.661	17.5647	11.4977	12.0249	24.5505	16.7279	19.8957	15.4241	13.2736	14.3068
ENSMUSG00000046709_26414_Mapk10	th_6mon	wt_6mon	-1.0932	1.49644	6.34262e-06	5.5554e-05	1.63915	2.23522	1.56405	3.89179	3.502	3.77321	2.2148	2.12851	9.49273	2.96144	2.3424	3.39125
ENSMUSG00000024109_18189_Nrxn1	th_6mon	wt_6mon	-1.45617	1.28601	6.36178e-06	5.56924e-05	0.766702	1.48205	1.74591	3.78847	4.02885	2.57425	1.27632	1.9102	1.00779	2.59126	2.51214	1.00678
ENSMUSG00000028678_73804_Kif2c	th_6mon	wt_6mon	1.4321	0.447875	6.38766e-06	5.58895e-05	1.95641	1.99226	1.70954	0.516609	0.80577	0.67001	2.06464	3.13819	2.30816	0.802056	0.339478	0.370918
ENSMUSG00000030337_22317_Vamp1	th_6mon	wt_6mon	-0.523812	5.58045	6.42373e-06	5.61755e-05	41.4019	43.6355	35.1728	57.2058	53.3668	54.5882	38.8904	45.0262	39.4339	49.4498	55.5725	59.0554
ENSMUSG00000041219_228482_Arhgap11a	th_6mon	wt_6mon	0.996262	2.86215	6.43181e-06	5.62165e-05	8.98891	8.57646	11.7849	3.75402	6.01229	4.23164	10.1731	9.98764	10.7606	5.83033	5.43165	3.55021
ENSMUSG00000024395_225341_Lims2	th_6mon	wt_6mon	-0.57565	7.26715	6.47329e-06	5.65493e-05	124.1	131.757	123.269	155.775	183.189	200.474	117.009	123.972	118.399	129.316	120.209	125.158
ENSMUSG00000041685_218503_Fcho2	th_6mon	wt_6mon	-0.505281	6.50125	6.53592e-06	5.70664e-05	74.0792	80.1522	75.2197	102.702	107.291	101.03	65.956	74.8254	76.5595	84.3084	82.2555	80.8866
ENSMUSG00000066361_16625_Serpina3c	th_6mon	wt_6mon	1.46029	1.63088	6.58668e-06	5.74794e-05	5.39335	4.93207	2.9826	2.06644	1.70451	0.846328	5.40561	3.3565	8.22487	1.54241	1.4937	0.582871
ENSMUSG00000026574_56429_Dpt	th_6mon	wt_6mon	1.26064	2.47203	6.60049e-06	5.75696e-05	6.23936	10.9575	6.21981	3.96067	3.25407	2.11582	7.09487	6.4947	4.68135	6.20051	7.80799	2.11953
ENSMUSG00000028434_54357_Epb41l4b	th_6mon	wt_6mon	-0.621957	8.25818	6.65273e-06	5.79947e-05	248.623	241.307	249.083	293.537	395.571	396.928	265.588	222.129	244.535	266.745	248.735	251.721
ENSMUSG00000024456_13367_Diaph1	th_6mon	wt_6mon	0.512476	5.81825	6.65726e-06	5.80038e-05	69.2146	63.218	70.5639	47.8035	46.6727	41.4348	48.8382	49.6107	55.4935	38.1593	49.1903	42.5496
ENSMUSG00000020571_71853_Pdia6	th_6mon	wt_6mon	0.527223	6.16129	6.72361e-06	5.85511e-05	90.8673	80.0307	87.7321	62.3375	56.8068	52.296	106.911	92.9178	114.238	70.3958	66.2321	62.5526
ENSMUSG00000039270_230316_Megf9	th_6mon	wt_6mon	-0.598849	9.54282	6.7677e-06	5.89023e-05	621.504	620.785	576.296	738.269	945.633	945.49	636.586	635.689	649.862	895.187	671.657	713.513
ENSMUSG00000072694_330173_1500011B03Rik	th_6mon	wt_6mon	-0.700074	3.33469	6.77164e-06	5.89023e-05	8.46015	7.94476	7.05639	11.6754	12.2415	12.5539	7.62041	8.02286	9.94786	13.7892	9.84486	9.4849
ENSMUSG00000072694_66236_1500011B03Rik	th_6mon	wt_6mon	-0.700074	3.33469	6.77458e-06	5.89023e-05	8.46015	7.94476	7.05639	11.6754	12.2415	12.5539	7.62041	8.02286	9.94786	13.7892	9.84486	9.4849
ENSMUSG00000028383_72479_Hsdl2	th_6mon	wt_6mon	-0.574752	5.13512	6.80324e-06	5.91205e-05	27.6806	32.5322	26.2251	36.9548	42.7988	43.2333	29.7309	30.6724	28.1206	27.0231	33.6083	28.0043
ENSMUSG00000021838_74480_Samd4	th_6mon	wt_6mon	0.566587	7.58008	6.80897e-06	5.91356e-05	233.421	216.598	249.52	167.175	141.227	142.959	164.308	167.443	173.73	131.661	154.123	139.492
ENSMUSG00000044827_21897_Tlr1	th_6mon	wt_6mon	1.43218	1.02996	6.8121e-06	5.91356e-05	3.59557	1.94367	3.20084	1.13654	0.991717	0.952119	1.83941	2.34682	2.53573	1.14139	1.90108	0.609365
ENSMUSG00000042529_16515_Kcnj12	th_6mon	wt_6mon	-0.653695	4.70359	6.82504e-06	5.9217e-05	18.11	23.567	20.3326	26.3126	32.9436	33.8884	22.0729	18.2015	23.6993	25.0797	25.5627	22.9969
ENSMUSG00000034981_231440_Parm1	th_6mon	wt_6mon	1.1363	3.12265	6.90351e-06	5.98664e-05	8.16934	13.0955	15.0585	7.06032	4.27678	4.44322	9.83521	12.6073	7.80225	5.05912	6.8235	8.05421
ENSMUSG00000049103_12772_Ccr2	th_6mon	wt_6mon	0.959036	2.83297	7.03066e-06	6.09373e-05	9.94068	9.45111	9.02054	6.26819	3.96687	3.73795	9.91029	12.1162	16.1246	6.50899	8.79248	4.42452
ENSMUSG00000023927_20230_Satb1	th_6mon	wt_6mon	-0.611698	7.06058	7.03518e-06	6.09446e-05	99.4068	121.188	103.118	183.706	149.377	139.327	114.944	121.243	113.88	133.295	182.979	192.798
ENSMUSG00000061414_381812_Cracr2a	th_6mon	wt_6mon	2.01341	-0.190943	7.07597e-06	6.1266e-05	1.34834	0.971836	1.60042	0.206644	0.154956	0.564219	0.900935	0.982391	0.650187	0.586118	0.678956	0.238447
ENSMUSG00000026112_76178_Coa5	th_6mon	wt_6mon	-0.52509	6.24693	7.16849e-06	6.20347e-05	59.6705	70.118	61.0342	94.3328	86.3724	81.5649	69.1843	71.9874	70.7729	70.149	84.2923	76.8859
ENSMUSG00000101872_NA_Gm29237	th_6mon	wt_6mon	-0.529987	4.99593	7.24209e-06	6.26063e-05	26.5173	26.847	26.5888	40.1922	34.6481	35.44	28.417	29.1988	28.3482	32.7609	40.33	34.0714
ENSMUSG00000026275_66385_Ppp1r7	th_6mon	wt_6mon	-0.541645	5.72594	7.26605e-06	6.27808e-05	38.7052	49.2721	44.0843	65.7471	59.1311	58.714	43.0947	46.9637	44.4728	50.0051	52.3475	52.9618
ENSMUSG00000042271_237082_Nxt2	th_6mon	wt_6mon	-0.629293	4.07796	7.28552e-06	6.29063e-05	12.8489	14.7962	12.9125	21.9387	18.2228	19.8182	12.8759	16.5096	15.7995	19.5887	22.0661	24.613
ENSMUSG00000033256_435684_Shf	th_6mon	wt_6mon	0.596076	4.18661	7.28816e-06	6.29063e-05	22.8424	21.429	22.5877	14.1895	14.9068	13.1181	16.4421	16.4278	20.2533	12.5244	13.4094	15.6845
ENSMUSG00000064373_20363_Selenop	th_6mon	wt_6mon	-0.562121	9.32475	7.29627e-06	6.29436e-05	506.42	592.383	489.219	784.453	697.89	755.736	511.769	599.04	548.14	793.449	786.468	747.532
ENSMUSG00000004631_20392_Sgce	th_6mon	wt_6mon	-0.584069	5.86876	7.32975e-06	6.31996e-05	43.5169	56.9253	42.8476	74.5983	63.5319	67.0363	51.2782	49.7199	46.4559	69.9948	67.8277	63.9303
ENSMUSG00000039257_58188_Vstm2b	th_6mon	wt_6mon	1.23027	1.54695	7.36449e-06	6.34661e-05	4.75884	3.5715	3.78281	1.96311	1.11568	1.86898	4.72991	2.21038	2.86082	1.48072	1.4937	1.08626
ENSMUSG00000045231_NA_BC106179	th_6mon	wt_6mon	1.26473	1.03533	7.42115e-06	6.39212e-05	2.90818	2.42959	3.16447	0.998777	1.36361	0.987383	3.19081	1.77376	2.56824	0.740359	0.746851	0.9008
ENSMUSG00000038128_12326_Camk4	th_6mon	wt_6mon	-1.46248	1.15276	7.43127e-06	6.39752e-05	0.819577	1.89508	0.836583	3.40962	3.06813	2.99741	1.83941	2.23767	2.47071	4.44215	4.92243	3.07332
ENSMUSG00000038860_99326_Garnl3	th_6mon	wt_6mon	0.713403	4.02943	7.45243e-06	6.41242e-05	22.578	17.6388	21.6057	12.9497	10.1341	12.9418	18.3941	15.3362	19.9282	17.1517	13.7489	13.8829
ENSMUSG00000047037_233280_Nipa1	th_6mon	wt_6mon	-0.644748	4.40053	7.46027e-06	6.41583e-05	14.1708	19.0723	17.2045	27.0014	25.0099	23.3093	19.5578	21.4489	19.8307	26.9923	23.6956	25.4609
ENSMUSG00000046798_64945_Cldn12	th_6mon	wt_6mon	-0.652669	4.5953	7.49256e-06	6.44026e-05	18.8238	22.5952	16.0769	32.2364	26.7454	27.4704	26.4274	29.9356	24.0244	36.2159	33.133	32.5878
ENSMUSG00000038539_107503_Atf5	th_6mon	wt_6mon	0.540724	6.80906	7.51185e-06	6.4535e-05	148.634	122.524	135.745	86.9969	90.5562	89.6403	95.2364	85.3589	102.925	74.6529	88.6377	77.6808
ENSMUSG00000026235_13838_Epha4	th_6mon	wt_6mon	-0.657117	4.22128	7.5402e-06	6.47451e-05	13.1397	17.1772	13.9673	24.0051	22.5306	20.2061	18.7695	22.8406	18.3028	20.9768	26.9545	23.2353
ENSMUSG00000022371_12818_Col14a1	th_6mon	wt_6mon	-0.590547	7.38046	7.56787e-06	6.49491e-05	125.448	155.251	127.015	217.355	178.261	190.565	312.7	345.774	282.864	378.416	323.658	322.645
ENSMUSG00000026932_67991_Nacc2	th_6mon	wt_6mon	-0.582632	8.48395	7.72845e-06	6.62929e-05	274.955	326.756	277.309	473.076	397.834	386.067	293.968	329.619	291.934	378.694	432.766	437.312
ENSMUSG00000002227_17454_Mov10	th_6mon	wt_6mon	0.681157	4.09776	7.73868e-06	6.63464e-05	20.9653	20.2142	23.1333	15.1194	11.9316	11.2491	18.807	20.0571	20.9685	12.0308	18.0263	15.3136
ENSMUSG00000037341_236727_Slc9a7	th_6mon	wt_6mon	-0.787037	2.90712	7.75898e-06	6.64861e-05	5.76348	5.07784	6.00157	9.95333	9.08041	8.67487	6.15639	6.05808	5.49408	7.68123	6.1106	7.92174
ENSMUSG00000024366_14587_Gfra3	th_6mon	wt_6mon	1.32983	1.73395	7.80144e-06	6.68154e-05	3.99214	5.58806	4.51027	1.85979	2.47929	0.987383	2.77788	2.51055	3.73858	2.89974	3.1232	1.96057
ENSMUSG00000083558_NA_Gm12896	th_6mon	wt_6mon	0.547446	6.55249	7.83306e-06	6.70516e-05	114.794	101.63	124.724	72.1875	77.106	73.7011	125.268	94.8553	94.3097	64.9048	62.0905	71.7461
ENSMUSG00000055978_14344_Fut2	th_6mon	wt_6mon	1.3466	2.1982	7.85155e-06	6.71637e-05	6.76812	5.46658	7.52924	1.20542	3.19209	2.99741	3.60374	3.32921	4.09618	1.26478	1.39186	1.56315
ENSMUSG00000042249_320129_Grk3	th_6mon	wt_6mon	0.737467	3.23759	7.85425e-06	6.71637e-05	13.4569	10.9575	11.3484	6.64703	6.75607	7.088	8.6715	8.8961	10.5981	5.79948	5.97481	5.16635
ENSMUSG00000039621_277360_Prex1	th_6mon	wt_6mon	0.767646	6.47583	7.87717e-06	6.73251e-05	123.598	96.1389	123.378	46.667	73.728	72.1142	96.1748	90.8712	103.087	63.5166	55.5046	45.4374
ENSMUSG00000099655_NA_2310034G01Rik	th_6mon	wt_6mon	1.26511	1.66237	7.89319e-06	6.74057e-05	4.41514	3.5472	5.38323	2.3764	1.67352	1.23423	3.94159	3.19277	4.55131	2.40617	2.95346	2.46395
ENSMUSG00000035129_NA_Gm6781	th_6mon	wt_6mon	-1.47868	1.10924	7.89473e-06	6.74057e-05	1.16327	1.02043	1.30943	3.13409	1.89046	4.26691	2.25234	2.29225	1.43041	6.04627	5.97481	5.45779
ENSMUSG00000028821_68592_Syf2	th_6mon	wt_6mon	-0.527786	5.71824	7.90678e-06	6.74739e-05	43.6755	48.1302	40.2651	62.1997	54.8234	64.8852	39.0781	40.7146	40.4091	50.9922	52.687	51.8755
ENSMUSG00000051234_19823_Rnf7	th_6mon	wt_6mon	-0.53461	6.07801	7.92492e-06	6.75711e-05	56.4451	62.7806	49.8312	77.1469	73.1701	83.5749	57.9226	71.3325	60.9876	88.1336	74.4135	74.528
ENSMUSG00000031667_14339_Aktip	th_6mon	wt_6mon	-0.509283	5.91426	7.92631e-06	6.75711e-05	45.8963	55.3704	51.2134	69.0534	65.7323	72.4669	42.1938	37.4673	41.8395	47.4447	57.1681	56.3265
ENSMUSG00000046352_14619_Gjb2	th_6mon	wt_6mon	1.88028	0.979316	7.93323e-06	6.75954e-05	3.35762	2.64825	2.9826	1.51539	0.464867	0.352637	7.62041	6.52198	7.67221	1.91259	6.1106	4.00061
ENSMUSG00000032548_24059_Slco2a1	th_6mon	wt_6mon	0.667034	5.07903	8.00562e-06	6.81772e-05	41.4548	44.6316	40.7016	28.2068	28.8218	19.2187	42.8695	53.7586	49.4467	29.7378	53.943	31.3425
ENSMUSG00000086801_NA_Gm15943	th_6mon	wt_6mon	-1.33264	0.575531	8.17451e-06	6.95441e-05	0.793139	0.850357	0.909329	1.85979	2.32434	1.9395	0.337851	1.09155	0.585168	1.63496	0.984486	1.03327
ENSMUSG00000003360_74351_Ddx23	th_6mon	wt_6mon	-0.566126	6.94965	8.23451e-06	7.00186e-05	104.113	104.958	96.3525	123.883	159.016	148.848	97.4136	96.9838	96.8129	108.74	97.498	103.989
ENSMUSG00000021509_328258_Slc25a48	th_6mon	wt_6mon	-3.30326	1.35243	8.24689e-06	7.00677e-05	0.52876	0.680285	0.218239	0.309965	5.79535	7.54643	0.225234	0.218309	0.455131	0.616966	0.30553	0.0264941
ENSMUSG00000084390_NA_Gm15425	th_6mon	wt_6mon	2.18846	0.482345	8.24872e-06	7.00677e-05	2.32654	1.55494	2.69161	0.137762	0.960726	0.246846	0.750779	1.61003	1.85303	0.18509	0.373426	0.264941
ENSMUSG00000001518_101142_Itfg2	th_6mon	wt_6mon	-0.568999	4.34876	8.33245e-06	7.07094e-05	16.2065	17.8089	16.1861	23.4885	24.7	22.9567	15.9541	17.1646	18.3028	17.2442	19.8595	17.4861
ENSMUSG00000045917_230279_Tmem268	th_6mon	wt_6mon	0.895686	3.66401	8.33279e-06	7.07094e-05	17.0789	12.148	20.9873	9.78113	7.84076	8.14591	12.2002	12.0616	14.0766	6.47814	7.84194	7.10042
ENSMUSG00000046561_271970_Arsj	th_6mon	wt_6mon	1.98836	-0.293176	8.37012e-06	7.09899e-05	1.50697	1.06902	0.945702	0.482168	0.123965	0.246846	0.37539	0.682216	0.975281	0.18509	0.950538	0.370918
ENSMUSG00000043673_238076_Kcns3	th_6mon	wt_6mon	-0.696169	3.81451	8.41015e-06	7.1293e-05	11.712	12.1965	8.87505	15.6705	17.479	17.7024	6.53178	6.713	6.85947	10.4267	7.87589	8.05421
ENSMUSG00000029471_207565_Camkk2	th_6mon	wt_6mon	0.543051	5.00211	8.44219e-06	7.1528e-05	41.7985	35.8851	38.4828	24.2806	27.3652	24.473	36.7131	33.5104	37.8734	29.491	26.3774	23.6857
ENSMUSG00000054484_96957_Tmem62	th_6mon	wt_6mon	-0.565426	4.86706	8.53715e-06	7.22778e-05	22.0493	24.1501	25.8977	30.7554	36.6935	34.3468	29.7309	29.5536	29.551	36.0925	33.812	39.8737
ENSMUSG00000034613_319468_Ppm1h	th_6mon	wt_6mon	0.55606	4.98811	8.53939e-06	7.22778e-05	40.1857	35.059	40.2287	25.6927	26.6834	22.604	30.5567	30.1267	30.6563	22.6118	28.0748	25.2754
ENSMUSG00000030737_101488_Slco2b1	th_6mon	wt_6mon	0.546434	6.19148	8.62303e-06	7.29265e-05	96.34	85.1086	84.1311	63.6118	59.8439	50.2507	89.7181	89.4794	102.047	56.7917	72.2409	56.0616
ENSMUSG00000025790_108116_Slco3a1	th_6mon	wt_6mon	-0.563402	6.36494	8.62482e-06	7.29265e-05	63.7949	79.3261	60.7796	94.6772	92.4776	100.537	99.666	108.199	95.5775	131.661	121.363	116.601
ENSMUSG00000001123_16859_Lgals9	th_6mon	wt_6mon	0.62586	3.8902	8.65969e-06	7.3184e-05	17.8192	19.5582	17.4227	11.021	12.3035	10.5791	21.9228	18.4471	20.0908	13.6041	12.0515	9.11398
ENSMUSG00000022667_57781_Cd200r1	th_6mon	wt_6mon	1.49935	0.512349	8.67454e-06	7.32722e-05	2.3001	1.91938	1.78229	0.413287	0.960726	0.634746	0.638162	1.50087	1.69049	0.555269	0.577112	0.423906
ENSMUSG00000022366_210463_Slc22a22	th_6mon	wt_6mon	-1.78777	0.120037	8.72478e-06	7.36591e-05	0.237942	0.558806	0.69109	1.30874	1.3946	2.15108	1.08863	0.927814	0.910262	2.06684	1.08633	1.53666
ENSMUSG00000054693_11487_Adam10	th_6mon	wt_6mon	-0.628841	8.90884	8.77488e-06	7.40444e-05	339.702	452.657	365.332	648.93	539.587	520.562	446.038	517.174	450.775	633.192	677.462	695.418
ENSMUSG00000032845_225638_Alpk2	th_6mon	wt_6mon	1.16967	1.39812	8.87903e-06	7.48852e-05	3.78063	3.23136	3.78281	1.85979	1.61154	1.09317	2.77788	2.70157	3.54352	1.35732	1.52765	4.42452
ENSMUSG00000022218_21816_Tgm1	th_6mon	wt_6mon	1.24846	2.23908	8.93254e-06	7.52983e-05	8.46015	5.44228	5.9652	1.65315	3.59498	2.7153	8.33365	6.03079	7.80225	2.46786	1.83318	1.74861
ENSMUSG00000052760_319997_A630001G21Rik	th_6mon	wt_6mon	1.23045	1.70752	8.9595e-06	7.54872e-05	5.20828	3.15847	5.31048	1.51539	1.98343	2.04529	3.41605	3.87499	2.95835	2.7455	2.37634	1.66913
ENSMUSG00000021770_67630_Samd8	th_6mon	wt_6mon	-0.517696	7.16605	8.98354e-06	7.56513e-05	112.15	129.667	120.177	166.899	164.098	163.906	147.078	148.887	153.444	190.457	174.22	169.059
ENSMUSG00000033788_26903_Dysf	th_6mon	wt_6mon	-0.528654	7.35242	8.98841e-06	7.5654e-05	134.49	141.864	133.708	206.471	179.315	179.21	136.717	151.916	130.558	164.606	187.867	196.639
ENSMUSG00000018585_11927_Atox1	th_6mon	wt_6mon	0.632047	3.94038	9.2285e-06	7.75567e-05	19.9342	20.1413	16.7317	11.4687	11.3738	12.2012	19.5578	17.9013	18.5954	19.2493	13.4433	13.671
ENSMUSG00000039158_100182_Akna	th_6mon	wt_6mon	0.525708	5.62092	9.25571e-06	7.77461e-05	62.9224	52.5763	62.1617	37.4714	40.5984	39.7774	41.856	40.933	46.5859	32.6066	37.9197	32.4023
ENSMUSG00000018076_76199_Med13l	th_6mon	wt_6mon	-0.650698	8.35826	9.27702e-06	7.78857e-05	261.128	263.149	258.395	302.871	434.465	435.789	224.858	231.817	226.688	303.455	250.399	243.613
ENSMUSG00000028427_11832_Aqp7	th_6mon	wt_6mon	1.56187	1.40872	9.43396e-06	7.91632e-05	4.5209	3.71727	3.3827	2.13532	0.991717	0.634746	3.11573	3.49295	3.44599	1.57326	1.4937	1.19224
ENSMUSG00000020538_20787_Srebf1	th_6mon	wt_6mon	1.08622	8.10163	9.50415e-06	7.97119e-05	394.032	336.474	412.908	269.463	125.607	120.038	179.924	168.889	207.605	151.65	201.48	208.747
ENSMUSG00000036560_243914_Lgi4	th_6mon	wt_6mon	0.55203	8.0807	9.6204e-06	8.06362e-05	330.977	300.468	354.311	220.248	223.446	198.817	257.592	190.065	256.564	164.853	200.665	209.436
ENSMUSG00000020737_15374_Jpt1	th_6mon	wt_6mon	0.725783	4.38442	9.62407e-06	8.06362e-05	30.1922	23.8829	25.3157	18.9079	14.132	12.836	23.1615	23.1681	29.9086	19.2493	17.5171	18.3869
ENSMUSG00000039883_74511_Lrrc17	th_6mon	wt_6mon	1.35253	0.883684	9.64263e-06	8.07509e-05	2.32654	3.13417	2.18239	1.03322	1.14667	0.67001	4.09175	2.91988	3.18592	2.28277	2.64793	1.82809
ENSMUSG00000032323_13070_Cyp11a1	th_6mon	wt_6mon	1.61994	0.180278	9.67018e-06	8.09408e-05	1.79778	1.60353	1.38218	0.688812	0.27892	0.528955	1.20125	0.463907	0.877753	0.616966	0.814747	0.662353
ENSMUSG00000043279_384309_Trim56	th_6mon	wt_6mon	0.55934	6.19161	9.71792e-06	8.12994e-05	96.2343	78.4272	91.8422	55.1394	64.7096	52.8955	72.7881	60.0896	69.2124	46.4884	51.9062	41.0659
ENSMUSG00000001240_54409_Ramp2	th_6mon	wt_6mon	-0.793876	5.53251	9.76577e-06	8.16586e-05	33.1268	36.9784	33.6452	38.1257	66.662	66.8952	38.5901	38.0404	37.6133	63.9794	38.327	31.634
ENSMUSG00000027517_70065_Ankrd60	th_6mon	wt_6mon	0.557713	7.83018	9.78428e-06	8.17721e-05	296.264	286.036	248.32	172.582	198.158	168.031	261.609	203.437	233.125	140.884	158.265	141.399
ENSMUSG00000019158_69094_Tmem160	th_6mon	wt_6mon	-0.517086	4.84419	9.82045e-06	8.20331e-05	23.3183	25.4135	23.6062	33.9584	33.7494	31.1731	25.3388	28.7349	28.9008	36.802	32.4201	32.6673
ENSMUSG00000045322_81897_Tlr9	th_6mon	wt_6mon	0.909269	2.20019	9.83515e-06	8.21146e-05	6.66237	5.61235	5.71059	2.78969	3.34705	2.99741	5.36807	6.19452	6.14427	4.38046	5.36375	3.33826
ENSMUSG00000022150_13132_Dab2	th_6mon	wt_6mon	0.525904	5.45245	9.89822e-06	8.25997e-05	53.7484	54.1799	50.1586	37.4025	36.8485	30.6089	62.1645	71.6327	61.2801	45.6246	65.5871	46.1793
ENSMUSG00000027832_19288_Ptx3	th_6mon	wt_6mon	1.48831	0.985804	9.9064e-06	8.26263e-05	2.06216	3.23136	3.23721	1.41206	0.712797	0.775801	3.41605	4.44805	3.02337	1.35732	1.66344	2.01355
ENSMUSG00000074899_640524_Sptbn5	th_6mon	wt_6mon	-0.521774	10.6399	9.99547e-06	8.33274e-05	1262.02	1400.85	1352.68	1855.62	1837.34	1813.05	1425.2	1425.39	1448.91	1063.28	1500.66	1603.74
ENSMUSG00000038349_227120_Plcl1	th_6mon	wt_6mon	-0.656684	4.52883	1.0179e-05	8.48147e-05	15.2283	21.6962	17.932	24.7628	28.202	29.6215	16.1793	22.5677	16.2222	23.6606	24.9856	21.0098
ENSMUSG00000078866_628308_Zfp970	th_6mon	wt_6mon	-0.663961	4.18735	1.0187e-05	8.48389e-05	12.3201	16.8857	13.9309	19.9411	22.2517	23.0977	11.1866	14.2174	15.4419	19.1568	16.8042	13.2736
ENSMUSG00000041238_225182_Rbbp8	th_6mon	wt_6mon	0.877836	2.91627	1.02305e-05	8.51584e-05	10.9718	9.37822	9.20241	5.57938	5.91931	3.84374	10.6611	8.67779	11.2157	6.3239	6.48403	5.69624
ENSMUSG00000021474_14057_Sfxn1	th_6mon	wt_6mon	0.731612	3.49927	1.02672e-05	8.54214e-05	15.4927	15.3064	12.0395	7.99022	9.1114	7.54643	14.49	15.4181	15.1494	8.85346	7.06114	7.2329
ENSMUSG00000050334_NA_C130071C03Rik	th_6mon	wt_6mon	-1.02618	1.82534	1.03275e-05	8.58796e-05	2.03572	2.76973	2.29151	5.30385	3.99786	4.54901	3.11573	3.02904	2.86082	3.94858	6.55192	5.77572
ENSMUSG00000044026_240660_Slc35g1	th_6mon	wt_6mon	1.36211	0.689054	1.03373e-05	8.59178e-05	1.90353	2.381	2.437	1.06766	0.650814	0.775801	1.76433	0.60035	2.11311	0.863752	1.01843	0.741835
ENSMUSG00000084848_71122_4933408N05Rik	th_6mon	wt_6mon	-0.82079	2.92462	1.03723e-05	8.61659e-05	5.26116	5.97679	5.52872	11.2621	8.83248	8.21644	6.04377	6.9586	6.92449	10.2416	10.8633	10.1472
ENSMUSG00000025978_74013_Rftn2	th_6mon	wt_6mon	0.596495	5.79525	1.03903e-05	8.6207e-05	74.5551	59.3063	70.6367	48.2513	44.7512	36.2158	49.0259	44.7261	47.8863	34.4575	42.7063	43.3974
ENSMUSG00000024530_225655_Prelid3a	th_6mon	wt_6mon	-0.799007	5.32403	1.03917e-05	8.6207e-05	31.4348	29.9812	28.1528	33.0285	56.5279	59.2077	32.6214	35.3388	27.2103	37.7892	23.39	26.2292
ENSMUSG00000075389_NA_2810410L24Rik	th_6mon	wt_6mon	0.691821	3.63284	1.03928e-05	8.6207e-05	14.6466	14.529	17.4955	9.36784	9.88618	8.28697	9.98537	10.6971	12.191	10.1182	10.0825	9.32593
ENSMUSG00000022799_12549_Arhgap31	th_6mon	wt_6mon	-0.516714	9.25237	1.04204e-05	8.63926e-05	490.107	543.572	504.496	721.186	683.386	696.881	535.756	565.148	539.98	666.107	685.609	679.15
ENSMUSG00000079297_NA_Gm2223	th_6mon	wt_6mon	-1.13849	1.46983	1.04695e-05	8.67561e-05	1.63915	2.25952	1.30943	3.4785	3.502	4.09059	1.72679	1.52816	1.36539	3.76349	1.66344	3.23228
ENSMUSG00000090610_NA_Gm3571	th_6mon	wt_6mon	-1.43759	1.45188	1.05883e-05	8.7697e-05	1.16327	2.11374	1.20031	4.23619	2.47929	4.97218	4.9176	5.21213	4.48629	10.581	8.65668	9.51139
[truncated: 476 more rows]

## Sheet: 6 months TH vs WT - up in TH
GO term	Description	P-value	FDR q-value	Enrichment (N, B, n, b)
GO:0002376	immune system process	9.31e-20	8.58e-16	1.39 (2221,269,1371,230)
GO:0002682	regulation of immune system process	7.55e-17	3.48e-13	1.36 (2221,262,1371,220)
GO:0006952	defense response	2.98e-14	9.15e-11	1.40 (2221,182,1371,157)
GO:0002684	positive regulation of immune system process	8.06e-14	1.86e-10	1.39 (2221,187,1371,160)
GO:0050776	regulation of immune response	1.48e-13	2.74e-10	1.42 (2221,154,1371,135)
GO:0045087	innate immune response	9.32e-12	1.43e-08	1.52 (2221,82,1371,77)
GO:0006955	immune response	9.6e-12	1.26e-08	1.41 (2221,139,1371,121)
GO:0051240	positive regulation of multicellular organismal process	4.73e-11	5.45e-08	1.24 (2221,369,1371,282)
GO:0048518	positive regulation of biological process	1.13e-10	1.15e-07	1.13 (2221,908,1371,632)
GO:0051249	regulation of lymphocyte activation	1.7e-10	1.57e-07	1.46 (2221,94,1371,85)
GO:0043207	response to external biotic stimulus	2.5e-10	2.09e-07	1.37 (2221,153,1371,129)
GO:0051707	response to other organism	3.99e-10	3.07e-07	1.41 (2221,117,1371,102)
GO:0009607	response to biotic stimulus	4.46e-10	3.16e-07	1.36 (2221,155,1371,130)
GO:0006950	response to stress	4.52e-10	2.98e-07	1.22 (2221,385,1371,290)
GO:0050896	response to stimulus	4.76e-10	2.93e-07	1.16 (2221,669,1371,477)
GO:0051239	regulation of multicellular organismal process	5.19e-10	2.99e-07	1.17 (2221,606,1371,436)
GO:0002764	immune response-regulating signaling pathway	7.82e-10	4.24e-07	1.59 (2221,50,1371,49)
GO:0050865	regulation of cell activation	1.81e-09	9.29e-07	1.37 (2221,136,1371,115)
GO:0051704	multi-organism process	1.85e-09	8.97e-07	1.34 (2221,158,1371,131)
GO:0048522	positive regulation of cellular process	1.99e-09	9.16e-07	1.13 (2221,796,1371,556)
GO:0098542	defense response to other organism	1.99e-09	8.75e-07	1.48 (2221,79,1371,72)
GO:0002694	regulation of leukocyte activation	2.25e-09	9.42e-07	1.38 (2221,124,1371,106)
GO:1903706	regulation of hemopoiesis	2.42e-09	9.71e-07	1.46 (2221,83,1371,75)
GO:0002757	immune response-activating signal transduction	3.26e-09	1.25e-06	1.59 (2221,47,1371,46)
GO:0002683	negative regulation of immune system process	3.55e-09	1.31e-06	1.42 (2221,99,1371,87)
GO:0001775	cell activation	5.98e-09	2.12e-06	1.37 (2221,125,1371,106)
GO:0031347	regulation of defense response	5.98e-09	2.04e-06	1.37 (2221,125,1371,106)
GO:0050863	regulation of T cell activation	6.14e-09	2.02e-06	1.50 (2221,67,1371,62)
GO:1903037	regulation of leukocyte cell-cell adhesion	6.14e-09	1.95e-06	1.50 (2221,67,1371,62)
GO:0050778	positive regulation of immune response	7.6e-09	2.33e-06	1.40 (2221,105,1371,91)
GO:0045597	positive regulation of cell differentiation	2.22e-08	6.6e-06	1.28 (2221,205,1371,162)
GO:0050867	positive regulation of cell activation	3.13e-08	9e-06	1.43 (2221,85,1371,75)
GO:0050789	regulation of biological process	3.86e-08	1.08e-05	1.07 (2221,1461,1371,961)
GO:0048584	positive regulation of response to stimulus	5.33e-08	1.44e-05	1.19 (2221,380,1371,280)
GO:0002696	positive regulation of leukocyte activation	6.64e-08	1.75e-05	1.42 (2221,83,1371,73)
GO:0050793	regulation of developmental process	6.74e-08	1.72e-05	1.16 (2221,514,1371,368)
GO:0045321	leukocyte activation	1.07e-07	2.67e-05	1.37 (2221,109,1371,92)
GO:1902105	regulation of leukocyte differentiation	1.12e-07	2.71e-05	1.46 (2221,69,1371,62)
GO:0002253	activation of immune response	1.3e-07	3.07e-05	1.50 (2221,55,1371,51)
GO:1903039	positive regulation of leukocyte cell-cell adhesion	1.3e-07	2.99e-05	1.50 (2221,55,1371,51)
GO:0046649	lymphocyte activation	1.4e-07	3.15e-05	1.42 (2221,81,1371,71)
GO:0030155	regulation of cell adhesion	1.73e-07	3.79e-05	1.28 (2221,181,1371,143)
GO:0045088	regulation of innate immune response	2.08e-07	4.47e-05	1.52 (2221,49,1371,46)
GO:0051094	positive regulation of developmental process	2.13e-07	4.45e-05	1.21 (2221,298,1371,223)
GO:0022409	positive regulation of cell-cell adhesion	3.61e-07	7.39e-05	1.45 (2221,66,1371,59)
GO:0051251	positive regulation of lymphocyte activation	3.61e-07	7.23e-05	1.45 (2221,66,1371,59)
GO:2000026	regulation of multicellular organismal development	3.86e-07	7.57e-05	1.17 (2221,424,1371,306)
GO:0022407	regulation of cell-cell adhesion	6.22e-07	0.000119	1.36 (2221,100,1371,84)
GO:0050794	regulation of cellular process	6.44e-07	0.000121	1.06 (2221,1363,1371,896)
GO:0006954	inflammatory response	7.86e-07	0.000145	1.38 (2221,88,1371,75)
GO:0050870	positive regulation of T cell activation	1.05e-06	0.00019	1.49 (2221,50,1371,46)
GO:0048583	regulation of response to stimulus	1.06e-06	0.000187	1.12 (2221,677,1371,468)
GO:0002768	immune response-regulating cell surface receptor signaling pathway	1.45e-06	0.000252	1.57 (2221,34,1371,33)
GO:0051250	negative regulation of lymphocyte activation	1.45e-06	0.000248	1.57 (2221,34,1371,33)
GO:0045595	regulation of cell differentiation	1.98e-06	0.000332	1.18 (2221,357,1371,259)
GO:0045785	positive regulation of cell adhesion	2.25e-06	0.000371	1.32 (2221,114,1371,93)
GO:1903708	positive regulation of hemopoiesis	2.4e-06	0.000389	1.48 (2221,48,1371,44)
GO:0065007	biological regulation	2.71e-06	0.000431	1.05 (2221,1531,1371,994)
GO:0045619	regulation of lymphocyte differentiation	2.73e-06	0.000427	1.51 (2221,43,1371,40)
GO:0042742	defense response to bacterium	2.92e-06	0.000449	1.46 (2221,52,1371,47)
GO:0032944	regulation of mononuclear cell proliferation	3.32e-06	0.000501	1.45 (2221,56,1371,50)
GO:0002429	immune response-activating cell surface receptor signaling pathway	3.66e-06	0.000544	1.57 (2221,32,1371,31)
GO:0002252	immune effector process	4.61e-06	0.000675	1.37 (2221,79,1371,67)
GO:0001819	positive regulation of cytokine production	4.87e-06	0.000701	1.35 (2221,90,1371,75)
GO:0050670	regulation of lymphocyte proliferation	4.87e-06	0.000691	1.44 (2221,55,1371,49)
GO:0002521	leukocyte differentiation	4.92e-06	0.000688	1.38 (2221,75,1371,64)
GO:0070663	regulation of leukocyte proliferation	5.2e-06	0.000715	1.43 (2221,59,1371,52)
GO:0042129	regulation of T cell proliferation	6.36e-06	0.000862	1.50 (2221,41,1371,38)
GO:0051716	cellular response to stimulus	6.66e-06	0.000889	1.16 (2221,386,1371,276)
GO:0009605	response to external stimulus	6.98e-06	0.000919	1.21 (2221,224,1371,168)
GO:1902107	positive regulation of leukocyte differentiation	8.15e-06	0.00106	1.48 (2221,45,1371,41)
GO:0042221	response to chemical	9.81e-06	0.00126	1.16 (2221,381,1371,272)
GO:0045580	regulation of T cell differentiation	1.03e-05	0.00131	1.53 (2221,35,1371,33)
GO:0031349	positive regulation of defense response	1.08e-05	0.00134	1.40 (2221,65,1371,56)
GO:0009617	response to bacterium	1.26e-05	0.00155	1.36 (2221,76,1371,64)
GO:0050868	negative regulation of T cell activation	1.41e-05	0.00171	1.62 (2221,23,1371,23)
GO:0050900	leukocyte migration	1.47e-05	0.00176	1.50 (2221,39,1371,36)
GO:0001817	regulation of cytokine production	1.9e-05	0.00225	1.27 (2221,137,1371,107)
GO:0050727	regulation of inflammatory response	1.95e-05	0.00228	1.34 (2221,82,1371,68)
GO:0016477	cell migration	2.87e-05	0.0033	1.23 (2221,174,1371,132)
GO:0030098	lymphocyte differentiation	3.26e-05	0.00371	1.41 (2221,54,1371,47)
GO:0048519	negative regulation of biological process	3.4e-05	0.00382	1.09 (2221,789,1371,531)
GO:0050851	antigen receptor-mediated signaling pathway	3.61e-05	0.004	1.56 (2221,27,1371,26)
GO:0032502	developmental process	3.63e-05	0.00399	1.09 (2221,775,1371,522)
GO:0032945	negative regulation of mononuclear cell proliferation	3.75e-05	0.00407	1.62 (2221,21,1371,21)
GO:0070664	negative regulation of leukocyte proliferation	3.75e-05	0.00402	1.62 (2221,21,1371,21)
GO:0050672	negative regulation of lymphocyte proliferation	3.75e-05	0.00398	1.62 (2221,21,1371,21)
GO:0045089	positive regulation of innate immune response	3.79e-05	0.00397	1.52 (2221,32,1371,30)
GO:0002695	negative regulation of leukocyte activation	4.03e-05	0.00417	1.46 (2221,41,1371,37)
GO:1903555	regulation of tumor necrosis factor superfamily cytokine production	4.03e-05	0.00413	1.46 (2221,41,1371,37)
GO:0070887	cellular response to chemical stimulus	4.33e-05	0.00438	1.17 (2221,276,1371,200)
GO:0009967	positive regulation of signal transduction	4.36e-05	0.00437	1.18 (2221,270,1371,196)
GO:1901700	response to oxygen-containing compound	4.99e-05	0.00495	1.22 (2221,181,1371,136)
GO:0048869	cellular developmental process	5.46e-05	0.00535	1.12 (2221,491,1371,340)
GO:0010033	response to organic substance	5.64e-05	0.00547	1.16 (2221,313,1371,224)
GO:0009615	response to virus	5.81e-05	0.00558	1.52 (2221,31,1371,29)
GO:0007165	signal transduction	5.87e-05	0.00558	1.11 (2221,591,1371,404)
GO:0032680	regulation of tumor necrosis factor production	5.97e-05	0.00561	1.46 (2221,40,1371,36)
GO:0040011	locomotion	5.98e-05	0.00557	1.20 (2221,208,1371,154)
GO:0071310	cellular response to organic substance	6.25e-05	0.00576	1.19 (2221,220,1371,162)
GO:0042110	T cell activation	6.72e-05	0.00614	1.42 (2221,48,1371,42)
GO:0042113	B cell activation	7.6e-05	0.00687	1.48 (2221,35,1371,32)
GO:0002697	regulation of immune effector process	7.7e-05	0.00689	1.34 (2221,74,1371,61)
GO:0030595	leukocyte chemotaxis	8.9e-05	0.00789	1.51 (2221,30,1371,28)
GO:0051276	chromosome organization	8.92e-05	0.00783	1.56 (2221,25,1371,24)
GO:1903038	negative regulation of leukocyte cell-cell adhesion	8.92e-05	0.00775	1.56 (2221,25,1371,24)
GO:0051241	negative regulation of multicellular organismal process	9.45e-05	0.00814	1.17 (2221,260,1371,188)
GO:0050866	negative regulation of cell activation	9.51e-05	0.00812	1.40 (2221,51,1371,44)
GO:0080134	regulation of response to stress	9.61e-05	0.00812	1.18 (2221,239,1371,174)
GO:0030154	cell differentiation	9.66e-05	0.00809	1.14 (2221,368,1371,259)
GO:0002218	activation of innate immune response	9.96e-05	0.00827	1.62 (2221,19,1371,19)
GO:0050854	regulation of antigen receptor-mediated signaling pathway	9.96e-05	0.0082	1.62 (2221,19,1371,19)
GO:0048523	negative regulation of cellular process	0.000123	0.01	1.09 (2221,712,1371,479)
GO:0045621	positive regulation of lymphocyte differentiation	0.000136	0.011	1.51 (2221,29,1371,27)
GO:0045637	regulation of myeloid cell differentiation	0.000139	0.0111	1.41 (2221,46,1371,40)
GO:0048870	cell motility	0.000159	0.0127	1.20 (2221,188,1371,139)
GO:0071621	granulocyte chemotaxis	0.000162	0.0128	1.62 (2221,18,1371,18)
GO:0006911	phagocytosis, engulfment	0.000162	0.0127	1.62 (2221,18,1371,18)
GO:0002758	innate immune response-activating signal transduction	0.000162	0.0126	1.62 (2221,18,1371,18)
GO:0050864	regulation of B cell activation	0.00017	0.0131	1.47 (2221,33,1371,30)
GO:0008284	positive regulation of cell proliferation	0.000191	0.0145	1.20 (2221,181,1371,134)
GO:0097529	myeloid leukocyte migration	0.000219	0.0165	1.55 (2221,23,1371,22)
GO:0023056	positive regulation of signaling	0.000223	0.0167	1.15 (2221,311,1371,220)
GO:0031325	positive regulation of cellular metabolic process	0.00023	0.0171	1.12 (2221,445,1371,307)
GO:0051173	positive regulation of nitrogen compound metabolic process	0.000239	0.0177	1.12 (2221,408,1371,283)
GO:0010604	positive regulation of macromolecule metabolic process	0.000243	0.0178	1.12 (2221,439,1371,303)
GO:0002221	pattern recognition receptor signaling pathway	0.000264	0.0192	1.62 (2221,17,1371,17)
GO:0002224	toll-like receptor signaling pathway	0.000264	0.019	1.62 (2221,17,1371,17)
GO:1990266	neutrophil migration	0.000264	0.0189	1.62 (2221,17,1371,17)
GO:0050853	B cell receptor signaling pathway	0.000264	0.0187	1.62 (2221,17,1371,17)
GO:0010647	positive regulation of cell communication	0.000268	0.0188	1.15 (2221,307,1371,217)
GO:0002703	regulation of leukocyte mediated immunity	0.00027	0.0188	1.38 (2221,48,1371,41)
GO:0030099	myeloid cell differentiation	0.000279	0.0194	1.44 (2221,36,1371,32)
GO:0002250	adaptive immune response	0.000283	0.0195	1.40 (2221,44,1371,38)
GO:0044093	positive regulation of molecular function	0.00029	0.0198	1.16 (2221,248,1371,178)
GO:0046425	regulation of JAK-STAT cascade	0.000342	0.0232	1.55 (2221,22,1371,21)
GO:1901701	cellular response to oxygen-containing compound	0.000367	0.0247	1.23 (2221,125,1371,95)
GO:0009893	positive regulation of metabolic process	0.000375	0.0251	1.11 (2221,492,1371,336)
GO:0030593	neutrophil chemotaxis	0.00043	0.0285	1.62 (2221,16,1371,16)
GO:0051254	positive regulation of RNA metabolic process	0.000445	0.0293	1.18 (2221,192,1371,140)
GO:0040007	growth	0.000467	0.0305	1.31 (2221,68,1371,55)
GO:0030183	B cell differentiation	0.000478	0.031	1.50 (2221,26,1371,24)
GO:0045582	positive regulation of T cell differentiation	0.000478	0.0308	1.50 (2221,26,1371,24)
GO:0019222	regulation of metabolic process	0.000554	0.0355	1.08 (2221,776,1371,515)
GO:1903707	negative regulation of hemopoiesis	0.000559	0.0356	1.46 (2221,30,1371,27)
GO:0002687	positive regulation of leukocyte migration	0.000569	0.0359	1.39 (2221,42,1371,36)
GO:0010628	positive regulation of gene expression	0.000666	0.0418	1.15 (2221,255,1371,181)
GO:0019221	cytokine-mediated signaling pathway	0.000672	0.0419	1.36 (2221,49,1371,41)
GO:0042130	negative regulation of T cell proliferation	0.000699	0.0432	1.62 (2221,15,1371,15)
GO:0048589	developmental growth	0.000728	0.0447	1.31 (2221,63,1371,51)
GO:0010720	positive regulation of cell development	0.000729	0.0445	1.22 (2221,122,1371,92)
GO:0022603	regulation of anatomical structure morphogenesis	0.00073	0.0443	1.16 (2221,231,1371,165)
GO:0031348	negative regulation of defense response	0.000742	0.0447	1.37 (2221,45,1371,38)
GO:1902680	positive regulation of RNA biosynthetic process	0.000788	0.0472	1.18 (2221,186,1371,135)
GO:0045893	positive regulation of transcription, DNA-templated	0.000788	0.0469	1.18 (2221,186,1371,135)
GO:1903508	positive regulation of nucleic acid-templated transcription	0.000788	0.0466	1.18 (2221,186,1371,135)
GO:0050764	regulation of phagocytosis	0.000826	0.0485	1.45 (2221,29,1371,26)
GO:0099024	plasma membrane invagination	0.00083	0.0484	1.54 (2221,20,1371,19)
GO:0050766	positive regulation of phagocytosis	0.00083	0.0481	1.54 (2221,20,1371,19)
GO:0097530	granulocyte migration	0.00083	0.0478	1.54 (2221,20,1371,19)
GO:0050777	negative regulation of immune response	0.000847	0.0485	1.40 (2221,37,1371,32)
GO:0002761	regulation of myeloid leukocyte differentiation	0.00086	0.0489	1.42 (2221,33,1371,29)
GO:0045596	negative regulation of cell differentiation	0.00089	0.0503	1.20 (2221,149,1371,110)
GO:0002699	positive regulation of immune effector process	0.000927	0.0521	1.35 (2221,48,1371,40)
GO:0051252	regulation of RNA metabolic process	0.000954	0.0533	1.12 (2221,342,1371,237)
GO:0050769	positive regulation of neurogenesis	0.000992	0.0551	1.23 (2221,108,1371,82)

## Sheet: 6 months TH vs WT - down in TH
GO term	Description	P-value	FDR q-value	Enrichment (N, B, n, b)
GO:0016126	sterol biosynthetic process	2.17e-06	0.02	2.35 (2221,20,850,18)
GO:0008610	lipid biosynthetic process	6.85e-06	0.0316	1.63 (2221,80,850,50)
GO:0006695	cholesterol biosynthetic process	1.23e-05	0.0379	2.32 (2221,18,850,16)
GO:1902653	secondary alcohol biosynthetic process	1.23e-05	0.0284	2.32 (2221,18,850,16)
GO:0006694	steroid biosynthetic process	1.58e-05	0.0291	2.16 (2221,23,850,19)
GO:1901605	alpha-amino acid metabolic process	0.000113	0.173	2.18 (2221,18,850,15)
GO:0046907	intracellular transport	0.000201	0.265	1.40 (2221,131,850,70)
GO:0006520	cellular amino acid metabolic process	0.000214	0.247	2.02 (2221,22,850,17)
GO:1901617	organic hydroxy compound biosynthetic process	0.000228	0.233	1.82 (2221,33,850,23)
